# Supplementary material for: Genome-Wide Signatures of Selection Reveal Genes Associated With Performance in American Quarter Horse Subpopulations
Source: Front Genet. 2018 Jul 19;9:249. doi: 10.3389/fgene.2018.00249 (PMC6060370; doi:10.3389/fgene.2018.00249)
Supplement: Supplementary Table 2 — Significant di windows in all 6 QH subpopulations. [file Table_2.XLSX]

## Sheet: A. Cutting
Supplementary Table 2. Significant ROI identified by di in the Cutting QH subpopulation.
Chromosome number	Chromosome position (bp)	di value
1	2.0896e+07	14.1093
1	1.42456e+08	11.099
1	1.42565e+08	15.0986
1	1.60656e+08	12.6118
1	1.60661e+08	21.9763
1	1.61906e+08	12.2953
2	1.34641e+07	12.9684
2	2.10833e+07	12.7237
2	21135896	12.5304
2	2.30755e+07	12.4022
2	3.1015e+07	14.9495
2	3.10643e+07	14.1909
2	3.10753e+07	17.2845
2	41105334	11.4476
2	4.18751e+07	13.3878
2	44303260	11.7975
2	45646085	10.7426
2	6.93742e+07	14.5592
2	9.38441e+07	14.7076
2	9.38755e+07	11.3675
2	9.39356e+07	11.6625
2	9.52533e+07	13.1632
2	9.53363e+07	12.6759
2	9.54859e+07	13.1066
2	95493233	17.7112
2	9.55772e+07	17.9606
2	9.57772e+07	14.1826
2	9.83552e+07	11.8093
2	9.85026e+07	13.3023
2	9.85144e+07	13.8576
2	9.85667e+07	17.8278
2	1.10257e+08	12.0027
2	1.12483e+08	11.7405
2	1.12515e+08	10.639
2	1.17146e+08	10.8296
2	119843356	12.5954
3	2.9541e+06	10.769
3	1.26548e+07	14.9385
3	1.27055e+07	12.8525
3	1.28355e+07	13.7355
3	1.28861e+07	12.6602
3	5.47285e+07	10.8649
3	5.57081e+07	15.4161
3	5.5806e+07	10.8997
3	57932722	12.4507
3	6.60043e+07	11.7242
3	6.84451e+07	12.1795
3	7.57444e+07	20.9257
3	104821147	11.0491
4	2.19535e+07	12.3387
4	100917252	14.9675
5	1.97164e+07	10.7145
5	5.61363e+07	13.6629
5	6.52835e+07	12.9655
6	44104802	10.8655
6	7.37558e+07	13.739
6	7.37864e+07	14.8589
6	8.15345e+07	11.1052
7	5.52947e+06	11.7487
7	5.5345e+06	13.7878
7	8.16556e+07	11.6058
7	8.16754e+07	12.3545
7	81744390	12.2514
8	19335271	10.7797
8	58684122	10.6155
8	82666832	10.81
9	1.52258e+07	11.4783
9	60504439	12.7984
9	60524129	13.2715
9	7.07358e+07	13.5081
9	7.08141e+07	11.2353
10	16983334	11.9255
10	2.2696e+07	11.9888
10	2.35748e+07	16.5668
10	2.3583e+07	14.0219
10	2.3737e+07	12.071
10	2.39569e+07	12.1739
10	2.39855e+07	13.2017
10	2.40144e+07	11.6895
10	3.16771e+07	19.1734
10	4.09638e+07	10.6219
10	4.21651e+07	13.4058
10	4.3136e+07	11.2602
10	7.14847e+07	11.8351
10	71904112	11.5345
11	3.86325e+06	11.5612
11	1.00378e+07	11.3945
11	3.09351e+07	10.9135
11	38253617	11.9464
11	3.82748e+07	13.6182
11	3.82821e+07	11.4061
11	3.82951e+07	12.9755
11	3.83271e+07	19.1551
11	3.83357e+07	26.1639
11	3.95351e+07	10.8623
12	1.69409e+06	13.978
12	3.76436e+06	13.7475
12	3.81423e+06	13.7201
13	524762	11.5282
13	1.53634e+07	11.7105
13	42426181	11.8993
14	1.37453e+06	11.2342
14	1.48325e+06	11.4723
14	5.76488e+06	13.2757
14	7.54568e+06	11.3321
14	7665318	12.7678
14	7673910	11.2359
14	7.71531e+06	11.259
14	7725447	11.3211
14	1.05557e+07	12.1161
14	1.06042e+07	12.3448
14	5.64752e+07	17.1242
14	56515598	12.0925
15	8235885	17.9274
15	8243930	11.246
15	8.25543e+06	12.2196
15	8.26477e+06	16.9972
15	8274235	18.8834
15	8293045	18.8815
15	8313753	13.4126
15	8.51479e+06	10.718
15	5.17956e+07	18.0452
16	40026462	13.9187
16	6.45555e+07	10.9135
17	15054304	15.4425
17	15249301	10.606
17	1.53442e+07	10.965
17	15425792	11.8324
17	3.23149e+07	11.1165
18	2.75939e+07	10.7828
18	3.28854e+07	10.6794
18	33381637	14.3445
18	3.36153e+07	11.5331
18	3.39562e+07	12.8121
18	3.39866e+07	11.241
18	4.55332e+07	29.8303
18	4.55965e+07	12.4485
18	4.65652e+07	11.9452
18	49286062	11.5992
18	5.07846e+07	15.3411
18	5.09046e+07	12.2858
18	51095353	10.7265
18	5.55269e+07	11.409
18	5.56364e+07	13.887
18	5.56823e+07	11.7504
18	57163333	13.8601
18	5.73644e+07	11.0107
18	5.73928e+07	13.0845
18	5.79855e+07	15.4519
18	65225922	10.6884
18	6.77742e+07	15.5588
18	6.78066e+07	13.4596
18	6.80151e+07	13.8549
18	6.8384e+07	10.661
18	68397315	10.8512
18	6.84026e+07	14.6797
19	47035924	10.8331
20	3.47554e+06	12.787
20	2.51759e+07	15.0779
20	2.51861e+07	11.4155
20	2.51963e+07	13.6975
20	6.0976e+07	13.2613
20	6.09961e+07	16.165
20	6.33849e+07	23.255
20	6.35364e+07	13.2357
20	6.3554e+07	14.2671
20	63583401	17.7208
20	6.37155e+07	12.1647
21	3.49419e+06	10.9823
22	6.50426e+06	12.1479
22	2.50152e+07	12.724
22	2.50255e+07	12.6198
22	2.5034e+07	10.8209
22	46156230	11.8112
22	4.62552e+07	11.8345
22	4.63043e+07	16.418
24	1.8656e+07	11.0539
24	1.87355e+07	11.3405
24	3.52882e+07	11.8786
24	3.52945e+07	13.4023
24	3.53052e+07	11.2387
25	1.38624e+06	13.9701
25	1.53549e+06	16.4106
25	1.4855e+07	12.1423
25	2.97146e+07	11.3741
25	3.17355e+07	11.1507
27	1.79159e+07	12.3858
27	2.63854e+07	11.1328
28	1.4276e+07	11.0139
28	14306748	18.805
28	1.43942e+07	22.7318
28	1.44559e+07	12.7738
28	1.44754e+07	14.9488
28	14573111	18.2838
28	14594461	16.5815
28	1.66232e+07	11.5116
28	2.37045e+07	14.2314
28	2.38527e+07	11.3942
28	2.38732e+07	12.3972
28	2.4024e+07	11.9836
28	2.40518e+07	27.236
28	2.40841e+07	17.3124
28	2.41263e+07	14.7914
28	2.4135e+07	18.3196
28	2.41553e+07	18.3151
28	24205407	10.6116
28	2.42555e+07	14.0506
28	24344133	11.0029
28	2.43553e+07	18.0864
28	24465479	13.2735
28	2.45276e+07	10.7509
28	2.4565e+07	11.2281
28	3.51915e+07	10.8888
28	3.89759e+07	14.1773
29	6173729	11.7516
29	13624860	12.0341
31	1.79537e+07	12.8774

## Sheet: B. Halter
Supplementary Table 2. Significant ROI identified by di in the Halter QH subpopulation.
Chromosome number	Chromosome position (bp)	di value
1	1.46947e+07	13.2891
1	5.89354e+07	11.9951
1	8.82345e+07	19.5854
1	119564500	12.8337
1	1.19576e+08	13.5328
1	1.19606e+08	12.3321
1	1.19676e+08	16.4434
1	1.61707e+08	15.0089
1	1.61716e+08	13.3413
2	2.10833e+07	12.8688
2	2.63958e+07	13.0281
2	2.7515e+07	18.2357
2	27524892	17.0959
2	27626898	14.1105
2	2.76759e+07	12.1596
2	2.7865e+07	14.4076
2	28024011	13.8052
2	2.81123e+07	20.9781
2	2.81834e+07	14.7747
2	2.82567e+07	12.8075
2	2.82769e+07	14.5935
2	2.83045e+07	12.8118
2	2.8315e+07	12.3528
2	28324985	13.4401
2	2.8362e+07	14.3148
2	2.83848e+07	15.5246
2	2.84053e+07	13.8499
2	2.85546e+07	14.4868
2	2.85658e+07	14.8525
2	2.85743e+07	15.4653
2	2.86065e+07	12.8457
2	2.87549e+07	15.1781
2	2.9495e+07	13.2613
2	2.97042e+07	12.263
2	30255198	13.6178
2	3.06664e+07	13.1012
2	3.06914e+07	20.5145
2	3.07658e+07	13.9897
2	3.0845e+07	12.8369
2	31086531	18.5639
2	32644778	14.455
2	3.29845e+07	14.0212
2	3.75452e+07	16.9115
2	37721923	12.7855
2	6.37426e+07	15.5281
2	63914074	12.2594
2	6.39227e+07	13.3804
2	7.23953e+07	13.5152
2	74255646	12.9518
2	8.97459e+07	15.2393
2	8.97953e+07	15.7886
2	8.98038e+07	14.3477
2	9.0066e+07	12.4234
2	9.02554e+07	16.1718
2	9.02763e+07	13.2207
2	9.38441e+07	12.0834
2	9.39047e+07	13.4132
2	9.55772e+07	13.2781
2	9.5963e+07	12.8558
2	9.64254e+07	12.8412
2	1.02186e+08	12.0364
3	9.9464e+06	12.618
3	1.04056e+07	13.7892
3	1.14647e+07	13.4007
3	1.16639e+07	16.4772
3	11783218	13.0136
3	1.18036e+07	12.4457
3	1.22464e+07	13.4763
3	1.27055e+07	12.0111
3	1.28355e+07	17.1717
3	3.34151e+07	14.4219
3	5.45451e+07	12.7335
3	7.8296e+07	15.143
3	8.30451e+07	13.4892
3	9.81452e+07	14.7269
3	9.8156e+07	14.0909
3	100033755	12.4763
3	1.05296e+08	12.2621
3	1.05316e+08	15.5017
3	1.05506e+08	12.9447
4	3.52857e+07	16.8124
4	106747371	14.5555
4	1.06755e+08	12.6736
5	3.88562e+07	17.1239
5	38864704	12.3955
5	6.55171e+07	13.3751
5	7.51144e+07	14.0791
5	7.51333e+07	19.7037
5	7.51434e+07	21.9492
5	7.52156e+07	17.5551
5	7.52544e+07	16.3055
5	7.56936e+07	14.2754
5	7.5734e+07	12.5498
5	7.5986e+07	20.8352
5	7.66173e+07	13.1252
6	1.4925e+07	12.5565
6	44104802	12.0354
6	8.1475e+07	12.4039
6	8.15345e+07	15.846
7	37213500	12.1615
8	6.82068e+07	12.0931
10	6.66227e+07	14.7493
10	6.67873e+07	12.1861
10	7.1365e+07	12.6261
10	71904112	13.4466
10	83744000	13.3701
11	3.86325e+06	15.1182
11	8345025	13.1143
11	2.41962e+07	12.4015
11	2.42656e+07	14.9
11	28295232	14.3733
11	3.05758e+07	12.6257
11	30615321	12.2738
11	3.06253e+07	18.6098
11	3.06734e+07	16.4548
11	3.06867e+07	16.2731
11	3.07759e+07	14.3681
11	3.07862e+07	13.9109
11	3.08156e+07	14.0562
11	30897278	13.6785
11	30914474	13.2383
11	3.09351e+07	22.1887
11	3.09429e+07	13.9059
11	3.0976e+07	14.4369
11	3.09935e+07	13.5756
11	3.10035e+07	15.4538
11	3.47456e+07	13.4131
11	3.4946e+07	16.5119
11	3.49667e+07	14.0105
11	3.51056e+07	18.3964
11	3.51135e+07	16.6491
11	3.51348e+07	12.0814
11	3.52835e+07	13.2181
11	35325508	15.164
11	35342844	12.1386
11	3.53664e+07	15.3189
11	3.54032e+07	17.6972
11	3.54162e+07	13.086
11	3.5467e+07	17.0578
11	3.55532e+07	23.7622
11	3.55837e+07	12.6656
11	35662840	12.4707
11	3.57243e+07	13.1887
11	3.57446e+07	12.7727
11	3.57553e+07	18.3077
11	3.57742e+07	12.4859
11	35865717	14.8286
11	3.59038e+07	13.1031
11	3.59157e+07	17.0674
11	3.59355e+07	13.3972
11	3.59457e+07	13.1142
11	35964243	12.5741
11	3.59949e+07	14.8938
11	3.6006e+07	20.5611
11	3.60151e+07	17.7596
11	3.60455e+07	14.6947
11	36055745	18.477
11	3.60663e+07	20.3385
11	3.60743e+07	17.866
11	3.61037e+07	14.6159
11	3.61129e+07	17.4648
11	3.61351e+07	18.0693
11	3.61454e+07	19.6267
11	36156446	16.8124
11	3.61636e+07	20.836
11	36173676	14.1003
11	3.61863e+07	13.8371
11	3.61944e+07	17.9581
11	3.62122e+07	15.5717
11	3.82748e+07	13.7061
11	3.83271e+07	14.96
11	3.83357e+07	19.6035
11	3.84665e+07	12.7397
11	3.85138e+07	13.1188
11	4.10771e+07	14.3705
11	4.12349e+07	13.666
13	9.91597e+06	12.7534
13	1.05686e+07	13.2641
13	2.98655e+07	15.6148
13	2.99931e+07	12.2017
13	3.29549e+07	12.7242
14	54755115	16.2768
14	8.66545e+07	12.0012
16	1.98864e+07	13.5808
16	2.00108e+07	14.2818
16	20064958	16.7015
16	2.49728e+07	13.2947
16	58335238	12.9374
17	11893078	16.0829
17	3.16339e+07	14.6713
17	3.16538e+07	12.6225
17	3.2465e+07	12.1335
17	32514759	12.3316
17	3.25569e+07	13.3987
18	197396	13.2844
18	585303	15.6817
18	613966	15.0595
18	734702	12.924
18	5.38863e+07	12.2793
19	5.0844e+07	12.2031
19	51055827	12.3448
20	35765942	13.5034
20	3.58268e+07	15.0738
20	3.58861e+07	16.4766
21	15748652	14.8393
23	39403356	15.1219
23	3.96075e+07	12.244
23	4.79858e+07	14.1541
24	4.65151e+07	12.8086
25	6.16569e+06	17.2223
25	6.1857e+06	12.5709
25	6.26386e+06	13.6428
25	3.91956e+07	12.7751
28	4.12145e+07	12.3735
28	41972186	12.9929
31	1.13541e+07	13.4258
31	1.44044e+07	12.3576
31	1.59367e+07	12.1692

## Sheet: C. Racing
Supplementary Table 2. Significant ROIs identified by di in the Racing QH subpopulation.
Chromosome number	Chromosome position (bp)	di value
1	1.22567e+07	16.0491
1	1.22754e+07	14.4896
1	1.23259e+07	19.1138
1	1.23642e+07	13.9903
1	1.24246e+07	16.3188
1	1.29141e+07	20.7762
1	1.30531e+07	17.0557
1	1.36243e+07	19.6011
1	1.36852e+07	22.6227
1	1.37431e+07	24.9523
1	1.37557e+07	15.4269
1	1.37856e+07	17.8663
1	13816897	16.5377
1	1.40872e+07	27.3026
1	1.4343e+07	16.6651
1	4.05055e+07	14.4456
1	4.05543e+07	16.1036
1	4.15555e+07	14.58
1	4.29366e+07	19.6706
1	4.50342e+07	16.1494
1	4.5054e+07	16.6272
1	45116806	16.2868
1	4.5165e+07	16.5635
1	4.52283e+07	17.9167
1	4.55343e+07	16.4212
1	4.56051e+07	13.9015
1	4.56741e+07	25.1892
1	4.57459e+07	20.0769
1	4.59442e+07	19.6529
1	4.59675e+07	16.8584
1	4.60543e+07	13.6939
1	4.6066e+07	14.4376
1	4.61052e+07	15.0262
1	46205734	14.6822
1	4.62455e+07	16.8039
1	4.62548e+07	15.6727
1	4.62762e+07	16.4117
1	4.67858e+07	16.4197
1	4.6901e+07	14.1337
1	4.97444e+07	13.8546
1	1.05596e+08	15.8296
1	1.16977e+08	14.0643
1	1.17086e+08	13.8227
1	1.17177e+08	18.0857
1	1.17317e+08	17.0443
1	1.17685e+08	13.6749
1	117774673	15.9426
1	1.17796e+08	17.3656
1	117835585	15.4748
1	1.17884e+08	18.3883
1	1.17915e+08	15.7585
1	1.17925e+08	14.533
1	117934541	18.2188
1	1.18116e+08	15.5182
1	1.18266e+08	18.4268
1	1.18306e+08	18.559
1	1.18762e+08	17.8258
1	118795791	15.616
1	1.19105e+08	14.1581
1	119564500	16.386
1	1.19633e+08	14.7724
1	1.19676e+08	18.3333
1	121505638	19.0546
1	1.21634e+08	16.1971
1	121644934	17.8308
1	1.21685e+08	16.1099
1	1.21695e+08	15.9293
1	1.21884e+08	17.1939
1	1.21892e+08	15.6821
1	122185069	16.7043
1	1.31545e+08	14.5514
4	1.43948e+07	13.8976
4	1.4401e+07	20.0998
4	1.45258e+07	13.7128
4	1.67546e+07	15.5829
4	19335729	14.0009
4	1.94757e+07	20.8526
4	1.9774e+07	17.8319
4	1.98252e+07	17.7068
4	27652841	17.7866
4	5.8107e+07	15.5629
4	9.66152e+07	15.3139
4	9.69758e+07	15.7404
4	9.72426e+07	16.3211
4	9.7435e+07	15.1718
5	5.59468e+07	14.4725
6	16303397	18.1116
6	2.31655e+07	22.3619
6	2.53948e+07	18.2304
6	2.69132e+07	13.9228
6	3.05264e+07	24.8735
6	3.05951e+07	13.9915
6	3.06236e+07	14.1768
6	3.06736e+07	18.1313
6	3.06865e+07	19.5561
6	3.06948e+07	17.1078
6	3.07056e+07	20.7103
6	3.07244e+07	21.6725
6	3.07453e+07	13.7049
6	3.07536e+07	17.9963
6	3.10868e+07	19.3929
6	3.12842e+07	17.7849
6	3.13346e+07	21.0816
6	3.1344e+07	20.2644
6	3.14947e+07	14.053
6	47713807	15.8551
6	50443968	16.9671
6	5.97463e+07	16.4407
6	8.13642e+07	14.4435
6	8.1475e+07	16.9569
6	8.15345e+07	20.7748
7	185803	16.5998
7	18785746	14.9434
7	18834530	18.3496
7	6.5655e+07	16.4575
7	6.73027e+07	13.7575
8	6.39614e+06	13.8347
8	1.39643e+07	17.297
8	1.41163e+07	17.4639
8	2.23958e+07	20.8598
8	2.24348e+07	21.4759
8	2.24452e+07	14.3504
8	22463667	21.3767
8	2.24833e+07	17.8256
8	2.25446e+07	13.9404
8	2.25551e+07	14.1755
8	2.33746e+07	15.9856
9	6.69745e+07	16.5872
9	6.9593e+07	15.0456
9	6.96462e+07	14.1642
9	7.07358e+07	15.3209
9	7.08141e+07	16.6802
9	7.3476e+07	13.875
9	7.43054e+07	26.9845
10	1.16477e+06	14.8403
10	1.39559e+06	14.3912
10	2.01369e+07	13.8492
10	2.38753e+07	18.8676
10	23894011	16.2134
10	23914737	17.5671
10	2.39338e+07	15.6206
10	2.39569e+07	16.9842
10	24251808	14.3849
10	4.17766e+07	13.7604
10	4.18546e+07	14.1907
10	4.19453e+07	14.7328
10	4.1985e+07	15.2332
10	5.29479e+07	13.9265
10	5.29537e+07	18.3971
10	5.35065e+07	23.2566
10	5.4206e+07	14.4461
10	57536450	16.2591
10	6.66227e+07	16.4872
11	5.8071e+06	14.1076
11	7.43461e+06	14.0525
11	9.09497e+06	14.2379
11	9.26751e+06	14.3762
11	1.36666e+07	16.0064
11	1.59955e+07	14.7675
11	3.91864e+07	15.6038
11	3.97147e+07	15.324
11	4.06961e+07	13.681
11	5.19153e+07	14.2824
12	1.69409e+06	16.0895
14	1.56652e+07	27.0065
14	1.57064e+07	19.0514
14	15713945	15.5182
14	2.84552e+07	13.8389
14	28565759	17.9019
14	28735838	13.9471
14	3.93542e+07	13.8759
14	3.93854e+07	14.0253
14	5.62955e+07	14.2849
14	5.84362e+07	15.31
14	5.84669e+07	13.8009
14	58537969	15.306
14	5.86045e+07	15.7588
14	5.86442e+07	15.437
15	69582801	15.6467
15	72176200	17.7447
16	2.41635e+07	13.8862
16	2.42742e+07	15.5678
18	1.83643e+07	15.9053
18	1.98645e+07	15.2568
18	3.74646e+07	19.6036
18	3.7587e+07	14.2967
18	3.95044e+07	13.7442
18	4.43444e+07	14.474
18	5.22037e+07	13.708
18	5.62155e+07	14.0384
18	7.04244e+07	14.894
18	7.27677e+07	14.4986
18	7.27747e+07	17.8602
20	1.28855e+07	19.9151
20	5.82732e+07	21.247
20	59271441	18.8658
20	5.93841e+07	15.1775
20	5.94777e+07	15.5476
21	4.88436e+06	18.6514
21	44794980	14.0647
22	3.78279e+07	15.9836
23	5.17958e+07	16.7738
25	6.71491e+06	21.578
25	6.73423e+06	21.5385
25	6.77644e+06	14.1174
25	3.26349e+07	21.2352
25	3.83852e+07	13.6762
25	3.83935e+07	14.6896
26	1.48942e+07	17.2242
26	1.49358e+07	17.2738
26	1.75268e+07	15.8009
26	17867443	15.1973
26	17874360	19.9665
27	32185139	14.7833
28	3.84037e+07	13.9356
29	9.87573e+06	16.9279
31	2.4364e+07	14.2876
31	24685511	17.5487

## Sheet: D. Reining
Supplementary Table 2. Significant ROI identified by di in the Reining QH subpopulation.
Chromosome number	Chromosome position (bp)	di value
1	1.36852e+07	10.4619
1	1.40872e+07	9.82874
1	3.83749e+07	9.60115
1	4.74746e+07	10.2932
1	47933433	10.4844
1	161366765	9.49713
1	1.61374e+08	9.8735
1	1.61434e+08	13.047
1	1.61707e+08	15.2256
1	1.61716e+08	12.9827
1	1.62025e+08	12.3815
2	2.81123e+07	11.3308
2	50504231	10.273
2	7.44229e+07	9.53469
2	9.38441e+07	9.87635
2	101035143	11.7646
2	118623235	9.65152
2	1.18715e+08	9.49586
3	44584644	9.52208
3	5.03557e+07	11.5252
4	283656	9.63302
4	8.32289e+06	9.76572
4	8.44275e+06	10.7206
4	1.4401e+07	9.7567
4	1.6288e+07	10.1609
4	1.6295e+07	12.4126
4	16304130	11.5974
4	1.63358e+07	9.44601
4	16376236	10.221
4	1.64354e+07	10.479
4	1.64976e+07	10.463
4	1.65132e+07	10.043
4	1.83766e+07	9.7387
4	3.10855e+07	11.8475
4	3.52167e+07	10.5504
4	3.52857e+07	12.6979
4	35447008	12.3048
4	3.55249e+07	10.1055
4	106747371	9.82681
5	6.55171e+07	9.66222
5	7.16443e+07	9.69815
6	2.53948e+07	9.57811
6	25496334	11.2276
6	2.55256e+07	10.2104
6	2.59366e+07	9.78066
6	2.61467e+07	15.6741
6	2.63745e+07	10.6315
6	2.65067e+07	10.6254
6	2.65556e+07	13.2325
6	2.65665e+07	13.2542
6	2.66138e+07	14.906
6	2.66251e+07	13.2584
6	26654906	15.5683
6	2.66748e+07	14.8206
6	2.67045e+07	10.1138
6	2.67547e+07	9.45293
6	26777667	11.2467
6	2.67876e+07	13.8919
6	2.68449e+07	12.8494
6	2.68534e+07	9.74397
6	2.68753e+07	10.775
6	2.69132e+07	15.0142
6	2.69269e+07	12.6631
6	2.69939e+07	9.45587
6	2.70442e+07	13.6556
6	3.04835e+07	11.3204
6	3.05045e+07	13.8709
6	3.0515e+07	10.5012
6	3.05264e+07	15.8025
6	30572926	10.3398
6	3.05864e+07	9.3879
6	3.05951e+07	9.83724
6	3.06236e+07	9.56257
6	3.06736e+07	10.0659
6	3.06865e+07	14.0021
6	3.06948e+07	12.2526
6	3.07056e+07	15.6985
6	3.07244e+07	18.6586
6	3.07366e+07	9.39366
6	3.07453e+07	10.496
6	3.07536e+07	17.8261
6	3.07958e+07	10.2944
6	3.10337e+07	11.9504
6	3.10443e+07	9.6713
6	3.10868e+07	15.8382
6	3.12842e+07	17.2718
6	3.13346e+07	14.7553
6	3.1344e+07	10.2626
6	3.13939e+07	10.3926
6	3.14452e+07	9.72086
6	3.14947e+07	10.7665
6	3.24651e+07	9.9851
6	3.28272e+07	9.52517
6	8.1475e+07	12.1164
6	8.15345e+07	16.0601
7	18785746	9.96529
7	18834530	9.61139
7	1.94284e+07	14.3404
7	1.94647e+07	11.9468
7	1.95734e+07	14.6957
8	3.04945e+07	10.9212
8	3.45477e+07	9.50034
8	5.67027e+07	9.85603
8	5.77543e+07	10.2056
9	6.95853e+07	9.64124
9	6.9593e+07	12.5458
9	6.96462e+07	10.606
9	6.96567e+07	10.2065
9	69922814	12.0574
9	7.07358e+07	15.9594
9	7.07649e+07	10.4062
9	7.0795e+07	10.0409
9	7.08141e+07	15.321
9	7.08571e+07	9.74339
9	7.08645e+07	10.1193
9	7.65254e+07	9.97528
10	23244548	12.7309
10	2.32562e+07	9.80139
10	3.09836e+07	10.1717
10	3.10344e+07	9.71532
10	3.11747e+07	10.9092
10	6.66227e+07	11.2701
10	7.1365e+07	17.7783
10	7.14238e+07	9.57759
10	71434624	9.99664
10	7.14847e+07	10.4422
10	71904112	13.9643
10	7.19154e+07	9.78874
10	7.22846e+07	10.5357
10	83744000	10.7564
11	4.6468e+06	9.73197
11	4.72545e+06	11.0977
11	1.41559e+07	10.7752
11	1.43669e+07	12.4831
11	15683486	9.51693
11	2.38549e+07	11.6609
11	3.55532e+07	15.2441
11	3.6006e+07	10.1829
11	3.60151e+07	10.7425
11	3.61636e+07	9.39039
11	39492446	9.78581
11	40856176	11.1675
11	5.94238e+07	11.6529
12	5.23326e+06	9.8203
13	17696306	9.98889
13	1.77037e+07	10.3608
13	1.77335e+07	11.0002
13	3.95242e+07	10.5488
13	39554937	9.95613
13	4.09448e+07	11.6416
14	7.90433e+06	9.5184
14	39994186	10.3473
14	4.0198e+07	10.9479
14	4.02251e+07	14.3252
14	4.03259e+07	12.7789
14	4.03938e+07	12.9599
14	4.04742e+07	10.8474
14	4.06669e+07	9.79275
14	4.07042e+07	10.53
14	4.08153e+07	9.81229
14	4.08527e+07	10.796
14	4.42733e+07	9.80329
14	5.07752e+07	11.5082
14	65394319	9.90308
14	6.57744e+07	10.1219
14	6.59047e+07	18.7964
14	6.72059e+07	10.3954
14	77095527	9.48525
14	9.11933e+07	9.59453
15	1.53484e+06	11.0062
15	8.92346e+07	9.4442
16	2.41635e+07	11.6461
17	1.55297e+06	14.7232
17	1.57633e+06	9.50329
17	1.62396e+06	10.2846
17	2.15448e+06	9.34839
17	6.00253e+07	10.2983
18	2.73846e+07	9.88776
18	4.36145e+07	11.288
18	4.37254e+07	10.6271
18	4.46049e+07	10.4302
18	4.61983e+07	11.3136
18	5.73928e+07	9.46489
19	5.04165e+07	10.254
19	5.13744e+07	10.8968
20	1.28855e+07	9.81841
20	35765942	12.9186
20	3.58861e+07	10.4635
20	3.59544e+07	11.3589
20	5.82732e+07	12.4026
21	15748652	9.83286
21	2.68856e+07	14.7534
21	3.65623e+07	9.75661
24	2.0967e+07	10.0124
24	2.24933e+07	10.0568
24	4.33034e+07	9.82161
24	4.52454e+07	9.65273
25	1474116	11.2061
25	1.4855e+07	16.0161
25	1.48626e+07	12.7591
25	1.53252e+07	9.99585
25	1.55948e+07	10.1552
25	1.62847e+07	12.3788
25	17345037	10.863
25	2.23364e+07	12.8688
25	2.24094e+07	10.2605
25	2.29851e+07	13.5582
25	23075909	10.3702
25	2.51074e+07	9.94672
27	1.74665e+07	9.61159
27	2.00473e+07	11.2009
27	20205816	9.62167
27	3.43338e+07	9.65344
29	3.70753e+06	10.5099
29	1.17055e+07	11.3017
30	1.08655e+07	12.6156
30	1.26748e+07	13.8024
30	1.31761e+07	13.1852

## Sheet: E. WesternPleasure
Supplementary Table 2. Significant ROI identified by di in the Western Pleasure QH subpopulation.
Chromosome number	Chromosome position (bp)	di value
1	20674868	12.9766
1	2.51849e+07	14.3422
1	3.91772e+07	12.5551
1	3.93033e+07	17.5905
1	4.36137e+07	13.8655
1	4.71653e+07	12.1754
1	4.71856e+07	12.0291
1	4.7263e+07	13.1826
1	7.69631e+07	12.0049
1	8.24446e+07	14.8607
2	2.81123e+07	12.4137
2	9.3515e+07	11.9238
2	9.39047e+07	12.6411
2	9.52533e+07	14.6595
2	95493233	12.1002
2	9.55772e+07	14.849
2	9.57772e+07	13.7978
2	9.5963e+07	15.6961
2	9.64254e+07	13.0433
2	1.09884e+08	14.2346
2	1.09894e+08	12.6208
3	1.69748e+07	14.8343
3	1.70268e+07	14.5315
3	1.83353e+07	12.1004
3	2.02864e+07	12.7632
3	2.03156e+07	24.0669
3	20363606	19.1954
3	2.0397e+07	22.7456
3	2.04032e+07	13.9315
3	2.05966e+07	12.1164
3	2.06066e+07	18.7782
3	20628764	14.2096
3	20666308	12.0242
3	2.06749e+07	19.5187
3	2.08134e+07	21.852
3	2.08453e+07	13.4522
3	2.08639e+07	14.075
3	2.18236e+07	12.4327
3	2.28221e+07	12.0781
3	2.29559e+07	16.5913
3	2.30667e+07	15.8196
3	2.31553e+07	12.3571
3	2.32269e+07	16.1253
3	2.32742e+07	13.0008
3	23324746	11.9477
3	2.34638e+07	12.6019
3	2.42446e+07	12.6626
3	2.42832e+07	11.9518
3	2.52355e+07	12.6276
3	26473896	11.9919
3	2.6496e+07	17.5844
3	2.65138e+07	12.9463
3	2.65564e+07	11.7627
3	2.6685e+07	12.7846
3	2.76943e+07	13.1286
3	3.82457e+07	12.0507
3	3.83142e+07	15.4314
3	3.83259e+07	15.6634
3	38344954	11.8832
3	6.84451e+07	16.5005
4	2.88846e+07	14.5372
5	2.59438e+06	13.0072
5	2.82686e+06	11.9975
5	3.12934e+07	13.1936
6	8.15345e+07	12.1805
7	3.90543e+07	12.4015
7	4.09539e+07	12.056
7	41044597	13.9459
7	4.12728e+07	13.0043
7	41283956	12.201
7	4.12961e+07	13.0262
7	4.13154e+07	15.68
7	4.13449e+07	16.0269
7	41515857	12.95
7	4.15853e+07	14.7661
10	7.60375e+06	13.1529
10	2.04455e+07	11.9846
10	2.35748e+07	27.0392
10	2.3583e+07	23.0983
10	2.35941e+07	13.534
10	2.36251e+07	14.3541
10	2.3737e+07	14.1495
10	2.39569e+07	11.7498
10	23974647	12.2023
10	2.39855e+07	19.2994
10	2.40144e+07	15.452
10	2.40262e+07	14.228
10	24145011	11.7399
10	2.42156e+07	12.0634
10	2.43138e+07	12.7562
10	2.46342e+07	13.5369
10	2.47355e+07	13.3721
10	2.47559e+07	12.9315
10	2.48475e+07	13.1534
10	25024690	13.1655
10	2.51954e+07	11.8352
10	25284757	12.4323
10	2.52927e+07	12.9245
10	2.56056e+07	13.4071
10	2.58341e+07	13.1434
10	2.63238e+07	12.426
10	2.6474e+07	16.9124
10	2.65743e+07	13.9044
10	2.72665e+07	13.0747
10	2.74245e+07	11.9364
10	2.74581e+07	21.6454
10	2.75069e+07	17.2487
10	2.7536e+07	12.3818
10	2.76563e+07	12.5952
10	2.76744e+07	14.3723
10	27684533	15.0134
10	2.77051e+07	12.2284
10	27765116	20.3435
10	2.77851e+07	12.7074
10	27795747	14.6228
10	2.78747e+07	13.5628
10	2.79846e+07	12.1212
10	2.82766e+07	12.5328
10	2.83751e+07	19.7271
10	2.84551e+07	13.2782
10	28482766	11.7241
10	2.84968e+07	14.0181
10	2.85049e+07	15.6576
10	2.85159e+07	12.5265
10	2.85254e+07	14.9125
10	2.85339e+07	13.7495
10	2.85765e+07	13.6079
10	2.86342e+07	18.7462
10	2.87832e+07	21.604
10	28795397	24.892
10	28835047	12.767
10	2.88561e+07	13.2244
10	2.89455e+07	15.3741
10	2.89956e+07	11.8297
10	2.90171e+07	15.083
10	29237124	15.6813
10	2.92749e+07	12.1644
10	2.92853e+07	16.0009
10	2.93141e+07	20.2714
10	2.93247e+07	14.7785
10	2.93856e+07	14.8424
10	2.9424e+07	12.6453
10	2.94446e+07	12.0498
10	29465364	12.5544
10	2.95039e+07	11.777
10	2.95343e+07	13.5222
10	3.01959e+07	15.4272
10	3.02037e+07	12.8573
10	3.04221e+07	11.8687
10	3.04847e+07	15.2995
10	3.04943e+07	12.7595
10	3.05161e+07	13.9614
10	3.05657e+07	11.8886
10	3.05747e+07	15.4832
10	3.11054e+07	11.9781
10	31573406	12.6136
10	31634703	12.6842
10	3.16771e+07	19.0254
10	3.87331e+07	12.0204
10	3.88176e+07	18.8759
10	5.18859e+07	13.1867
10	52516895	12.7512
10	7.1365e+07	12.2729
10	71434624	12.253
10	7.14847e+07	13.8499
10	71844158	12.068
10	71904112	19.8469
10	7.19154e+07	15.7781
10	7.21174e+07	13.3389
10	7.22846e+07	14.6463
12	1.22518e+06	12.3638
12	6762177	16.2831
12	7.04427e+06	12.2686
13	8.18638e+06	12.7043
14	5.76488e+06	11.8171
14	5.07752e+07	13.3035
14	5.1555e+07	12.4563
14	54755115	20.2717
16	9316478	13.9635
16	1.1177e+07	11.8105
18	5.05049e+07	14.9626
19	5.79341e+07	12.6736
19	5.79544e+07	13.9638
20	2.51861e+07	12.9147
20	2.51963e+07	14.5785
20	57485153	14.5669
21	2445631	12.1315
22	2.04668e+07	12.2451
24	3.6446e+07	15.0307
24	3.64837e+07	14.4685
25	6.19789e+06	12.8941
25	6.26386e+06	11.8315
25	9.91601e+06	12.0099
25	1.4855e+07	29.6286
25	1.48626e+07	25.6592
25	1.60939e+07	12.5799
25	3.17355e+07	13.8984
28	1.08755e+07	15.084
28	2.43553e+07	13.891
29	2.55429e+06	12.7478
29	2.67477e+06	12.8457
29	2.78273e+06	14.2333
29	2823511	13.3075
29	2.93518e+06	16.6526
29	2.94518e+06	13.2158
29	3.43777e+06	15.746
29	3.70753e+06	18.0117
29	3.73312e+06	18.7523
29	4.07579e+06	16.0187
29	4096237	17.3528
29	5.7769e+06	20.4309
29	5804124	13.9339
29	5.88464e+06	14.3575
29	6.98545e+06	12.2303
29	7.16454e+06	15.9217
29	1.20354e+07	13.0375
29	13624860	13.3587
30	27035487	13.368

## Sheet: F. WorkingCow
Supplementary Table 2. Significant ROI identified by di in the Working Cow QH subpopulation.
Chromosome number	Chromosome position (bp)	di value
1	4.63309e+06	9.20505
1	6.85964e+07	9.26035
1	1.00072e+08	9.54035
1	1.00925e+08	10.0404
1	1.01722e+08	9.60517
1	101747112	12.2276
1	1.01894e+08	9.43109
1	1.15885e+08	9.47962
2	2.81123e+07	11.8149
2	3.25458e+07	10.0833
2	4.71352e+07	9.4867
2	6.39227e+07	9.92937
2	6.40653e+07	11.0489
2	9.36847e+07	10.7279
2	9.5285e+07	9.56947
2	9.55772e+07	9.83805
2	106167876	13.8024
3	44865439	9.94664
3	44935221	10.1142
3	4.97462e+07	16.304
3	7.35862e+07	10.9549
3	7.40846e+07	11.5438
3	7.57444e+07	10.9907
3	7.64056e+07	9.57519
4	1.24566e+07	11.9867
4	1.30932e+07	9.64242
4	1.83766e+07	11.4258
4	1.91843e+07	9.9395
4	19335729	9.64834
4	1.94757e+07	14.0403
4	1.95253e+07	9.05696
4	1.98252e+07	11.506
4	1.98527e+07	9.33499
4	1.99218e+07	9.29404
4	2.30677e+07	11.0036
4	2.31237e+07	15.472
4	23187038	10.652
4	2.32149e+07	9.31697
4	2.34142e+07	9.81078
4	2.3436e+07	11.218
4	23495637	9.24783
4	2.53158e+07	14.0921
4	26822913	11.1963
4	2.69338e+07	12.9345
4	2.88846e+07	12.2868
4	2.89469e+07	9.28405
4	2.89915e+07	9.07033
4	3.07764e+07	9.35146
4	3.08064e+07	10.6625
4	30904812	9.46744
4	3.09126e+07	11.5957
4	3.09586e+07	11.3042
4	3.12749e+07	9.24429
4	3.28636e+07	11.3061
4	3.29656e+07	9.26076
4	3.29745e+07	9.38329
4	3.30551e+07	10.2311
4	3.30858e+07	10.0478
4	3.33045e+07	9.41437
4	3.3395e+07	9.09019
4	3.34328e+07	10.2978
4	3.35458e+07	11.523
4	3.35558e+07	10.0512
4	3.3615e+07	10.3074
4	3.37157e+07	9.91846
4	3.3755e+07	10.2866
4	3.37644e+07	9.71839
4	3.37732e+07	14.2047
4	3.38449e+07	9.3795
4	3.40346e+07	10.7859
4	3.41673e+07	13.1221
4	3.41829e+07	10.5864
4	3.42033e+07	13.3498
4	3.42834e+07	11.7522
4	3.43157e+07	13.9487
4	3.46261e+07	9.92832
4	3.48234e+07	11.759
4	3.48548e+07	10.824
4	3.4934e+07	9.27724
4	3.49945e+07	10.267
4	3.51669e+07	11.5256
4	3.52857e+07	18.0182
4	35323618	10.0676
4	3.53846e+07	9.59568
4	3.62441e+07	9.13729
4	3.86059e+07	9.72801
4	4.12066e+07	9.9775
4	9.69758e+07	9.4957
4	106747371	9.68342
5	8.16036e+07	10.016
6	1.99151e+07	9.80932
6	3.10868e+07	9.45461
6	5.70334e+07	14.103
6	8.1475e+07	13.4887
6	8.15345e+07	16.9559
7	5.52947e+06	11.0934
7	5.5345e+06	10.8633
7	2.20849e+07	9.49159
7	3.56366e+07	12.5577
7	38617294	9.80803
7	4.09539e+07	9.95726
7	5.82343e+07	9.1441
7	6.55568e+07	10.4546
7	6.5655e+07	9.51981
8	5.67027e+07	15.1103
9	7.4096e+07	9.40378
9	7.76031e+07	10.8205
10	2.31546e+07	10.4355
10	2.3557e+07	9.47658
10	2.35748e+07	14.2152
10	2.3583e+07	12.391
10	2.36869e+07	9.26026
10	2.3737e+07	10.5998
10	2.39569e+07	11.4216
10	2.39855e+07	10.2576
10	2.40144e+07	10.0476
10	3.44954e+07	11.255
10	35245474	9.9839
10	35996471	10.6448
10	3.60048e+07	9.66003
10	3.64951e+07	14.5852
10	43721802	11.9125
10	54825402	11.9768
10	5.49052e+07	10.4287
10	5.64644e+07	13.2399
10	5.65452e+07	9.1865
10	56855186	11.143
10	5.69537e+07	12.8814
10	5.70357e+07	9.20141
10	6.66227e+07	9.54412
10	7.01259e+07	11.3688
11	3.83357e+07	10.7618
11	44545597	13.7739
11	46034912	9.78898
12	1964089	9.45441
12	1.97696e+06	11.7503
12	1.55346e+07	9.4239
12	1.67758e+07	10.9728
12	1.67966e+07	10.0224
13	33205757	9.63187
15	8.85547e+06	9.07746
15	5.50761e+07	10.8132
16	53693322	11.2193
16	58335238	15.6589
16	8.04844e+07	9.12983
17	1.16646e+07	12.496
17	1.17074e+07	12.9087
17	11714822	12.4194
17	1.17254e+07	12.6784
17	1.17361e+07	11.9165
17	1.19554e+07	10.6235
17	12046140	9.98808
17	1.29556e+07	9.9934
17	1.2963e+07	10.2811
17	1.29951e+07	14.5598
17	15054304	9.79799
17	1.53442e+07	9.93533
17	3.05871e+07	10.7369
17	7.27653e+07	9.79955
17	7.75531e+07	12.3463
18	7.73205e+06	9.74467
18	1.0216e+07	9.90137
18	19875175	9.46466
18	5.05049e+07	11.7133
18	5.05235e+07	9.10938
18	5.09046e+07	9.29717
18	5.22037e+07	10.3541
19	2.89527e+07	9.22238
19	2.9396e+07	9.3148
19	5.7474e+07	9.99192
19	5.79341e+07	9.26281
20	2.51963e+07	10.4354
20	4.52037e+07	11.6913
21	5.36933e+07	10.7756
21	5.44344e+07	9.34035
22	2.07336e+07	10.3977
22	2.53637e+07	14.7839
22	2.54754e+07	9.11427
22	2.69139e+07	12.0599
22	31576485	9.3164
22	3.90949e+07	9.55262
23	2.0643e+06	15.8224
23	2.15479e+06	11.9885
23	2.16554e+06	13.2114
23	2.21571e+06	9.07547
23	11092830	9.81113
23	1.1137e+07	9.26531
23	1.1344e+07	11.0137
24	2.07746e+07	9.30353
24	4.60639e+07	10.2402
24	4.62644e+07	10.1399
25	6.73423e+06	9.51364
25	1.4855e+07	11.534
25	1.51622e+07	9.65967
25	19814344	11.7574
25	35093761	9.64062
26	2.23379e+07	12.6368
26	2.28667e+07	10.7694
26	2.3525e+07	11.6419
27	4.57578e+06	12.8448
27	1.35442e+07	9.63703
27	1.66737e+07	13.5741
27	1.72838e+07	10.1706
27	1.74738e+07	10.6187
27	1.76424e+07	9.47388
27	1.76569e+07	11.2555
27	1.77446e+07	9.69694
27	1.79159e+07	16.425
27	1.79247e+07	9.48724
28	14573111	9.15012
28	4.42969e+07	9.8918
28	4.43558e+07	13.8777
29	3.73312e+06	9.20739
29	5.7769e+06	9.70119
29	13624860	10.2312
29	13725875	9.41849
29	1.56767e+07	9.11273
29	2.37757e+07	13.9806
