# Supplementary material for: Genome-Wide Signatures of Selection Reveal Genes Associated With Performance in American Quarter Horse Subpopulations
Source: Front Genet. 2018 Jul 19;9:249. doi: 10.3389/fgene.2018.00249 (PMC6060370; doi:10.3389/fgene.2018.00249)
Supplement: Supplementary Table 4 — Unprioritized list of genes retrieved for all 6 QH subpopulations. [file Table_4.XLSX]

## Sheet: A. Cutting
Supplementary Table 4A. Unprioritized gene list in the Cutting QH subpopulation.
Gene Symbol	Gene Name	Chromosome	Gene start (bp)	Gene end (bp)
DUSP5	dual specificity phosphatase 5 [Source:VGNC Symbol;Acc:VGNC:17357]	1	20869370	20880731
ECHDC2	enoyl-CoA hydratase domain containing 2 [Source:VGNC Symbol;Acc:VGNC:17406]	2	6462911	6486532
EIF2B3	eukaryotic translation initiation factor 2B subunit gamma [Source:VGNC Symbol;Acc:VGNC:17483]	2	13447902	13573229
CSMD2	CUB and Sushi multiple domains 2 [Source:HGNC Symbol;Acc:HGNC:19290]	2	23026710	23565432
IFNLR1	interferon lambda receptor 1 [Source:VGNC Symbol;Acc:VGNC:18955]	2	30879376	30898284
IL22RA1	interleukin 22 receptor subunit alpha 1 [Source:VGNC Symbol;Acc:VGNC:19019]	2	30907715	30925749
SRSF10	serine and arginine rich splicing factor 10 [Source:HGNC Symbol;Acc:HGNC:16713]	2	31046999	31053543
PNRC2	proline rich nuclear receptor coactivator 2 [Source:VGNC Symbol;Acc:VGNC:21641]	2	31062108	31063088
UBE4B	ubiquitination factor E4B [Source:VGNC Symbol;Acc:VGNC:24734]	2	41135015	41256326
NMNAT1	nicotinamide nucleotide adenylyltransferase 1 [Source:VGNC Symbol;Acc:VGNC:20780]	2	41309889	41315477
LZIC	leucine zipper and CTNNBIP1 domain containing [Source:VGNC Symbol;Acc:VGNC:19870]	2	41335752	41344322
CTNNBIP1	catenin beta interacting protein 1 [Source:HGNC Symbol;Acc:HGNC:16913]	2	41382112	41406626
CLSTN1	calsyntenin 1 [Source:VGNC Symbol;Acc:VGNC:16637]	2	41462031	41494363
PIK3CD	phosphatidylinositol-4,5-bisphosphate 3-kinase catalytic subunit delta [Source:VGNC Symbol;Acc:VGNC:21448]	2	41497450	41553670
TMEM201	transmembrane protein 201 [Source:VGNC Symbol;Acc:VGNC:24245]	2	41583112	41601104
SLC25A33	solute carrier family 25 member 33 [Source:VGNC Symbol;Acc:VGNC:23106]	2	41611527	41632031
SPSB1	splA/ryanodine receptor domain and SOCS box containing 1 [Source:VGNC Symbol;Acc:VGNC:23550]	2	41759693	41769700
H6PD	hexose-6-phosphate dehydrogenase/glucose 1-dehydrogenase [Source:VGNC Symbol;Acc:VGNC:18675]	2	41852905	41869592
ACOT7	acyl-CoA thioesterase 7 [Source:HGNC Symbol;Acc:HGNC:24157]	2	44243919	44320368
ARSJ	arylsulfatase family member J [Source:VGNC Symbol;Acc:VGNC:15550]	2	112414995	112488484
RASGEF1B	RasGEF domain family member 1B [Source:VGNC Symbol;Acc:VGNC:22197]	3	55414955	55436277
PRKG2	protein kinase, cGMP-dependent, type II [Source:VGNC Symbol;Acc:VGNC:21854]	3	55620810	55708273
BMP3	bone morphogenetic protein 3 [Source:HGNC Symbol;Acc:HGNC:1070]	3	55741392	55764484
FRAS1	Fraser extracellular matrix complex subunit 1 [Source:VGNC Symbol;Acc:VGNC:18123]	3	57929422	58192555
CCDC129	coiled-coil domain containing 129 [Source:HGNC Symbol;Acc:HGNC:27363]	4	61934757	62017692
ERBB3	erb-b2 receptor tyrosine kinase 3 [Source:VGNC Symbol;Acc:VGNC:17650]	6	73770999	73784299
DLAT	dihydrolipoamide S-acetyltransferase [Source:VGNC Symbol;Acc:VGNC:17206]	7	20554909	20594278
SNORA32	Small nucleolar RNA SNORA32 [Source:RFAM;Acc:RF00421]	7	20554909	20594278
PIH1D2	PIH1 domain containing 2 [Source:VGNC Symbol;Acc:VGNC:21440]	7	20598429	20603444
TIMM8B	translocase of inner mitochondrial membrane 8 homolog B [Source:HGNC Symbol;Acc:HGNC:11818]	7	20613381	20615398
IL18	Equus caballus interleukin 18 (interferon-gamma-inducing factor) (IL18), mRNA. [Source:RefSeq mRNA;Acc:NM_001082512]	7	20666367	20676359
TEX12	testis expressed 12 [Source:VGNC Symbol;Acc:VGNC:24013]	7	20687495	20691206
BCO2	beta-carotene oxygenase 2 [Source:VGNC Symbol;Acc:VGNC:15801]	7	20695193	20739670
OR6A2	olfactory receptor family 6 subfamily A member 2 [Source:HGNC Symbol;Acc:HGNC:15301]	7	76241614	76242597
SYT9	synaptotagmin 9 [Source:VGNC Symbol;Acc:VGNC:23826]	7	76694027	76774860
OLFML1	olfactomedin like 1 [Source:VGNC Symbol;Acc:VGNC:21025]	7	76841300	76866603
PPFIBP2	PPFIA binding protein 2 [Source:VGNC Symbol;Acc:VGNC:21726]	7	76901878	77007287
TEAD1	TEA domain transcription factor 1 [Source:VGNC Symbol;Acc:VGNC:23978]	7	81520734	81764422
IQCD	IQ motif containing D [Source:VGNC Symbol;Acc:VGNC:19115]	8	19331495	19338420
SLC1A5	solute carrier family 1 member 5 [Source:VGNC Symbol;Acc:VGNC:23064]	10	16976994	16986404
TTYH1	tweety family member 1 [Source:VGNC Symbol;Acc:VGNC:24653]	10	23571826	23585058
ZNF292	zinc finger protein 292 [Source:VGNC Symbol;Acc:VGNC:25296]	10	39994349	40080436
GJB7	gap junction protein beta 7 [Source:HGNC Symbol;Acc:HGNC:16690]	10	40101133	40101777
SMIM8	small integral membrane protein 8 [Source:HGNC Symbol;Acc:HGNC:21401]	10	40139201	40141735
C6orf163	chromosome 6 open reading frame 163 [Source:HGNC Symbol;Acc:HGNC:21403]	10	40144422	40163301
SLC35A1	solute carrier family 35 member A1 [Source:VGNC Symbol;Acc:VGNC:23161]	10	40242077	40264110
RARS2	arginyl-tRNA synthetase 2, mitochondrial [Source:VGNC Symbol;Acc:VGNC:22189]	10	40266226	40315456
ORC3	origin recognition complex subunit 3 [Source:VGNC Symbol;Acc:VGNC:21052]	10	40333965	40393193
SPACA1	sperm acrosome associated 1 [Source:VGNC Symbol;Acc:VGNC:23470]	10	40716056	40731936
SNORD89	Small nucleolar RNA SNORD89 [Source:RFAM;Acc:RF00578]	10	40716056	40731936
CNR1	cannabinoid receptor 1 [Source:VGNC Symbol;Acc:VGNC:16687]	10	40804099	40825806
MDN1	midasin AAA ATPase 1 [Source:VGNC Symbol;Acc:VGNC:20061]	10	42033306	42191852
TIMP2	TIMP metallopeptidase inhibitor 2 [Source:HGNC Symbol;Acc:HGNC:11821]	11	3855230	3867381
ANKFN1	ankyrin repeat and fibronectin type III domain containing 1 [Source:VGNC Symbol;Acc:VGNC:15311]	11	30704857	30956912
TMEM132E	transmembrane protein 132E [Source:HGNC Symbol;Acc:HGNC:26991]	11	38252854	38305529
PDHX	pyruvate dehydrogenase complex component X [Source:VGNC Symbol;Acc:VGNC:21263]	12	1647679	1712472
LUC7L	LUC7 like [Source:VGNC Symbol;Acc:VGNC:19837]	13	42386272	42414762
KIAA1191	KIAA1191 [Source:VGNC Symbol;Acc:VGNC:19374]	14	5762547	5772530
NSG2	neuronal vesicle trafficking associated 2 [Source:HGNC Symbol;Acc:HGNC:24955]	14	7523183	7578221
CPEB4	cytoplasmic polyadenylation element binding protein 4 [Source:VGNC Symbol;Acc:VGNC:16815]	14	7661999	7720863
KCNIP1	potassium voltage-gated channel interacting protein 1 [Source:VGNC Symbol;Acc:VGNC:19280]	14	10381453	10593115
COMMD10	COMM domain containing 10 [Source:VGNC Symbol;Acc:VGNC:16758]	14	56379763	56548393
CNOT11	CCR4-NOT transcription complex subunit 11 [Source:VGNC Symbol;Acc:VGNC:16675]	15	8266315	8276804
NPAS2	neuronal PAS domain protein 2 [Source:VGNC Symbol;Acc:VGNC:20828]	15	8460242	8522216
SPART	spartin [Source:VGNC Symbol;Acc:VGNC:23480]	17	15038590	15062774
CCNA1	cyclin A1 [Source:VGNC Symbol;Acc:VGNC:16202]	17	15135458	15146189
SERTM1	serine rich and transmembrane domain containing 1 [Source:VGNC Symbol;Acc:VGNC:22868]	17	15368714	15369037
RBM43	RNA binding motif protein 43 [Source:VGNC Symbol;Acc:VGNC:22246]	18	33400202	33415978
NMI	N-myc and STAT interactor [Source:VGNC Symbol;Acc:VGNC:20779]	18	33424957	33440434
TNFAIP6	Equus caballus tumor necrosis factor alpha-induced protein 6 (TSG-6), mRNA. [Source:RefSeq mRNA;Acc:NM_001081906]	18	33501253	33520726
RIF1	replication timing regulatory factor 1 [Source:VGNC Symbol;Acc:VGNC:22388]	18	33551962	33608837
U6	U6 spliceosomal RNA [Source:RFAM;Acc:RF00026]	18	33551962	33608837
NEB	nebulin [Source:VGNC Symbol;Acc:VGNC:20651]	18	33617668	33831551
ARL5A	ADP ribosylation factor like GTPase 5A [Source:VGNC Symbol;Acc:VGNC:15519]	18	33886620	33910976
CSRNP3	cysteine and serine rich nuclear protein 3 [Source:VGNC Symbol;Acc:VGNC:16912]	18	45686544	45773977
GALNT3	polypeptide N-acetylgalactosaminyltransferase 3 [Source:VGNC Symbol;Acc:VGNC:18233]	18	45825409	45847269
TTC21B	tetratricopeptide repeat domain 21B [Source:VGNC Symbol;Acc:VGNC:24615]	18	45935556	46014726
SCN1A	sodium voltage-gated channel alpha subunit 1 [Source:VGNC Symbol;Acc:VGNC:22732]	18	46032595	46113284
SCN9A	sodium voltage-gated channel alpha subunit 9 [Source:VGNC Symbol;Acc:VGNC:22743]	18	46225471	46314153
SCN7A	sodium voltage-gated channel alpha subunit 7 [Source:VGNC Symbol;Acc:VGNC:22741]	18	46429312	46494018
KLHL23	kelch like family member 23 [Source:HGNC Symbol;Acc:HGNC:27506]	18	49253962	49285334
SSB	Sjogren syndrome antigen B (autoantigen La) [Source:RefSeq peptide;Acc:NP_001296114]	18	49321996	49331662
METTL5	methyltransferase like 5 [Source:VGNC Symbol;Acc:VGNC:20132]	18	49331663	49508422
UBR3	ubiquitin protein ligase E3 component n-recognin 3 (putative) [Source:HGNC Symbol;Acc:HGNC:30467]	18	49360770	49580469
7SK	7SK RNA [Source:RFAM;Acc:RF00100]	18	49615556	49615662
MYO3B	myosin IIIB [Source:HGNC Symbol;Acc:HGNC:15576]	18	49680020	50074007
ERICH2	glutamate rich 2 [Source:VGNC Symbol;Acc:VGNC:17665]	18	50180790	50194587
SNORD112	Small nucleolar RNA SNORD112 [Source:RFAM;Acc:RF01169]	18	50180790	50194587
GAD1	glutamate decarboxylase 1 [Source:VGNC Symbol;Acc:VGNC:18206]	18	50211301	50248755
GORASP2	golgi reassembly stacking protein 2 [Source:VGNC Symbol;Acc:VGNC:18464]	18	50302324	50332768
TLK1	tousled like kinase 1 [Source:VGNC Symbol;Acc:VGNC:24131]	18	50354454	50446679
METTL8	methyltransferase like 8 [Source:VGNC Symbol;Acc:VGNC:20135]	18	50625184	50665526
DCAF17	DDB1 and CUL4 associated factor 17 [Source:VGNC Symbol;Acc:VGNC:17030]	18	50698136	50732199
CYBRD1	cytochrome b reductase 1 [Source:HGNC Symbol;Acc:HGNC:20797]	18	50789752	50805503
DYNC1I2	dynein cytoplasmic 1 intermediate chain 2 [Source:VGNC Symbol;Acc:VGNC:17368]	18	50913173	50963031
SLC25A12	solute carrier family 25 member 12 [Source:VGNC Symbol;Acc:VGNC:23091]	18	50992086	51086811
NFE2L2	nuclear factor, erythroid 2 like 2 [Source:VGNC Symbol;Acc:VGNC:20708]	18	55582500	55678000
SESTD1	SEC14 and spectrin domain containing 1 [Source:VGNC Symbol;Acc:VGNC:22872]	18	57181623	57250932
ZNF385B	zinc finger protein 385B [Source:VGNC Symbol;Acc:VGNC:25312]	18	57423671	57504393
CWC22	CWC22 spliceosome associated protein homolog [Source:VGNC Symbol;Acc:VGNC:16977]	18	57873725	57914021
NABP1	nucleic acid binding protein 1 [Source:HGNC Symbol;Acc:HGNC:26232]	18	67939676	67947112
CAVIN2	caveolae associated protein 2 [Source:VGNC Symbol;Acc:VGNC:16089]	18	68075969	68087378
TMEFF2	transmembrane protein with EGF like and two follistatin like domains 2 [Source:VGNC Symbol;Acc:VGNC:24173]	18	68182723	68408125
CYP39A1	cytochrome P450 family 39 subfamily A member 1 [Source:HGNC Symbol;Acc:HGNC:17449]	20	45114431	45205847
SLC25A27	solute carrier family 25 member 27 [Source:VGNC Symbol;Acc:VGNC:23099]	20	45206352	45230542
ADGRB3	adhesion G protein-coupled receptor B3 [Source:VGNC Symbol;Acc:VGNC:15102]	20	60514643	61156448
RIMS1	regulating synaptic membrane exocytosis 1 [Source:HGNC Symbol;Acc:HGNC:17282]	20	63263353	63498036
DZANK1	double zinc ribbon and ankyrin repeat domains 1 [Source:VGNC Symbol;Acc:VGNC:17380]	22	6475717	6562830
SYCP2	synaptonemal complex protein 2 [Source:HGNC Symbol;Acc:HGNC:11490]	22	46165413	46217267
FAM217B	family with sequence similarity 217 member B [Source:VGNC Symbol;Acc:VGNC:17859]	22	46232790	46233935
CDH26	cadherin 26 [Source:VGNC Symbol;Acc:VGNC:16327]	22	46250684	46285298
U6atac	U6atac minor spliceosomal RNA [Source:RFAM;Acc:RF00619]	22	46250684	46285298
DPF3	double PHD fingers 3 [Source:VGNC Symbol;Acc:VGNC:17286]	24	18416322	18658251
ZFYVE1	zinc finger FYVE-type containing 1 [Source:VGNC Symbol;Acc:VGNC:25227]	24	18727094	18770842
CPSF2	cleavage and polyadenylation specific factor 2 [Source:VGNC Symbol;Acc:VGNC:16834]	24	35181204	35206748
RECK	reversion inducing cysteine rich protein with kazal motifs [Source:VGNC Symbol;Acc:VGNC:22285]	25	1299679	1386389
GLIPR2	GLI pathogenesis related 2 [Source:HGNC Symbol;Acc:HGNC:18007]	25	1406919	1415452
CLTA	clathrin light chain A [Source:VGNC Symbol;Acc:VGNC:16640]	25	1454235	1475519
GNE	glucosamine (UDP-N-acetyl)-2-epimerase/N-acetylmannosamine kinase [Source:HGNC Symbol;Acc:HGNC:23657]	25	1482465	1512093
ODF2	outer dense fiber of sperm tails 2 [Source:VGNC Symbol;Acc:VGNC:21008]	25	31707407	31736221
GLE1	GLE1, RNA export mediator [Source:VGNC Symbol;Acc:VGNC:18371]	25	31739067	31762161
C12orf50	chromosome 12 open reading frame 50 [Source:HGNC Symbol;Acc:HGNC:26665]	28	14271518	14306876
C12orf29	chromosome 12 open reading frame 29 [Source:HGNC Symbol;Acc:HGNC:25322]	28	14310367	14321768
CEP290	Equus caballus centrosomal protein 290kDa (CEP290), mRNA. [Source:RefSeq mRNA;Acc:NM_001308368]	28	14322732	14409061
TMTC3	transmembrane and tetratricopeptide repeat containing 3 [Source:VGNC Symbol;Acc:VGNC:24349]	28	14410038	14462017
UHRF1BP1L	UHRF1 binding protein 1 like [Source:VGNC Symbol;Acc:VGNC:24783]	28	24229883	24281164
ACTR6	ARP6 actin related protein 6 homolog [Source:VGNC Symbol;Acc:VGNC:15030]	28	24322560	24340866
C11orf57	chromosome 11 open reading frame 57 [Source:HGNC Symbol;Acc:HGNC:25569]	28	24322560	24340866
DEPDC4	DEP domain containing 4 [Source:HGNC Symbol;Acc:HGNC:22952]	28	24355069	24365750
SCYL2	SCY1 like pseudokinase 2 [Source:VGNC Symbol;Acc:VGNC:22758]	28	24378827	24430222
SLC17A8	solute carrier family 17 member 8 [Source:VGNC Symbol;Acc:VGNC:23053]	28	24447582	24489584
NR1H4	nuclear receptor subfamily 1 group H member 4 [Source:VGNC Symbol;Acc:VGNC:20862]	28	24559703	24606407
EPC1	enhancer of polycomb homolog 1 [Source:VGNC Symbol;Acc:VGNC:17613]	29	5698985	5730185
PIP4K2A	phosphatidylinositol-5-phosphate 4-kinase type 2 alpha [Source:VGNC Symbol;Acc:VGNC:21462]	29	13634685	13697498

## Sheet: B. Halter
Supplementary Table 4B. Unprioritized gene list in the Halter QH subpopulation.
Gene Symbol	Gene Name	Chromosome	Gene start (bp)	Gene end (bp)
EMX2	empty spiracles homeobox 2 [Source:HGNC Symbol;Acc:HGNC:3341]	1	14689686	14694378
PML	promyelocytic leukemia [Source:HGNC Symbol;Acc:HGNC:9113]	1	119563321	119608248
STOML1	stomatin like 1 [Source:VGNC Symbol;Acc:VGNC:23704]	1	119610523	119618798
LOXL1	lysyl oxidase like 1 [Source:VGNC Symbol;Acc:VGNC:19723]	1	119637486	119661808
TBC1D21	TBC1 domain family member 21 [Source:VGNC Symbol;Acc:VGNC:23903]	1	119695676	119707890
RCC1	regulator of chromosome condensation 1 [Source:VGNC Symbol;Acc:VGNC:22267]	2	27507060	27521966
SNORA73	Small nucleolar RNA SNORA73 family [Source:RFAM;Acc:RF00045]	2	27530151	27530354
SNORD22	Small nucleolar RNA SNORD22 [Source:RFAM;Acc:RF00099]	2	27531922	27532047
PHACTR4	phosphatase and actin regulator 4 [Source:VGNC Symbol;Acc:VGNC:21366]	2	27537983	27637985
MED18	mediator complex subunit 18 [Source:VGNC Symbol;Acc:VGNC:20076]	2	27669636	27676168
SESN2	sestrin 2 [Source:VGNC Symbol;Acc:VGNC:22870]	2	27703106	27719871
ATPIF1	ATPase inhibitory factor 1 [Source:VGNC Symbol;Acc:VGNC:15691]	2	27742744	27744788
DNAJC8	DnaJ heat shock protein family (Hsp40) member C8 [Source:HGNC Symbol;Acc:HGNC:15470]	2	27746935	27766965
PTAFR	platelet activating factor receptor [Source:VGNC Symbol;Acc:VGNC:21977]	2	27805440	27806506
EYA3	EYA transcriptional coactivator and phosphatase 3 [Source:VGNC Symbol;Acc:VGNC:17747]	2	27855033	27951699
RPA2	replication protein A2 [Source:VGNC Symbol;Acc:VGNC:22509]	2	28005357	28016994
THEMIS2	thymocyte selection associated family member 2 [Source:VGNC Symbol;Acc:VGNC:24078]	2	28022591	28036971
STX12	syntaxin 12 [Source:VGNC Symbol;Acc:VGNC:23725]	2	28080012	28112347
FAM76A	family with sequence similarity 76 member A [Source:HGNC Symbol;Acc:HGNC:28530]	2	28124764	28144329
IFI6	interferon alpha inducible protein 6 [Source:VGNC Symbol;Acc:VGNC:18945]	2	28164666	28166559
FGR	FGR proto-oncogene, Src family tyrosine kinase [Source:VGNC Symbol;Acc:VGNC:18032]	2	28207781	28218045
WASF2	WAS protein family member 2 [Source:HGNC Symbol;Acc:HGNC:12733]	2	28323886	28385023
GPR3	G protein-coupled receptor 3 [Source:VGNC Symbol;Acc:VGNC:18538]	2	28397066	28398058
CD164L2	CD164 molecule like 2 [Source:HGNC Symbol;Acc:HGNC:32043]	2	28406073	28409277
FCN3	ficolin 3 [Source:VGNC Symbol;Acc:VGNC:17980]	2	28412906	28416935
MAP3K6	mitogen-activated protein kinase kinase kinase 6 [Source:VGNC Symbol;Acc:VGNC:19940]	2	28420416	28429784
SYTL1	synaptotagmin like 1 [Source:VGNC Symbol;Acc:VGNC:23827]	2	28430246	28438417
TMEM222	transmembrane protein 222 [Source:HGNC Symbol;Acc:HGNC:25363]	2	28443577	28453634
WDTC1	WD and tetratricopeptide repeats 1 [Source:VGNC Symbol;Acc:VGNC:25024]	2	28463993	28508594
SLC9A1	solute carrier family 9 member A1 [Source:HGNC Symbol;Acc:HGNC:11071]	2	28562401	28609929
FAM46B	family with sequence similarity 46 member B [Source:VGNC Symbol;Acc:VGNC:17874]	2	28667469	28673893
KDF1	keratinocyte differentiation factor 1 [Source:VGNC Symbol;Acc:VGNC:19330]	2	28711801	28714242
NUDC	nuclear distribution C, dynein complex regulator [Source:VGNC Symbol;Acc:VGNC:20937]	2	28716726	28729127
NR0B2	nuclear receptor subfamily 0 group B member 2 [Source:VGNC Symbol;Acc:VGNC:20857]	2	28738915	28740974
GPATCH3	G-patch domain containing 3 [Source:VGNC Symbol;Acc:VGNC:18480]	2	28754032	28760890
GPN2	GPN-loop GTPase 2 [Source:VGNC Symbol;Acc:VGNC:18501]	2	28761768	28771038
NIPAL3	NIPA like domain containing 3 [Source:VGNC Symbol;Acc:VGNC:20739]	2	30648411	30692606
STPG1	sperm tail PG-rich repeat containing 1 [Source:VGNC Symbol;Acc:VGNC:23709]	2	30713914	30744769
GRHL3	grainyhead like transcription factor 3 [Source:VGNC Symbol;Acc:VGNC:18576]	2	30750311	30772928
PLEKHM2	pleckstrin homology and RUN domain containing M2 [Source:VGNC Symbol;Acc:VGNC:21575]	2	37211072	37226718
KAZN	kazrin, periplakin interacting protein [Source:VGNC Symbol;Acc:VGNC:19253]	2	37685271	37797843
KIFC3	kinesin family member C3 [Source:HGNC Symbol;Acc:HGNC:6326]	3	9932182	9962567
GINS3	GINS complex subunit 3 [Source:VGNC Symbol;Acc:VGNC:18343]	3	10400649	10409242
U6	U6 spliceosomal RNA [Source:RFAM;Acc:RF00026]	3	40593154	40593260
CHIC2	cysteine rich hydrophobic domain 2 [Source:VGNC Symbol;Acc:VGNC:16499]	3	78292102	78346275
STIM2	stromal interaction molecule 2 [Source:VGNC Symbol;Acc:VGNC:23678]	3	98155918	98257558
CACNA2D1	calcium voltage-gated channel auxiliary subunit alpha2delta 1 [Source:VGNC Symbol;Acc:VGNC:15988]	4	26623297	27110715
CNTNAP2	contactin associated protein like 2 [Source:VGNC Symbol;Acc:VGNC:16701]	4	99376000	100675021
FZR1	fizzy and cell division cycle 20 related 1 [Source:VGNC Symbol;Acc:VGNC:18175]	7	2121835	2128395
CEP85L	centrosomal protein 85 like [Source:VGNC Symbol;Acc:VGNC:16431]	10	66663082	66796374
PLN	phospholamban [Source:VGNC Symbol;Acc:VGNC:21584]	10	66753396	66753717
TIMP2	TIMP metallopeptidase inhibitor 2 [Source:HGNC Symbol;Acc:HGNC:11821]	11	3855230	3867381
CDC42EP4	CDC42 effector protein 4 [Source:VGNC Symbol;Acc:VGNC:16300]	11	8341657	8342805
PECAM1	platelet and endothelial cell adhesion molecule 1 [Source:VGNC Symbol;Acc:VGNC:21301]	11	15125519	15181535
CBX1	chromobox 1 [Source:VGNC Symbol;Acc:VGNC:16097]	11	24202894	24207592
SNX11	sorting nexin 11 [Source:VGNC Symbol;Acc:VGNC:23411]	11	24230272	24235219
ANKFN1	ankyrin repeat and fibronectin type III domain containing 1 [Source:VGNC Symbol;Acc:VGNC:15311]	11	30704857	30956912
BCAS3	BCAS3, microtubule associated cell migration factor [Source:HGNC Symbol;Acc:HGNC:14347]	11	34975380	35288318
PPM1D	protein phosphatase, Mg2+/Mn2+ dependent 1D [Source:VGNC Symbol;Acc:VGNC:21742]	11	35303336	35353738
APPBP2	amyloid beta precursor protein binding protein 2 [Source:VGNC Symbol;Acc:VGNC:15429]	11	35419471	35473362
C17orf64	chromosome 17 open reading frame 64 [Source:HGNC Symbol;Acc:HGNC:26990]	11	35485175	35493099
CA4	carbonic anhydrase 4 [Source:VGNC Symbol;Acc:VGNC:15965]	11	35734541	35743181
ZNHIT3	zinc finger HIT-type containing 3 [Source:VGNC Symbol;Acc:VGNC:25400]	11	35786640	35790934
MYO19	myosin XIX [Source:VGNC Symbol;Acc:VGNC:20498]	11	35791623	35834020
PIGW	phosphatidylinositol glycan anchor biosynthesis class W [Source:VGNC Symbol;Acc:VGNC:21437]	11	35837964	35839560
GGNBP2	gametogenetin binding protein 2 [Source:VGNC Symbol;Acc:VGNC:18326]	11	35847307	35877981
DHRS11	dehydrogenase/reductase 11 [Source:VGNC Symbol;Acc:VGNC:17164]	11	35880087	35887779
MRM1	mitochondrial rRNA methyltransferase 1 [Source:HGNC Symbol;Acc:HGNC:26202]	11	35889462	35892740
LHX1	LIM homeobox 1 [Source:HGNC Symbol;Acc:HGNC:6593]	11	36175656	36178532
AATF	apoptosis antagonizing transcription factor [Source:VGNC Symbol;Acc:VGNC:14896]	11	36184562	36285652
CCL13	Equus caballus chemokine (C-C motif) ligand 13 (CCL13), mRNA. [Source:RefSeq mRNA;Acc:NM_001163887]	11	38510060	38511402
CCL2	Equus caballus chemokine (C-C motif) ligand 2 (CCL2), mRNA. [Source:RefSeq mRNA;Acc:NM_001081931]	11	38519577	38594301
NF1	neurofibromin 1 [Source:VGNC Symbol;Acc:VGNC:20698]	11	40962037	41198210
SRRM3	serine/arginine repetitive matrix 3 [Source:HGNC Symbol;Acc:HGNC:26729]	13	9211544	10389625
MYH11	myosin heavy chain 11 [Source:VGNC Symbol;Acc:VGNC:20478]	13	29872283	29976264
NDE1	nudE neurodevelopment protein 1 [Source:VGNC Symbol;Acc:VGNC:20609]	13	29978208	29996446
TEKT5	tektin 5 [Source:VGNC Symbol;Acc:VGNC:23996]	13	33660871	33696867
PDS5B	PDS5 cohesin associated factor B [Source:VGNC Symbol;Acc:VGNC:21282]	17	11775177	11900473
PTPN18	protein tyrosine phosphatase, non-receptor type 18 [Source:VGNC Symbol;Acc:VGNC:22015]	18	194592	210992
ALCAM	activated leukocyte cell adhesion molecule [Source:VGNC Symbol;Acc:VGNC:15225]	19	50852572	51036659
ARMC12	armadillo repeat containing 12 [Source:VGNC Symbol;Acc:VGNC:15527]	20	35773502	35782865
CLPS	Equus caballus colipase, pancreatic (CLPS), mRNA. [Source:RefSeq mRNA;Acc:NM_001164015]	20	35818020	35820026
LHFPL5	LHFPL tetraspan subfamily member 5 [Source:VGNC Symbol;Acc:VGNC:19654]	20	35831559	35837234
SNORA27	Small nucleolar RNA SNORA27 [Source:RFAM;Acc:RF00443]	20	35831559	35837234
SRPK1	SRSF protein kinase 1 [Source:VGNC Symbol;Acc:VGNC:23590]	20	35848788	35881283
UPK3A	uroplakin 3A [Source:VGNC Symbol;Acc:VGNC:24811]	28	41256827	41264476
FAM118A	family with sequence similarity 118 member A [Source:VGNC Symbol;Acc:VGNC:17791]	28	41285535	41299672
WNT7B	Wnt family member 7B [Source:VGNC Symbol;Acc:VGNC:25049]	28	41841393	41890144
NFIC	nuclear factor I C [Source:HGNC Symbol;Acc:HGNC:7786]	28	41841393	41890144
MTHFD1L	methylenetetrahydrofolate dehydrogenase (NADP+ dependent) 1 like [Source:HGNC Symbol;Acc:HGNC:21055]	31	15899034	16074557

## Sheet: C. Racing
Supplementary Table 4C. Unprioritized gene list in the Racing QH subpopulation.
Gene Symbol	Gene Name	Chromosome	Gene start (bp)	Gene end (bp)
SEC23IP	SEC23 interacting protein [Source:VGNC Symbol;Acc:VGNC:22791]	1	12627279	12663771
MCMBP	minichromosome maintenance complex binding protein [Source:VGNC Symbol;Acc:VGNC:20040]	1	12696250	12720785
INPP5F	inositol polyphosphate-5-phosphatase F [Source:VGNC Symbol;Acc:VGNC:19076]	1	12724072	12787015
eca-mir-1244	eca-mir-1244 [Source:miRBase;Acc:MI0012645]	1	12764826	12764896
BAG3	BCL2 associated athanogene 3 [Source:VGNC Symbol;Acc:VGNC:15753]	1	12853051	12859650
TIAL1	TIA1 cytotoxic granule associated RNA binding protein like 1 [Source:VGNC Symbol;Acc:VGNC:24099]	1	12917385	12935830
RGS10	regulator of G protein signaling 10 [Source:VGNC Symbol;Acc:VGNC:22340]	1	12970867	12994831
GRK5	G protein-coupled receptor kinase 5 [Source:HGNC Symbol;Acc:HGNC:4544]	1	13040695	13155786
PRDX3	peroxiredoxin 3 [Source:VGNC Symbol;Acc:VGNC:21819]	1	13276929	13285268
FAM45A	family with sequence similarity 45 member A [Source:HGNC Symbol;Acc:HGNC:31793]	1	13314057	13339545
EIF3A	eukaryotic translation initiation factor 3 subunit A [Source:VGNC Symbol;Acc:VGNC:17488]	1	13364189	13390980
SNORA19	Small nucleolar RNA SNORA19 [Source:RFAM;Acc:RF00413]	1	13374388	13374517
CACUL1	CDK2 associated cullin domain 1 [Source:VGNC Symbol;Acc:VGNC:15997]	1	13592262	13654539
PRLHR	prolactin releasing hormone receptor [Source:VGNC Symbol;Acc:VGNC:21856]	1	13735786	13736973
FAM204A	family with sequence similarity 204 member A [Source:VGNC Symbol;Acc:VGNC:17843]	1	13975012	13999484
RAB11FIP2	RAB11 family interacting protein 2 [Source:VGNC Symbol;Acc:VGNC:22085]	1	14244165	14281080
SLIT1	slit guidance ligand 1 [Source:HGNC Symbol;Acc:HGNC:11085]	1	32020162	32202119
PTEN	phosphatase and tensin homolog [Source:VGNC Symbol;Acc:VGNC:21984]	1	40515961	40601946
ATAD1	ATPase family, AAA domain containing 1 [Source:VGNC Symbol;Acc:VGNC:15602]	1	40644604	40691886
PAPSS2	3'-phosphoadenosine 5'-phosphosulfate synthase 2 [Source:VGNC Symbol;Acc:VGNC:21154]	1	40701869	40730244
MINPP1	multiple inositol-polyphosphate phosphatase 1 [Source:VGNC Symbol;Acc:VGNC:20193]	1	40878783	40927031
SGMS1	sphingomyelin synthase 1 [Source:VGNC Symbol;Acc:VGNC:22918]	1	41278780	41317883
A1CF	APOBEC1 complementation factor [Source:VGNC Symbol;Acc:VGNC:14881]	1	41474142	41522709
CSTF2T	cleavage stimulation factor subunit 2 tau variant [Source:VGNC Symbol;Acc:VGNC:16921]	1	42306180	42307928
PRKG1	protein kinase, cGMP-dependent, type I [Source:HGNC Symbol;Acc:HGNC:9414]	1	42400353	42839102
DKK1	dickkopf WNT signaling pathway inhibitor 1 [Source:HGNC Symbol;Acc:HGNC:2891]	1	42864028	42866852
ZWINT	ZW10 interacting kinetochore protein [Source:VGNC Symbol;Acc:VGNC:25428]	1	46418493	46421253
DNAJA4	DnaJ heat shock protein family (Hsp40) member A4 [Source:HGNC Symbol;Acc:HGNC:14885]	1	115897064	115906426
WDR61	WD repeat domain 61 [Source:HGNC Symbol;Acc:HGNC:30300]	1	115909046	115922496
CRABP1	cellular retinoic acid binding protein 1 [Source:VGNC Symbol;Acc:VGNC:16846]	1	115967647	115974183
IREB2	iron responsive element binding protein 2 [Source:VGNC Symbol;Acc:VGNC:19129]	1	116043971	116098820
HYKK	hydroxylysine kinase [Source:VGNC Symbol;Acc:VGNC:18919]	1	116114685	116138192
PSMA4	proteasome subunit alpha 4 [Source:VGNC Symbol;Acc:VGNC:21934]	1	116148488	116155500
CHRNA5	cholinergic receptor nicotinic alpha 5 subunit [Source:HGNC Symbol;Acc:HGNC:1959]	1	116200062	116212354
CHRNA3	cholinergic receptor nicotinic alpha 3 subunit [Source:VGNC Symbol;Acc:VGNC:16524]	1	116216039	116231058
CHRNB4	cholinergic receptor nicotinic beta 4 subunit [Source:VGNC Symbol;Acc:VGNC:16529]	1	116236454	116252509
UBE2Q2	ubiquitin conjugating enzyme E2 Q2 [Source:VGNC Symbol;Acc:VGNC:24726]	1	116342864	116403520
NRG4	neuregulin 4 [Source:VGNC Symbol;Acc:VGNC:20884]	1	116473751	116523600
TMEM266	transmembrane protein 266 [Source:VGNC Symbol;Acc:VGNC:24279]	1	116620000	116688988
ETFA	electron transfer flavoprotein alpha subunit [Source:VGNC Symbol;Acc:VGNC:17694]	1	116700439	116789325
ISL2	ISL LIM homeobox 2 [Source:VGNC Symbol;Acc:VGNC:19152]	1	116826190	116831586
SCAPER	Equus caballus S-phase cyclin A-associated protein in the ER (SCAPER), mRNA. [Source:RefSeq mRNA;Acc:NM_001308959]	1	116838049	117283538
RCN2	reticulocalbin 2 [Source:VGNC Symbol;Acc:VGNC:22273]	1	117358763	117374648
PSTPIP1	proline-serine-threonine phosphatase interacting protein 1 [Source:VGNC Symbol;Acc:VGNC:21975]	1	117416468	117457730
TSPAN3	tetraspanin 3 [Source:VGNC Symbol;Acc:VGNC:24590]	1	117473984	117500577
PEAK1	pseudopodium enriched atypical kinase 1 [Source:VGNC Symbol;Acc:VGNC:21297]	1	117546828	117604208
LINGO1	leucine rich repeat and Ig domain containing 1 [Source:VGNC Symbol;Acc:VGNC:19681]	1	118040127	118126651
ODF3L1	outer dense fiber of sperm tails 3 like 1 [Source:VGNC Symbol;Acc:VGNC:21011]	1	118292143	118295389
CSPG4	chondroitin sulfate proteoglycan 4 [Source:HGNC Symbol;Acc:HGNC:2466]	1	118324172	118339906
SNX33	sorting nexin 33 [Source:VGNC Symbol;Acc:VGNC:23429]	1	118354537	118362703
SNUPN	snurportin 1 [Source:HGNC Symbol;Acc:HGNC:14245]	1	118386233	118399166
PTPN9	protein tyrosine phosphatase, non-receptor type 9 [Source:VGNC Symbol;Acc:VGNC:22025]	1	118446921	118491470
SIN3A	SIN3 transcription regulator family member A [Source:VGNC Symbol;Acc:VGNC:22982]	1	118520678	118568520
MAN2C1	mannosidase alpha class 2C member 1 [Source:VGNC Symbol;Acc:VGNC:19912]	1	118571637	118583395
NEIL1	nei like DNA glycosylase 1 [Source:VGNC Symbol;Acc:VGNC:20665]	1	118584529	118587308
COMMD4	COMM domain containing 4 [Source:VGNC Symbol;Acc:VGNC:16761]	1	118595328	118596981
C15orf39	chromosome 15 open reading frame 39 [Source:HGNC Symbol;Acc:HGNC:24497]	1	118639591	118644779
PPCDC	phosphopantothenoylcysteine decarboxylase [Source:VGNC Symbol;Acc:VGNC:21720]	1	118767210	118783574
SCAMP5	secretory carrier membrane protein 5 [Source:VGNC Symbol;Acc:VGNC:22712]	1	118791350	118796825
RPP25	ribonuclease P and MRP subunit p25 [Source:VGNC Symbol;Acc:VGNC:22536]	1	118834731	118835465
COX5A	cytochrome c oxidase subunit 5A [Source:VGNC Symbol;Acc:VGNC:16803]	1	118845790	118857700
FAM219B	family with sequence similarity 219 member B [Source:VGNC Symbol;Acc:VGNC:17860]	1	118866778	118870393
MPI	mannose phosphate isomerase [Source:VGNC Symbol;Acc:VGNC:20286]	1	118874569	118880729
SCAMP2	secretory carrier membrane protein 2 [Source:VGNC Symbol;Acc:VGNC:22709]	1	118888485	118908967
ULK3	unc-51 like kinase 3 [Source:VGNC Symbol;Acc:VGNC:24786]	1	118911236	118917112
CPLX3	complexin 3 [Source:VGNC Symbol;Acc:VGNC:16819]	1	118923650	118927218
LMAN1L	lectin, mannose binding 1 like [Source:VGNC Symbol;Acc:VGNC:19698]	1	118928195	118939738
CSK	C-terminal Src kinase [Source:VGNC Symbol;Acc:VGNC:16902]	1	118946388	118950516
CYP1A2	cytochrome P450 family 1 subfamily A member 2 [Source:HGNC Symbol;Acc:HGNC:2596]	1	118988450	118993490
CYP1A1	cytochrome P450 family 1 subfamily A member 1 [Source:HGNC Symbol;Acc:HGNC:2595]	1	119015291	119018001
EDC3	enhancer of mRNA decapping 3 [Source:VGNC Symbol;Acc:VGNC:17416]	1	119044800	119102687
CLK3	CDC like kinase 3 [Source:VGNC Symbol;Acc:VGNC:16621]	1	119105065	119119328
ARID3B	AT-rich interaction domain 3B [Source:VGNC Symbol;Acc:VGNC:15501]	1	119140710	119187526
UBL7	ubiquitin like 7 [Source:HGNC Symbol;Acc:HGNC:28221]	1	119255957	119267191
SEMA7A	semaphorin 7A (John Milton Hagen blood group) [Source:HGNC Symbol;Acc:HGNC:10741]	1	119277703	119300251
CYP11A1	cholesterol side-chain cleavage enzyme, mitochondrial precursor [Source:RefSeq peptide;Acc:NP_001075990]	1	119346895	119359225
CCDC33	coiled-coil domain containing 33 [Source:VGNC Symbol;Acc:VGNC:16161]	1	119361102	119448744
STRA6	stimulated by retinoic acid 6 [Source:VGNC Symbol;Acc:VGNC:23712]	1	119480771	119502632
ISLR	immunoglobulin superfamily containing leucine rich repeat [Source:VGNC Symbol;Acc:VGNC:19153]	1	119506525	119507811
PML	promyelocytic leukemia [Source:HGNC Symbol;Acc:HGNC:9113]	1	119563321	119608248
STOML1	stomatin like 1 [Source:VGNC Symbol;Acc:VGNC:23704]	1	119610523	119618798
LOXL1	lysyl oxidase like 1 [Source:VGNC Symbol;Acc:VGNC:19723]	1	119637486	119661808
TBC1D21	TBC1 domain family member 21 [Source:VGNC Symbol;Acc:VGNC:23903]	1	119695676	119707890
C15orf59	chromosome 15 open reading frame 59 [Source:HGNC Symbol;Acc:HGNC:33753]	1	119817730	119828986
NPTN	neuroplastin [Source:VGNC Symbol;Acc:VGNC:20850]	1	119941335	119973481
NEO1	neogenin 1 [Source:VGNC Symbol;Acc:VGNC:20685]	1	120198949	120379779
ADPGK	ADP dependent glucokinase [Source:VGNC Symbol;Acc:VGNC:15128]	1	120675490	120703598
BBS4	Bardet-Biedl syndrome 4 [Source:HGNC Symbol;Acc:HGNC:969]	1	120712623	120739197
ARIH1	ariadne RBR E3 ubiquitin protein ligase 1 [Source:HGNC Symbol;Acc:HGNC:689]	1	120790235	120899701
TMEM202	transmembrane protein 202 [Source:VGNC Symbol;Acc:VGNC:24246]	1	120945071	120953563
PARP6	poly(ADP-ribose) polymerase family member 6 [Source:HGNC Symbol;Acc:HGNC:26921]	1	121060031	121081948
PKM	pyruvate kinase isozymes M1/M2 isoform M2 [Source:RefSeq peptide;Acc:NP_001137266]	1	121099975	121115903
SENP8	SUMO/sentrin peptidase family member, NEDD8 specific [Source:VGNC Symbol;Acc:VGNC:22826]	1	121169385	121170017
MYO9A	myosin IXA [Source:VGNC Symbol;Acc:VGNC:20512]	1	121236682	121474859
NR2E3	nuclear receptor subfamily 2 group E member 3 [Source:VGNC Symbol;Acc:VGNC:20868]	1	121482927	121489379
THSD4	thrombospondin type 1 domain containing 4 [Source:HGNC Symbol;Acc:HGNC:25835]	1	121514028	121697263
LRRC49	leucine rich repeat containing 49 [Source:HGNC Symbol;Acc:HGNC:25965]	1	122107107	122243859
NRL	neural retina leucine zipper [Source:VGNC Symbol;Acc:VGNC:20889]	1	162004412	162029328
PCK2	phosphoenolpyruvate carboxykinase 2, mitochondrial [Source:VGNC Symbol;Acc:VGNC:21204]	1	162014991	162023374
DCAF11	DDB1 and CUL4 associated factor 11 [Source:HGNC Symbol;Acc:HGNC:20258]	1	162029899	162036783
HECW1	HECT, C2 and WW domain containing E3 ubiquitin protein ligase 1 [Source:VGNC Symbol;Acc:VGNC:18739]	4	14224350	14454161
STK17A	serine/threonine kinase 17a [Source:VGNC Symbol;Acc:VGNC:23683]	4	14490224	14518128
COA1	cytochrome c oxidase assembly factor 1 homolog [Source:VGNC Symbol;Acc:VGNC:16705]	4	14535418	14543416
VWC2	von Willebrand factor C domain containing 2 [Source:VGNC Symbol;Acc:VGNC:24959]	4	19717223	19825574
ZPBP	zona pellucida binding protein [Source:VGNC Symbol;Acc:VGNC:25406]	4	19849416	19977483
PCLO	piccolo presynaptic cytomatrix protein [Source:VGNC Symbol;Acc:VGNC:21205]	4	27431291	27816331
ST7L	suppression of tumorigenicity 7 like [Source:VGNC Symbol;Acc:VGNC:23639]	5	55897720	55959231
WASHC1	WASH complex subunit 1 [Source:HGNC Symbol;Acc:HGNC:24361]	6	30595381	30608852
DDX11	DEAD/H-box helicase 11 [Source:HGNC Symbol;Acc:HGNC:2736]	6	30609983	30638725
TSPAN9	tetraspanin 9 [Source:VGNC Symbol;Acc:VGNC:24596]	6	31002891	31197638
GOLT1B	golgi transport 1B [Source:VGNC Symbol;Acc:VGNC:18461]	6	47710082	47720604
ABCC9	ATP binding cassette subfamily C member 9 [Source:VGNC Symbol;Acc:VGNC:14922]	6	47951001	48065838
CNTN1	contactin 1 [Source:VGNC Symbol;Acc:VGNC:16695]	6	59710167	60048996
POLR2E	RNA polymerase II subunit E [Source:VGNC Symbol;Acc:VGNC:21677]	7	188950	194212
RPS28	ribosomal protein S28 [Source:VGNC Symbol;Acc:VGNC:22553]	7	5551779	5552807
ZC3H12C	zinc finger CCCH-type containing 12C [Source:HGNC Symbol;Acc:HGNC:29362]	7	18931778	18962747
RDX	radixin [Source:VGNC Symbol;Acc:VGNC:22283]	7	18982545	19048837
FDX1	ferredoxin 1 [Source:VGNC Symbol;Acc:VGNC:17984]	7	19152827	19177478
ARHGAP20	Rho GTPase activating protein 20 [Source:VGNC Symbol;Acc:VGNC:15462]	7	19277197	19391449
C11orf53	chromosome 11 open reading frame 53 [Source:HGNC Symbol;Acc:HGNC:30527]	7	19880415	19906056
COLCA2	colorectal cancer associated 2 [Source:HGNC Symbol;Acc:HGNC:26978]	7	19917381	19925572
POU2AF1	POU class 2 associating factor 1 [Source:VGNC Symbol;Acc:VGNC:21707]	7	19965789	19987936
ST3GAL4	ST3 beta-galactoside alpha-2,3-sialyltransferase 4 [Source:VGNC Symbol;Acc:VGNC:23630]	7	35186478	35193382
KIRREL3	kirre like nephrin family adhesion molecule 3 [Source:VGNC Symbol;Acc:VGNC:19431]	7	35203569	35292067
B3GNT6	UDP-GlcNAc:betaGal beta-1,3-N-acetylglucosaminyltransferase 6 [Source:HGNC Symbol;Acc:HGNC:24141]	7	67294334	67295706
ACER3	alkaline ceramidase 3 [Source:VGNC Symbol;Acc:VGNC:14978]	7	67314157	67403154
TSKU	tsukushi, small leucine rich proteoglycan [Source:HGNC Symbol;Acc:HGNC:28850]	7	67506431	67507477
LRRC32	leucine rich repeat containing 32 [Source:HGNC Symbol;Acc:HGNC:4161]	7	67638621	67645493
EMSY	EMSY, BRCA2 interacting transcriptional repressor [Source:VGNC Symbol;Acc:VGNC:17573]	7	67732081	67825691
THAP12	THAP domain containing 12 [Source:VGNC Symbol;Acc:VGNC:24068]	7	67898196	67907524
RAB35	RAB35, member RAS oncogene family [Source:VGNC Symbol;Acc:VGNC:22111]	8	13951845	13962174
BICDL1	BICD family like cargo adaptor 1 [Source:VGNC Symbol;Acc:VGNC:15826]	8	13966421	14058216
MLXIP	MLX interacting protein [Source:VGNC Symbol;Acc:VGNC:20215]	8	22436262	22449014
LRRC43	leucine rich repeat containing 43 [Source:HGNC Symbol;Acc:HGNC:28562]	8	22477878	22499691
CLIP1	CAP-Gly domain containing linker protein 1 [Source:VGNC Symbol;Acc:VGNC:16616]	8	22543091	22634667
RILPL2	Rab interacting lysosomal protein like 2 [Source:VGNC Symbol;Acc:VGNC:22390]	8	23371129	23382726
IL31	interleukin 31 [Source:HGNC Symbol;Acc:HGNC:19372]	8	24922104	24938855
TMEM71	transmembrane protein 71 [Source:VGNC Symbol;Acc:VGNC:24312]	9	73453208	73478427
SYT3	synaptotagmin 3 [Source:VGNC Symbol;Acc:VGNC:23821]	10	20101143	20127386
MEI4	meiotic double-stranded break formation protein 4 [Source:HGNC Symbol;Acc:HGNC:43638]	10	32652488	32937837
RRAGD	Ras related GTP binding D [Source:VGNC Symbol;Acc:VGNC:22578]	10	41780203	41800701
ANKRD6	ankyrin repeat domain 6 [Source:HGNC Symbol;Acc:HGNC:17280]	10	41954932	42019088
PRPSAP1	phosphoribosyl pyrophosphate synthetase associated protein 1 [Source:VGNC Symbol;Acc:VGNC:21894]	11	5807040	5841129
GPR142	G protein-coupled receptor 142 [Source:VGNC Symbol;Acc:VGNC:18514]	11	7440232	7443038
PRKCA	protein kinase C alpha [Source:VGNC Symbol;Acc:VGNC:21843]	11	13417359	13812648
TANC2	tetratricopeptide repeat, ankyrin repeat and coiled-coil containing 2 [Source:VGNC Symbol;Acc:VGNC:23865]	11	15894049	16207438
TMEM98	transmembrane protein 98 [Source:VGNC Symbol;Acc:VGNC:24328]	11	39703919	39713995
NTN1	netrin 1 [Source:HGNC Symbol;Acc:HGNC:8029]	11	51801123	51968333
PDHX	pyruvate dehydrogenase complex component X [Source:VGNC Symbol;Acc:VGNC:21263]	12	1647679	1712472
ABLIM3	actin binding LIM protein family member 3 [Source:VGNC Symbol;Acc:VGNC:14953]	14	28585752	28694091
SPOCK1	SPARC/osteonectin, cwcv and kazal like domains proteoglycan 1 [Source:HGNC Symbol;Acc:HGNC:11251]	14	39058444	39358820
YTHDC2	YTH domain containing 2 [Source:VGNC Symbol;Acc:VGNC:25114]	14	58564474	58638210
CIB4	calcium and integrin binding family member 4 [Source:VGNC Symbol;Acc:VGNC:16547]	15	69534987	69586525
C2orf70	chromosome 2 open reading frame 70 [Source:HGNC Symbol;Acc:HGNC:27938]	15	69588304	69602651
KLHL29	kelch like family member 29 [Source:HGNC Symbol;Acc:HGNC:29404]	15	71978468	72288329
MGAT5	mannosyl (alpha-1,6-)-glycoprotein beta-1,6-N-acetyl-glucosaminyltransferase [Source:HGNC Symbol;Acc:HGNC:7049]	18	18279552	18486063
PKP4	plakophilin 4 [Source:VGNC Symbol;Acc:VGNC:21503]	18	39275511	39503843
MAP3K20	mitogen-activated protein kinase kinase kinase 20 [Source:HGNC Symbol;Acc:HGNC:17797]	18	52077713	52230724
HSPD1	heat shock protein family D (Hsp60) member 1 [Source:HGNC Symbol;Acc:HGNC:5261]	18	72759557	72770155
HSPE1	heat shock protein family E (Hsp10) member 1 [Source:HGNC Symbol;Acc:HGNC:5269]	18	72772544	72773999
CASP8	caspase 8 [Source:VGNC Symbol;Acc:VGNC:16071]	18	76310167	76329380
ALS2CR12	amyotrophic lateral sclerosis 2 chromosome region 12 [Source:HGNC Symbol;Acc:HGNC:14439]	18	76331798	76361932
MRPS36	mitochondrial ribosomal protein S36 [Source:VGNC Symbol;Acc:VGNC:20368]	21	4867031	4877080
CENPH	centromere protein H [Source:VGNC Symbol;Acc:VGNC:16395]	21	4883012	4898384
CCNB1	cyclin B1 [Source:VGNC Symbol;Acc:VGNC:16204]	21	4905044	4912231
INVS	inversin [Source:VGNC Symbol;Acc:VGNC:19099]	25	6675249	6813088
PTGES	Equus caballus prostaglandin E synthase (PTGES), mRNA. [Source:RefSeq mRNA;Acc:NM_001081935]	25	32634064	32645087
HMCN2	hemicentin 2 [Source:HGNC Symbol;Acc:HGNC:21293]	25	33680436	33826849
LCN15	lipocalin 15 [Source:HGNC Symbol;Acc:HGNC:33777]	25	38340112	38381962
RABL6	RAB, member RAS oncogene family like 6 [Source:VGNC Symbol;Acc:VGNC:22139]	25	38374112	38401224
PACSIN2	protein kinase C and casein kinase substrate in neurons 2 [Source:VGNC Symbol;Acc:VGNC:21125]	28	39283434	39322755

## Sheet: D. Reining
Supplementary Table 4D. Unprioritized gene lists in the Reining QH subpopulation.
Gene Symbol	Gene Name	Chromosome	Gene start (bp)	Gene end (bp)
RNF212B	ring finger protein 212B [Source:VGNC Symbol;Acc:VGNC:22466]	1	161367688	161392734
SLC22A17	solute carrier family 22 member 17 [Source:HGNC Symbol;Acc:HGNC:23095]	1	161441948	161444814
NRL	neural retina leucine zipper [Source:VGNC Symbol;Acc:VGNC:20889]	1	162004412	162029328
PCK2	phosphoenolpyruvate carboxykinase 2, mitochondrial [Source:VGNC Symbol;Acc:VGNC:21204]	1	162014991	162023374
DCAF11	DDB1 and CUL4 associated factor 11 [Source:HGNC Symbol;Acc:HGNC:20258]	1	162029899	162036783
STX12	syntaxin 12 [Source:VGNC Symbol;Acc:VGNC:23725]	2	28080012	28112347
MFSD8	major facilitator superfamily domain containing 8 [Source:VGNC Symbol;Acc:VGNC:20157]	2	101025272	101057579
TBCK	TBC1 domain containing kinase [Source:VGNC Symbol;Acc:VGNC:23922]	2	118690250	118844230
HSD17B11	hydroxysteroid 17-beta dehydrogenase 11 [Source:VGNC Symbol;Acc:VGNC:18883]	3	50358221	50396353
NME8	NME/NM23 family member 8 [Source:VGNC Symbol;Acc:VGNC:20778]	4	8427382	8473159
HECW1	HECT, C2 and WW domain containing E3 ubiquitin protein ligase 1 [Source:VGNC Symbol;Acc:VGNC:18739]	4	14224350	14454161
7SK	7SK RNA [Source:RFAM;Acc:RF00100]	4	14224350	14454161
IGFBP1	insulin like growth factor binding protein 1 [Source:VGNC Symbol;Acc:VGNC:18973]	4	16280516	16284828
ABCA13	ATP binding cassette subfamily A member 13 [Source:VGNC Symbol;Acc:VGNC:14900]	4	18231334	18642429
NDUFA10	NADH:ubiquinone oxidoreductase subunit A10 [Source:VGNC Symbol;Acc:VGNC:20621]	6	25552456	25614885
GPR35	G protein-coupled receptor 35 [Source:HGNC Symbol;Acc:HGNC:4492]	6	25885605	26094391
KIF1A	kinesin family member 1A [Source:VGNC Symbol;Acc:VGNC:19401]	6	26127454	26200978
PPP1R7	protein phosphatase 1 regulatory subunit 7 [Source:HGNC Symbol;Acc:HGNC:9295]	6	26504107	26516723
ANO7	anoctamin 7 [Source:HGNC Symbol;Acc:HGNC:31677]	6	26539987	26568783
HDLBP	high density lipoprotein binding protein [Source:VGNC Symbol;Acc:VGNC:18724]	6	26574275	26610664
U6	U6 spliceosomal RNA [Source:RFAM;Acc:RF00026]	6	26574275	26610664
SEPT2	septin 2 [Source:VGNC Symbol;Acc:VGNC:22832]	6	26651771	26680597
FARP2	FERM, ARH/RhoGEF and pleckstrin domain protein 2 [Source:VGNC Symbol;Acc:VGNC:17912]	6	26701192	26795391
STK25	serine/threonine kinase 25 [Source:VGNC Symbol;Acc:VGNC:23686]	6	26796588	26808055
THAP4	THAP domain containing 4 [Source:HGNC Symbol;Acc:HGNC:23187]	6	26853959	26897063
DTYMK	deoxythymidylate kinase [Source:HGNC Symbol;Acc:HGNC:3061]	6	26930498	26940770
D2HGDH	D-2-hydroxyglutarate dehydrogenase [Source:VGNC Symbol;Acc:VGNC:16991]	6	26984754	27010477
GAL3ST2	galactose-3-O-sulfotransferase 2 [Source:VGNC Symbol;Acc:VGNC:18214]	6	27031911	27035296
WASHC1	WASH complex subunit 1 [Source:HGNC Symbol;Acc:HGNC:24361]	6	30595381	30608852
DDX11	DEAD/H-box helicase 11 [Source:HGNC Symbol;Acc:HGNC:2736]	6	30609983	30638725
ITFG2	integrin alpha FG-GAP repeat containing 2 [Source:VGNC Symbol;Acc:VGNC:19159]	6	30781746	30790420
NRIP2	nuclear receptor interacting protein 2 [Source:VGNC Symbol;Acc:VGNC:20887]	6	30792657	30799176
TSPAN9	tetraspanin 9 [Source:VGNC Symbol;Acc:VGNC:24596]	6	31002891	31197638
PRMT8	protein arginine methyltransferase 8 [Source:VGNC Symbol;Acc:VGNC:21865]	6	31381202	31469652
ZC3H12C	zinc finger CCCH-type containing 12C [Source:HGNC Symbol;Acc:HGNC:29362]	7	18931778	18962747
RDX	radixin [Source:VGNC Symbol;Acc:VGNC:22283]	7	18982545	19048837
FDX1	ferredoxin 1 [Source:VGNC Symbol;Acc:VGNC:17984]	7	19152827	19177478
ARHGAP20	Rho GTPase activating protein 20 [Source:VGNC Symbol;Acc:VGNC:15462]	7	19277197	19391449
C11orf53	chromosome 11 open reading frame 53 [Source:HGNC Symbol;Acc:HGNC:30527]	7	19880415	19906056
COLCA2	colorectal cancer associated 2 [Source:HGNC Symbol;Acc:HGNC:26978]	7	19917381	19925572
POU2AF1	POU class 2 associating factor 1 [Source:VGNC Symbol;Acc:VGNC:21707]	7	19965789	19987936
SIDT2	SID1 transmembrane family member 2 [Source:VGNC Symbol;Acc:VGNC:22976]	7	25204500	25219293
TAGLN	transgelin [Source:VGNC Symbol;Acc:VGNC:23859]	7	25226384	25228082
PCSK7	proprotein convertase subtilisin/kexin type 7 [Source:VGNC Symbol;Acc:VGNC:21219]	7	25229496	25254247
RNF214	ring finger protein 214 [Source:VGNC Symbol;Acc:VGNC:22468]	7	25256509	25293516
BACE1	beta-secretase 1 [Source:VGNC Symbol;Acc:VGNC:15750]	7	25297252	25318260
CEP164	centrosomal protein 164 [Source:VGNC Symbol;Acc:VGNC:16411]	7	25328426	25385621
TMPRSS13	transmembrane protease, serine 13 [Source:VGNC Symbol;Acc:VGNC:24339]	7	25832965	25849135
IL10RA	interleukin 10 receptor subunit alpha [Source:VGNC Symbol;Acc:VGNC:18992]	7	25915089	25923370
RAB31	RAB31, member RAS oncogene family [Source:VGNC Symbol;Acc:VGNC:22107]	8	34550671	34667158
TSEN34	tRNA splicing endonuclease subunit 34 [Source:HGNC Symbol;Acc:HGNC:15506]	10	23227979	23236090
RPS9	ribosomal protein S9 [Source:VGNC Symbol;Acc:VGNC:22569]	10	23243556	23248971
TPD52L1	tumor protein D52 like 1 [Source:VGNC Symbol;Acc:VGNC:24428]	10	72243142	72279228
PITPNC1	Equus caballus phosphatidylinositol transfer protein, cytoplasmic 1 (PITPNC1), mRNA. [Source:RefSeq mRNA;Acc:NM_001163878]	11	14305093	14535818
KPNB1	karyopherin subunit beta 1 [Source:VGNC Symbol;Acc:VGNC:19510]	11	23853554	23876916
MEFV	MEFV, pyrin innate immunity regulator [Source:VGNC Symbol;Acc:VGNC:20094]	13	39525385	39536753
ZNF200	zinc finger protein 200 [Source:VGNC Symbol;Acc:VGNC:25275]	13	39542655	39552405
MEIOB	meiosis specific with OB domains [Source:HGNC Symbol;Acc:HGNC:28569]	13	40931417	40955654
IL9	interleukin 9 [Source:HGNC Symbol;Acc:HGNC:6029]	14	40185073	40188055
CXCL14	C-X-C motif chemokine ligand 14 [Source:HGNC Symbol;Acc:HGNC:10640]	14	40392817	40399743
PITX1	paired like homeodomain 1 [Source:HGNC Symbol;Acc:HGNC:9004]	14	40760991	40922273
PPIC	peptidylprolyl isomerase C [Source:VGNC Symbol;Acc:VGNC:21729]	14	50743758	50772211
IFT88	intraflagellar transport 88 [Source:VGNC Symbol;Acc:VGNC:18966]	17	1467331	1593219
LY5	lymphocyte antigen 75 precursor [Source:RefSeq peptide;Acc:NP_001288184]	18	40531119	40623797
TBC1D23	TBC1 domain family member 23 [Source:VGNC Symbol;Acc:VGNC:23905]	19	54922508	54956055
ARMC12	armadillo repeat containing 12 [Source:VGNC Symbol;Acc:VGNC:15527]	20	35773502	35782865
SRPK1	SRSF protein kinase 1 [Source:VGNC Symbol;Acc:VGNC:23590]	20	35848788	35881283
SLC26A8	solute carrier family 26 member 8 [Source:VGNC Symbol;Acc:VGNC:23128]	20	35958531	36021014
PPP1R13B	protein phosphatase 1 regulatory subunit 13B [Source:VGNC Symbol;Acc:VGNC:21757]	24	45189489	45246108
CLTA	clathrin light chain A [Source:VGNC Symbol;Acc:VGNC:16640]	25	1454235	1475519
GNE	glucosamine (UDP-N-acetyl)-2-epimerase/N-acetylmannosamine kinase [Source:HGNC Symbol;Acc:HGNC:23657]	25	1482465	1512093
SVEP1	sushi, von Willebrand factor type A, EGF and pentraxin domain containing 1 [Source:VGNC Symbol;Acc:VGNC:23782]	25	15545761	15711670
KIAA0368	KIAA0368 [Source:VGNC Symbol;Acc:VGNC:19359]	25	16288407	16362133
KIAA1958	KIAA1958 [Source:VGNC Symbol;Acc:VGNC:19390]	25	17233402	17359760
INIP	INTS3 and NABP interacting protein [Source:VGNC Symbol;Acc:VGNC:19066]	25	17338543	17359905
NRIP1	Equus caballus nuclear receptor interacting protein 1 (NRIP1), mRNA. [Source:RefSeq mRNA;Acc:NM_001256955]	26	14075940	14079407
ITGB2	integrin subunit beta 2 [Source:HGNC Symbol;Acc:HGNC:6155]	26	39992915	40067471
FGF20	fibroblast growth factor 20 [Source:VGNC Symbol;Acc:VGNC:18015]	27	20193461	20201672
MCPH1	microcephalin 1 [Source:VGNC Symbol;Acc:VGNC:20044]	27	34149682	34373827
PRTFDC1	phosphoribosyl transferase domain containing 1 [Source:HGNC Symbol;Acc:HGNC:23333]	29	11702690	11776620
LYPLAL1	lysophospholipase like 1 [Source:VGNC Symbol;Acc:VGNC:19858]	30	13171231	13329967

## Sheet: E. WesternPleasure
Supplementary Table 4E. Unprioritized gene list in the Western Pleasure QH subpopulation.
Gene Symbol	Gene Name	Chromosome	Gene start (bp)	Gene end (bp)
NOC3L	NOC3 like DNA replication regulator [Source:VGNC Symbol;Acc:VGNC:20793]	1	34823656	34859758
FAS	Fas cell surface death receptor [Source:VGNC Symbol;Acc:VGNC:17916]	1	39302914	39326387
SLC35F3	solute carrier family 35 member F3 [Source:HGNC Symbol;Acc:HGNC:23616]	1	76905154	77273031
FRMPD2	FERM and PDZ domain containing 2 [Source:HGNC Symbol;Acc:HGNC:28572]	1	83200596	83328667
STX12	syntaxin 12 [Source:VGNC Symbol;Acc:VGNC:23725]	2	28080012	28112347
CDH5	cadherin 5 [Source:VGNC Symbol;Acc:VGNC:16329]	3	17022794	17043771
DDX28	DEAD-box helicase 28 [Source:HGNC Symbol;Acc:HGNC:17330]	3	18334353	18335975
DUS2	dihydrouridine synthase 2 [Source:VGNC Symbol;Acc:VGNC:17344]	3	18344647	18368915
ZFHX3	zinc finger homeobox 3 [Source:VGNC Symbol;Acc:VGNC:25215]	3	21001273	21226526
PMFBP1	polyamine modulated factor 1 binding protein 1 [Source:VGNC Symbol;Acc:VGNC:21612]	3	21787777	21818163
HYDIN	HYDIN, axonemal central pair apparatus protein [Source:HGNC Symbol;Acc:HGNC:19368]	3	22599664	22895359
VAC14	Vac14, PIKFYVE complex component [Source:VGNC Symbol;Acc:VGNC:24874]	3	22909412	23013323
SF3B3	splicing factor 3b subunit 3 [Source:VGNC Symbol;Acc:VGNC:22890]	3	23103926	23152836
COG4	component of oligomeric golgi complex 4 [Source:VGNC Symbol;Acc:VGNC:16715]	3	23156381	23180505
DDX19A	DEAD-box helicase 19A [Source:HGNC Symbol;Acc:HGNC:25628]	3	23269213	23292927
DDX19B	DEAD-box helicase 19B [Source:HGNC Symbol;Acc:HGNC:2742]	3	23303535	23322405
AARS	alanyl-tRNA synthetase [Source:VGNC Symbol;Acc:VGNC:14891]	3	23332546	23350749
GLG1	golgi glycoprotein 1 [Source:VGNC Symbol;Acc:VGNC:18372]	3	23480678	23633849
CFDP1	craniofacial development protein 1 [Source:VGNC Symbol;Acc:VGNC:16463]	3	24193086	24320318
JAKMIP1	janus kinase and microtubule interacting protein 1 [Source:HGNC Symbol;Acc:HGNC:26460]	3	113993096	114069734
SEMA3E	semaphorin 3E [Source:VGNC Symbol;Acc:VGNC:22811]	4	28028516	28278698
DYRK3	dual specificity tyrosine phosphorylation regulated kinase 3 [Source:VGNC Symbol;Acc:VGNC:17378]	5	2832094	2882648
GRIK4	glutamate ionotropic receptor kainate type subunit 4 [Source:VGNC Symbol;Acc:VGNC:18587]	7	28203121	28492657
TBCEL	tubulin folding cofactor E like [Source:VGNC Symbol;Acc:VGNC:23921]	7	28562104	28611693
TECTA	tectorin alpha [Source:VGNC Symbol;Acc:VGNC:23987]	7	28626950	28692894
SC5D	sterol-C5-desaturase [Source:VGNC Symbol;Acc:VGNC:22708]	7	28787971	28792258
SORL1	sortilin related receptor 1 [Source:VGNC Symbol;Acc:VGNC:23452]	7	28934178	29071598
eca-mir-125b	eca-mir-125b [Source:miRBase;Acc:MI0012733]	7	29499965	29500052
eca-mir-100	eca-mir-100 [Source:miRBase;Acc:MI0012732]	7	29549390	29549444
UBASH3B	ubiquitin associated and SH3 domain containing B [Source:VGNC Symbol;Acc:VGNC:24711]	7	29934899	30064869
NTM	neurotrimin [Source:VGNC Symbol;Acc:VGNC:20922]	7	40440183	40610628
OPCML	opioid binding protein/cell adhesion molecule like [Source:VGNC Symbol;Acc:VGNC:21038]	7	40702842	40907588
CLNS1A	chloride nucleotide-sensitive channel 1A [Source:VGNC Symbol;Acc:VGNC:16626]	7	66744382	66770496
KLK11	kallikrein related peptidase 11 [Source:VGNC Symbol;Acc:VGNC:19483]	10	20444984	20447100
KLK12	kallikrein related peptidase 12 [Source:VGNC Symbol;Acc:VGNC:19484]	10	20450619	20454065
KLK4	kallikrein related peptidase 4 [Source:HGNC Symbol;Acc:HGNC:6365]	10	20589684	20593840
LENG8	leukocyte receptor cluster member 8 [Source:VGNC Symbol;Acc:VGNC:19630]	10	23555544	23565259
TTYH1	tweety family member 1 [Source:VGNC Symbol;Acc:VGNC:24653]	10	23571826	23585058
FCAR	Equus caballus Fc fragment of IgA, receptor for (FCAR), mRNA. [Source:RefSeq mRNA;Acc:NM_001099764]	10	24105412	24113519
EPS8L1	EPS8 like 1 [Source:VGNC Symbol;Acc:VGNC:17638]	10	24317479	24324146
NAT14	N-acetyltransferase 14 (putative) [Source:HGNC Symbol;Acc:HGNC:28918]	10	24623715	24624692
ZNF784	zinc finger protein 784 [Source:VGNC Symbol;Acc:VGNC:25387]	10	24725729	24726637
ZNF581	zinc finger protein 581 [Source:VGNC Symbol;Acc:VGNC:25349]	10	24744702	24746232
CCDC106	coiled-coil domain containing 106 [Source:VGNC Symbol;Acc:VGNC:16108]	10	24749470	24752426
U2AF2	U2 small nuclear RNA auxiliary factor 2 [Source:VGNC Symbol;Acc:VGNC:24696]	10	24754512	24770999
EQUCABV1R903	Equus caballus vomeronasal 1 receptor equCabV1R903 (EQUCABV1R903), mRNA. [Source:RefSeq mRNA;Acc:NM_001167525]	10	24845682	24846575
NLRP5	NLR family pyrin domain containing 5 [Source:VGNC Symbol;Acc:VGNC:20770]	10	25034417	25065391
ZNF583	zinc finger protein 583 [Source:VGNC Symbol;Acc:VGNC:25350]	10	25289074	25329457
ZNF667	zinc finger protein 667 [Source:VGNC Symbol;Acc:VGNC:25373]	10	25290124	25302812
ZNF530	zinc finger protein 530 [Source:HGNC Symbol;Acc:HGNC:29297]	10	26548788	26587477
ZNF329	zinc finger protein 329 [Source:HGNC Symbol;Acc:HGNC:14209]	10	27765957	27767576
ZNF274	zinc finger protein 274 [Source:HGNC Symbol;Acc:HGNC:13068]	10	27803337	27825018
ZNF544	zinc finger protein 544 [Source:HGNC Symbol;Acc:HGNC:16759]	10	27860350	27867523
ZNF8	zinc finger protein 8 [Source:VGNC Symbol;Acc:VGNC:25391]	10	27883912	27892824
RPS5	ribosomal protein S5 [Source:VGNC Symbol;Acc:VGNC:22555]	10	27972690	27977598
MTO1	mitochondrial tRNA translation optimization 1 [Source:VGNC Symbol;Acc:VGNC:20433]	10	28366409	28388891
SLC17A5	solute carrier family 17 member 5 [Source:VGNC Symbol;Acc:VGNC:23051]	10	28469893	28523191
CD109	CD109 molecule [Source:VGNC Symbol;Acc:VGNC:16244]	10	28582767	28722876
MYO6	myosin VI [Source:VGNC Symbol;Acc:VGNC:20510]	10	30483291	30568129
IMPG1	interphotoreceptor matrix proteoglycan 1 [Source:VGNC Symbol;Acc:VGNC:19054]	10	30581906	30663916
GRIK2	glutamate ionotropic receptor kainate type subunit 2 [Source:VGNC Symbol;Acc:VGNC:18586]	10	52459166	52868109
TPD52L1	tumor protein D52 like 1 [Source:VGNC Symbol;Acc:VGNC:24428]	10	72243142	72279228
HDDC2	HD domain containing 2 [Source:HGNC Symbol;Acc:HGNC:21078]	10	72285287	72312222
KIAA1191	KIAA1191 [Source:VGNC Symbol;Acc:VGNC:19374]	14	5762547	5772530
SIMC1	SUMO interacting motifs containing 1 [Source:HGNC Symbol;Acc:HGNC:24779]	14	5774305	5821398
PPIC	peptidylprolyl isomerase C [Source:VGNC Symbol;Acc:VGNC:21729]	14	50743758	50772211
SNX24	sorting nexin 24 [Source:VGNC Symbol;Acc:VGNC:23422]	14	50763543	50829139
GRM7	glutamate metabotropic receptor 7 [Source:VGNC Symbol;Acc:VGNC:18605]	16	8814042	9378200
BHLHE40	basic helix-loop-helix family member e40 [Source:VGNC Symbol;Acc:VGNC:15822]	16	11182788	11186778
SLC27A1	solute carrier family 27 member 1 [Source:VGNC Symbol;Acc:VGNC:23130]	21	2411948	2443969
PGLS	6-phosphogluconolactonase [Source:VGNC Symbol;Acc:VGNC:21355]	21	2449955	2455210
UNC79	unc-79 homolog, NALCN channel complex subunit [Source:VGNC Symbol;Acc:VGNC:24801]	24	36250173	36449169
PRIMA1	proline rich membrane anchor 1 [Source:HGNC Symbol;Acc:HGNC:18319]	24	36465086	36523697
ODF2	outer dense fiber of sperm tails 2 [Source:VGNC Symbol;Acc:VGNC:21008]	25	31707407	31736221
GLE1	GLE1, RNA export mediator [Source:VGNC Symbol;Acc:VGNC:18371]	25	31739067	31762161
DEPDC4	DEP domain containing 4 [Source:HGNC Symbol;Acc:HGNC:22952]	28	24355069	24365750
CCNY	cyclin Y [Source:HGNC Symbol;Acc:HGNC:23354]	29	2771825	2834904
PARD3	par-3 family cell polarity regulator [Source:VGNC Symbol;Acc:VGNC:21160]	29	3730470	4092240
KIF5B	kinesin family member 5B [Source:VGNC Symbol;Acc:VGNC:19422]	29	5890239	5920004
KIAA1217	KIAA1217 [Source:VGNC Symbol;Acc:VGNC:19376]	29	12035298	12319274
PIP4K2A	phosphatidylinositol-5-phosphate 4-kinase type 2 alpha [Source:VGNC Symbol;Acc:VGNC:21462]	29	13634685	13697498

## Sheet: F. WorkingCow
Supplementary Table 4F. Unprioritized gene list in the Working Cow QH subpopulation.
Gene Symbol	Gene Name	Chromosome	Gene start (bp)	Gene end (bp)
STX12	syntaxin 12 [Source:VGNC Symbol;Acc:VGNC:23725]	2	28080012	28112347
TRPC3	transient receptor potential cation channel subfamily C member 3 [Source:VGNC Symbol;Acc:VGNC:24550]	2	106125238	106174871
GRID2	glutamate ionotropic receptor delta type subunit 2 [Source:VGNC Symbol;Acc:VGNC:18583]	3	44794591	45895007
HERC5	HECT and RLD domain containing E3 ubiquitin protein ligase 5 [Source:VGNC Symbol;Acc:VGNC:18753]	3	49439248	49483748
HERC6	HECT and RLD domain containing E3 ubiquitin protein ligase family member 6 [Source:VGNC Symbol;Acc:VGNC:18754]	3	49488655	49538541
ABCG2	ATP binding cassette subfamily G member 2 (Junior blood group) [Source:HGNC Symbol;Acc:HGNC:74]	3	49735171	49772076
AASDH	aminoadipate-semialdehyde dehydrogenase [Source:VGNC Symbol;Acc:VGNC:14893]	3	76379114	76409191
PKD1L1	polycystin 1 like 1, transient receptor potential channel interacting [Source:VGNC Symbol;Acc:VGNC:21488]	4	17930427	18036954
ABCA13	ATP binding cassette subfamily A member 13 [Source:VGNC Symbol;Acc:VGNC:14900]	4	18231334	18642429
VWC2	von Willebrand factor C domain containing 2 [Source:VGNC Symbol;Acc:VGNC:24959]	4	19717223	19825574
ZPBP	zona pellucida binding protein [Source:VGNC Symbol;Acc:VGNC:25406]	4	19849416	19977483
Y_RNA	Y RNA [Source:RFAM;Acc:RF00019]	4	19849416	19977483
CACNA2D1	calcium voltage-gated channel auxiliary subunit alpha2delta 1 [Source:VGNC Symbol;Acc:VGNC:15988]	4	26623297	27110715
KIAA1324L	KIAA1324 like [Source:VGNC Symbol;Acc:VGNC:19378]	4	31237476	31318828
TEX47	testis expressed 47 [Source:VGNC Symbol;Acc:VGNC:24025]	4	32970506	32971267
ZNF804B	zinc finger protein 804B [Source:VGNC Symbol;Acc:VGNC:25394]	4	33315276	33413062
CFAP69	cilia and flagella associated protein 69 [Source:VGNC Symbol;Acc:VGNC:16459]	4	34281643	34332298
PEX1	peroxisomal biogenesis factor 1 [Source:VGNC Symbol;Acc:VGNC:21318]	4	36208401	36260563
PPP1R9A	protein phosphatase 1 regulatory subunit 9A [Source:VGNC Symbol;Acc:VGNC:21772]	4	38360688	38666830
COL28A1	collagen type XXVIII alpha 1 chain [Source:VGNC Symbol;Acc:VGNC:16736]	4	41122490	41298272
NGEF	neuronal guanine nucleotide exchange factor [Source:VGNC Symbol;Acc:VGNC:20726]	6	19868967	19907139
TSPAN9	tetraspanin 9 [Source:VGNC Symbol;Acc:VGNC:24596]	6	31002891	31197638
CERS4	ceramide synthase 4 [Source:VGNC Symbol;Acc:VGNC:16441]	7	5513628	5520984
CD320	CD320 molecule [Source:HGNC Symbol;Acc:HGNC:16692]	7	6012787	6016604
ANKK1	ankyrin repeat and kinase domain containing 1 [Source:HGNC Symbol;Acc:HGNC:21027]	7	21816607	21822636
DRD2	dopamine receptor D2 [Source:VGNC Symbol;Acc:VGNC:17315]	7	21833004	21893006
TMPRSS5	transmembrane protease, serine 5 [Source:VGNC Symbol;Acc:VGNC:24344]	7	22098353	22108612
ZW10	zw10 kinetochore protein [Source:VGNC Symbol;Acc:VGNC:25426]	7	22130235	22174253
CLDN25	claudin 25 [Source:VGNC Symbol;Acc:VGNC:16594]	7	22178394	22179083
USP28	ubiquitin specific peptidase 28 [Source:VGNC Symbol;Acc:VGNC:24838]	7	22190540	22233594
NFRKB	nuclear factor related to kappaB binding protein [Source:VGNC Symbol;Acc:VGNC:20718]	7	38385698	38423535
PRDM10	PR/SET domain 10 [Source:VGNC Symbol;Acc:VGNC:21812]	7	38429884	38518332
APLP2	amyloid beta precursor like protein 2 [Source:VGNC Symbol;Acc:VGNC:15411]	7	38599732	38634456
ST14	suppression of tumorigenicity 14 [Source:VGNC Symbol;Acc:VGNC:23625]	7	38671426	38690129
ZBTB44	zinc finger and BTB domain containing 44 [Source:VGNC Symbol;Acc:VGNC:25151]	7	38713101	38737646
OPCML	opioid binding protein/cell adhesion molecule like [Source:VGNC Symbol;Acc:VGNC:21038]	7	40702842	40907588
RAB38	RAB38, member RAS oncogene family [Source:VGNC Symbol;Acc:VGNC:22114]	7	57948016	58004462
NDUFA3	NADH:ubiquinone oxidoreductase subunit A3 [Source:VGNC Symbol;Acc:VGNC:20624]	10	23151336	23154596
TFPT	TCF3 fusion partner [Source:HGNC Symbol;Acc:HGNC:13630]	10	23154674	23163611
PRPF31	pre-mRNA processing factor 31 [Source:VGNC Symbol;Acc:VGNC:21882]	10	23164128	23179612
LENG9	leukocyte receptor cluster member 9 [Source:VGNC Symbol;Acc:VGNC:19631]	10	23553322	23554761
OR4P4	olfactory receptor family 4 subfamily P member 4 [Source:HGNC Symbol;Acc:HGNC:15180]	10	23553322	23554761
LENG8	leukocyte receptor cluster member 8 [Source:VGNC Symbol;Acc:VGNC:19630]	10	23555544	23565259
TTYH1	tweety family member 1 [Source:VGNC Symbol;Acc:VGNC:24653]	10	23571826	23585058
BCKDHB	branched chain keto acid dehydrogenase E1 subunit beta [Source:VGNC Symbol;Acc:VGNC:15788]	10	34312823	34533153
ATG5	autophagy related 5 [Source:VGNC Symbol;Acc:VGNC:15626]	10	56408907	56520676
FABP7	fatty acid binding protein 7 [Source:VGNC Symbol;Acc:VGNC:17770]	10	70130866	70134566
ANKFN1	ankyrin repeat and fibronectin type III domain containing 1 [Source:VGNC Symbol;Acc:VGNC:15311]	11	30704857	30956912
NXN	nucleoredoxin [Source:VGNC Symbol;Acc:VGNC:20985]	11	44547930	44571127
METTL16	methyltransferase like 16 [Source:VGNC Symbol;Acc:VGNC:20121]	11	45959907	46034290
SLC1A2	solute carrier family 1 member 2 [Source:VGNC Symbol;Acc:VGNC:23061]	12	1944363	1990408
PRM1	Equus caballus protamine 1 (PRM1), mRNA. [Source:RefSeq mRNA;Acc:NM_001083596]	13	33206307	33206537
PRM3	protamine 3 [Source:VGNC Symbol;Acc:VGNC:21858]	13	33211084	33211353
THADA	THADA, armadillo repeat containing [Source:VGNC Symbol;Acc:VGNC:24067]	15	55006949	55312271
ZIC4	Zic family member 4 [Source:VGNC Symbol;Acc:VGNC:25238]	16	80484607	80502850
SPART	spartin [Source:VGNC Symbol;Acc:VGNC:23480]	17	15038590	15062774
COL4A1	collagen type IV alpha 1 chain [Source:VGNC Symbol;Acc:VGNC:16738]	17	77532470	77592033
DYNC1I2	dynein cytoplasmic 1 intermediate chain 2 [Source:VGNC Symbol;Acc:VGNC:17368]	18	50913173	50963031
MAP3K20	mitogen-activated protein kinase kinase kinase 20 [Source:HGNC Symbol;Acc:HGNC:17797]	18	52077713	52230724
FGF12	fibroblast growth factor 12 [Source:VGNC Symbol;Acc:VGNC:18011]	19	29301407	29536978
EPHA6	EPH receptor A6 [Source:VGNC Symbol;Acc:VGNC:17620]	19	57079279	57786398
CYP39A1	cytochrome P450 family 39 subfamily A member 1 [Source:HGNC Symbol;Acc:HGNC:17449]	20	45114431	45205847
SLC25A27	solute carrier family 25 member 27 [Source:VGNC Symbol;Acc:VGNC:23099]	20	45206352	45230542
ITCH	itchy E3 ubiquitin protein ligase [Source:VGNC Symbol;Acc:VGNC:19157]	22	25338810	25410818
PIGU	phosphatidylinositol glycan anchor biosynthesis class U [Source:VGNC Symbol;Acc:VGNC:21435]	22	25364204	25544016
DLGAP4	DLG associated protein 4 [Source:VGNC Symbol;Acc:VGNC:17215]	22	26919289	27075533
MANBAL	mannosidase beta like [Source:VGNC Symbol;Acc:VGNC:19914]	22	27661408	27675714
FANCC	Fanconi anemia complementation group C [Source:VGNC Symbol;Acc:VGNC:17900]	23	2148172	2302723
UNC79	unc-79 homolog, NALCN channel complex subunit [Source:VGNC Symbol;Acc:VGNC:24801]	24	36250173	36449169
INF2	inverted formin, FH2 and WH2 domain containing [Source:HGNC Symbol;Acc:HGNC:23791]	24	46051843	46068568
INVS	inversin [Source:VGNC Symbol;Acc:VGNC:19099]	25	6675249	6813088
AK8	adenylate kinase 8 [Source:HGNC Symbol;Acc:HGNC:26526]	25	35064221	35146272
APP	amyloid beta precursor protein [Source:VGNC Symbol;Acc:VGNC:15428]	26	23516785	23711628
ZMAT4	zinc finger matrin-type 4 [Source:VGNC Symbol;Acc:VGNC:25244]	27	4431558	4683627
DLC1	DLC1 Rho GTPase activating protein [Source:VGNC Symbol;Acc:VGNC:17207]	27	16635394	16676432
PARD3	par-3 family cell polarity regulator [Source:VGNC Symbol;Acc:VGNC:21160]	29	3730470	4092240
PIP4K2A	phosphatidylinositol-5-phosphate 4-kinase type 2 alpha [Source:VGNC Symbol;Acc:VGNC:21462]	29	13634685	13697498
PLXDC2	plexin domain containing 2 [Source:HGNC Symbol;Acc:HGNC:21013]	29	15547616	15951168
