# Supplementary material for: Genome-Wide Signatures of Selection Reveal Genes Associated With Performance in American Quarter Horse Subpopulations
Source: Front Genet. 2018 Jul 19;9:249. doi: 10.3389/fgene.2018.00249 (PMC6060370; doi:10.3389/fgene.2018.00249)
Supplement: Supplementary Table 9 — FunRich3.0 functional enrichment and pathway analysis results for the cutting QH subpopulation. [file Table_9.XLSX]

## Sheet: Dataset(Cutting)
Name of dataset: Cutting
No. of identified items: 127 of 134
No. of unidentified items: 7
ID type: GeneSymbol
Number of mapped gene: 127
Is dataset quantitative :NO
Mapped items:
Dataset item (Gene symbol )		Entrez ID	Gene symbol	Description	Alternate names	Chromosome	Map location
PIK3CD		5293	PIK3CD	phosphatidylinositol-4,5-bisphosphate 3-kinase, catalytic subunit delta	APDS|IMD14|P110DELTA|PI3K|p110D	1	1p36.2
FRAS1		80144	FRAS1	Fraser extracellular matrix complex subunit 1	-	4	4q21.21
UBE4B		10277	UBE4B	ubiquitination factor E4B	E4|HDNB1|UBOX3|UFD2|UFD2A	1	1p36.3
IQCD		115811	IQCD	IQ motif containing D	4933433C09Rik|CFAP84|DRC10	12	12q24.13
SLC1A5		6510	SLC1A5	solute carrier family 1 (neutral amino acid transporter), member 5	AAAT|ASCT2|ATBO|M7V1|M7VS1|R16|RDRC	19	19q13.3
ECHDC2		55268	ECHDC2	enoyl CoA hydratase domain containing 2	-	1	1p32.3
IFNLR1		163702	IFNLR1	interferon, lambda receptor 1	CRF2/12|IFNLR|IL-28R1|IL28RA|LICR2	1	1p36.11
BMP3		651	BMP3	bone morphogenetic protein 3	BMP-3A	4	4q21
EIF2B3		8891	EIF2B3	eukaryotic translation initiation factor 2B, subunit 3 gamma, 58kDa	EIF-2B|EIF2Bgamma	1	1p34.1
TMEM201		199953	TMEM201	transmembrane protein 201	NET5	1	1p36.22
IL22RA1		58985	IL22RA1	interleukin 22 receptor, alpha 1	CRF2-9|IL22R|IL22R1	1	1p36.11
SLC25A33		84275	SLC25A33	solute carrier family 25 (pyrimidine nucleotide carrier), member 33	BMSC-MCP|PNC1	1	1p36.22
CTNNBIP1		56998	CTNNBIP1	catenin, beta interacting protein 1	ICAT	1	1p36.22
SPSB1		80176	SPSB1	splA/ryanodine receptor domain and SOCS box containing 1	SSB-1|SSB1	1	1p36.22
H6PD		9563	H6PD	hexose-6-phosphate dehydrogenase (glucose 1-dehydrogenase)	CORTRD1|G6PDH|GDH	1	1p36
RASGEF1B		153020	RASGEF1B	RasGEF domain family, member 1B	GPIG4	4	4q21.21
NMNAT1		64802	NMNAT1	nicotinamide nucleotide adenylyltransferase 1	LCA9|NMNAT|PNAT1	1	1p36.22
CCDC129		223075	CCDC129	coiled-coil domain containing 129	-	7	7p14.3
LZIC		84328	LZIC	leucine zipper and CTNNBIP1 domain containing	-	1	1p36.22
CLSTN1		22883	CLSTN1	calsyntenin 1	ALC-ALPHA|CDHR12|CST-1|CSTN1|PIK3CD|XB31alpha|alcalpha1|alcalpha2	1	1p36.22
ACOT7		11332	ACOT7	acyl-CoA thioesterase 7	ACH1|ACT|BACH|CTE-II|LACH|LACH1|hBACH	1	1p36
SRSF10		10772	SRSF10	serine/arginine-rich splicing factor 10	FUSIP1|FUSIP2|NSSR|PPP1R149|SFRS13|SFRS13A|SRp38|SRrp40|TASR|TASR1|TASR2	1	1p36.11
CSMD2		114784	CSMD2	CUB and Sushi multiple domains 2	dJ1007G16.1|dJ1007G16.2|dJ947L8.1	1	1p34.3
ARSJ		79642	ARSJ	arylsulfatase family, member J	-	4	4q26
ERBB3		2065	ERBB3	erb-b2 receptor tyrosine kinase 3	ErbB-3|HER3|LCCS2|MDA-BF-1|c-erbB-3|c-erbB3|erbB3-S|p180-ErbB3|p45-sErbB3|p85-sErbB3	12	12q13
PRKG2		5593	PRKG2	protein kinase, cGMP-dependent, type II	PRKGR2|cGK2|cGKII	4	4q13.1-q21.1
PNRC2		55629	PNRC2	proline-rich nuclear receptor coactivator 2	-	1	1p36.11
TTYH1		57348	TTYH1	tweety family member 1	-	19	19q13.4
ZNF292		23036	ZNF292	zinc finger protein 292	Nbla00365|ZFP292|ZN-16|Zn-15|bA393I2.3	6	6q14.3
GJB7		375519	GJB7	gap junction protein, beta 7, 25kDa	CX25|bA136M9.1|connexin25	6	6q15
SMIM8		57150	SMIM8	small integral membrane protein 8	C6orf162|dJ102H19.2	6	6q15
C6orf163		206412	C6orf163	chromosome 6 open reading frame 163	-	6	6q15
SLC35A1		10559	SLC35A1	solute carrier family 35 (CMP-sialic acid transporter), member A1	CDG2F|CMPST|CST|hCST	6	6q15
RARS2		57038	RARS2	arginyl-tRNA synthetase 2, mitochondrial	ArgRS|DALRD2|PCH6|PRO1992|RARSL|dJ382I10.6	6	6q16.1
ORC3		23595	ORC3	origin recognition complex, subunit 3	LAT|LATHEO|ORC3L	6	6q14.3-q16.1
SPACA1		81833	SPACA1	sperm acrosome associated 1	SAMP32	6	6q15
CNR1		1268	CNR1	cannabinoid receptor 1 (brain)	CANN6|CB-R|CB1|CB1A|CB1K5|CB1R|CNR	6	6q14-q15
MDN1		23195	MDN1	midasin AAA ATPase 1	Rea1	6	6q15
TIMP2		7077	TIMP2	TIMP metallopeptidase inhibitor 2	CSC-21K|DDC8	17	17q25
ANKFN1		162282	ANKFN1	ankyrin-repeat and fibronectin type III domain containing 1	-	17	17q22
TMEM132E		124842	TMEM132E	transmembrane protein 132E	DFNB99	17	17q12
PDHX		8050	PDHX	pyruvate dehydrogenase complex, component X	DLDBP|E3BP|OPDX|PDX1|proX	11	11p13
LUC7L		55692	LUC7L	LUC7-like	LUC7B1|Luc7|SR+89|hLuc7B1	16	16p13.3
KIAA1191		57179	KIAA1191	KIAA1191	p60MONOX	5	5q35.2
CPEB4		80315	CPEB4	cytoplasmic polyadenylation element binding protein 4	CPE-BP4|hCPEB-4	5	5q21
KCNIP1		30820	KCNIP1	Kv channel interacting protein 1	KCHIP1|VABP	5	5q35.1
COMMD10		51397	COMMD10	COMM domain containing 10	PTD002	5	5q23.1
CNOT11		55571	CNOT11	CCR4-NOT transcription complex, subunit 11	C2orf29|C40	2	2q11.2
NPAS2		4862	NPAS2	neuronal PAS domain protein 2	MOP4|PASD4|bHLHe9	2	2q11.2
SPG20		23111	SPG20	spastic paraplegia 20 (Troyer syndrome)	SPARTIN|TAHCCP1	13	13q13.3
CCNA1		8900	CCNA1	cyclin A1	CT146	13	13q12.3-q13
SERTM1		400120	SERTM1	serine-rich and transmembrane domain containing 1	C13orf36	13	13q13.3
RBM43		375287	RBM43	RNA binding motif protein 43	C2orf38	2	2q23.3
NMI		9111	NMI	N-myc (and STAT) interactor	-	2	2q23
TNFAIP6		7130	TNFAIP6	tumor necrosis factor, alpha-induced protein 6	TSG-6|TSG6	2	2q23.3
RIF1		55183	RIF1	replication timing regulatory factor 1	-	2	2q23.3
NEB		4703	NEB	nebulin	NEB177D|NEM2	2	2q22
ARL5A		26225	ARL5A	ADP-ribosylation factor-like 5A	ARFLP5|ARL5	2	2q23.3
CSRNP3		80034	CSRNP3	cysteine-serine-rich nuclear protein 3	FAM130A2|PPP1R73|TAIP-2|TAIP2	2	2q24.3
GALNT3		2591	GALNT3	polypeptide N-acetylgalactosaminyltransferase 3	GalNAc-T3|HFTC|HHS	2	2q24-q31
TTC21B		79809	TTC21B	tetratricopeptide repeat domain 21B	ATD4|IFT139|JBTS11|NPHP12|Nbla10696|SRTD4|THM1	2	2q24.3
SCN1A		6323	SCN1A	sodium channel, voltage gated, type I alpha subunit	EIEE6|FEB3|FEB3A|FHM3|GEFSP2|HBSCI|NAC1|Nav1.1|SCN1|SMEI	2	2q24.3
SCN9A		6335	SCN9A	sodium channel, voltage gated, type IX alpha subunit	ETHA|FEB3B|GEFSP7|HSAN2D|NE-NA|NENA|Nav1.7|PN1|SFNP	2	2q24
SCN7A		6332	SCN7A	sodium channel, voltage gated, type VII alpha subunit	NaG|Nav2.1|Nav2.2|SCN6A	2	2q21-q23
KLHL23		151230	KLHL23	kelch-like family member 23	DITHP	2	2q31.1
SSB		6741	SSB	Sjogren syndrome antigen B (autoantigen La)	LARP3|La|La/SSB	2	2q31.1
METTL5		29081	METTL5	methyltransferase like 5	HSPC133	2	2q31.1
UBR3		130507	UBR3	ubiquitin protein ligase E3 component n-recognin 3 (putative)	ZNF650	2	2q31.1
MYO3B		140469	MYO3B	myosin IIIB	-	2	2q31.1-q31.2
ERICH2		285141	ERICH2	glutamate-rich 2	-	2	2q31.1
GAD1		2571	GAD1	glutamate decarboxylase 1 (brain, 67kDa)	CPSQ1|GAD|SCP	2	2q31
GORASP2		26003	GORASP2	golgi reassembly stacking protein 2, 55kDa	GOLPH6|GRASP55|GRS2|p59	2	2q31.1
TLK1		9874	TLK1	tousled-like kinase 1	PKU-beta	2	2q31.1
METTL8		79828	METTL8	methyltransferase like 8	TIP	2	2q31.1
DCAF17		80067	DCAF17	DDB1 and CUL4 associated factor 17	C2orf37	2	2q31.1
CYBRD1		79901	CYBRD1	cytochrome b reductase 1	CYB561A2|DCYTB|FRRS3	2	2q31.1
DYNC1I2		1781	DYNC1I2	dynein, cytoplasmic 1, intermediate chain 2	DNCI2|IC2	2	2q31.1
SLC25A12		8604	SLC25A12	solute carrier family 25 (aspartate/glutamate carrier), member 12	AGC1|ARALAR	2	2q24
NFE2L2		4780	NFE2L2	nuclear factor, erythroid 2-like 2	NRF2	2	2q31
SESTD1		91404	SESTD1	SEC14 and spectrin domains 1	SOLO	2	2q31.2
ZNF385B		151126	ZNF385B	zinc finger protein 385B	ZNF533	2	2q31.2-q31.3
CWC22		57703	CWC22	CWC22 spliceosome-associated protein	EIF4GL|NCM|fSAPb	2	2q31.3
NABP1		64859	NABP1	nucleic acid binding protein 1	OBFC2A|SOSS-B2|SSB2	2	2q32.3
SDPR		8436	SDPR	serum deprivation response	CAVIN2|PS-p68|SDR|cavin-2	2	2q32-q33
TMEFF2		23671	TMEFF2	transmembrane protein with EGF-like and two follistatin-like domains 2	CT120.2|HPP1|TENB2|TPEF|TR|TR-2	2	2q32.3
CYP39A1		51302	CYP39A1	cytochrome P450, family 39, subfamily A, polypeptide 1	-	6	6p12.3
SLC25A27		9481	SLC25A27	solute carrier family 25, member 27	UCP4	6	6p12.3
ADGRB3		577	ADGRB3	adhesion G protein-coupled receptor B3	BAI3	6	6q12
RIMS1		22999	RIMS1	regulating synaptic membrane exocytosis 1	CORD7|RAB3IP2|RIM|RIM1	6	6q12-q13
DZANK1		55184	DZANK1	double zinc ribbon and ankyrin repeat domains 1	ANKRD64|C20orf12|C20orf84|bA189K21.1|bA189K21.8|dJ568F9.2	20	20p11.23
SYCP2		10388	SYCP2	synaptonemal complex protein 2	SCP2	20	20q13.33
FAM217B		63939	FAM217B	family with sequence similarity 217, member B	C20orf177|dJ551D2.5	20	20q13.33
CDH26		60437	CDH26	cadherin 26	VR20	20	20q13.33
DPF3		8110	DPF3	D4, zinc and double PHD fingers, family 3	BAF45C|CERD4	14	14q24.2
ZFYVE1		53349	ZFYVE1	zinc finger, FYVE domain containing 1	DFCP1|PPP1R172|SR3|TAFF1|ZNFN2A1	14	14q24.2
CPSF2		53981	CPSF2	cleavage and polyadenylation specific factor 2, 100kDa	CPSF100	14	14q31.1
RECK		8434	RECK	reversion-inducing-cysteine-rich protein with kazal motifs	ST15	9	9p13.3
GLIPR2		152007	GLIPR2	GLI pathogenesis-related 2	C9orf19|GAPR-1|GAPR1	9	9p13.3
CLTA		1211	CLTA	clathrin, light chain A	LCA	9	9p13
GNE		10020	GNE	glucosamine (UDP-N-acetyl)-2-epimerase/N-acetylmannosamine kinase	DMRV|GLCNE|IBM2|NM|Uae1	9	9p13.3
ODF2		4957	ODF2	outer dense fiber of sperm tails 2	CT134|ODF2/1|ODF2/2|ODF84	9	9q34.11
GLE1		2733	GLE1	GLE1 RNA export mediator	GLE1L|LCCS|LCCS1|hGLE1	9	9q34.11
C12orf50		160419	C12orf50	chromosome 12 open reading frame 50	-	12	12q21.32
C12orf29		91298	C12orf29	chromosome 12 open reading frame 29	-	12	12q21.32
CEP290		80184	CEP290	centrosomal protein 290kDa	3H11Ag|BBS14|CT87|JBTS5|LCA10|MKS4|NPHP6|POC3|SLSN6|rd16	12	12q21.32
TMTC3		160418	TMTC3	transmembrane and tetratricopeptide repeat containing 3	SMILE	12	12q21.32
UHRF1BP1L		23074	UHRF1BP1L	UHRF1 binding protein 1-like	SHIP164	12	12q23.1
ACTR6		64431	ACTR6	ARP6 actin-related protein 6 homolog (yeast)	ARP6|CDA12|HSPC281|MSTP136|hARP6|hARPX	12	12q23.1
DEPDC4		120863	DEPDC4	DEP domain containing 4	DEP.4	12	12q23.1
SCYL2		55681	SCYL2	SCY1-like 2 (S. cerevisiae)	CVAK104	12	12q23.1
SLC17A8		246213	SLC17A8	solute carrier family 17 (vesicular glutamate transporter), member 8	DFNA25|VGLUT3	12	12q23.1
NR1H4		9971	NR1H4	nuclear receptor subfamily 1, group H, member 4	BAR|FXR|HRR-1|HRR1|RIP14	12	12q23.1
EPC1		80314	EPC1	enhancer of polycomb homolog 1 (Drosophila)	Epl1	10	10p11
PIP4K2A		5305	PIP4K2A	phosphatidylinositol-5-phosphate 4-kinase, type II, alpha	PI5P4KA|PIP5K2A|PIP5KII-alpha|PIP5KIIA|PIPK	10	10p12.2
OR6A2		8590	OR6A2	olfactory receptor, family 6, subfamily A, member 2	I7|OR11-55|OR6A1|OR6A2P	11	11p15
TEAD1		7003	TEAD1	TEA domain family member 1 (SV40 transcriptional enhancer factor)	AA|NTEF-1|REF1|TCF-13|TCF13|TEAD-1|TEF-1	11	11p15.2
PIH1D2		120379	PIH1D2	PIH1 domain containing 2	-	11	11q23.1
SYT9		143425	SYT9	synaptotagmin IX	-	11	11p15.4
OLFML1		283298	OLFML1	olfactomedin-like 1	UNQ564	11	11p15.4
PPFIBP2		8495	PPFIBP2	PTPRF interacting protein, binding protein 2 (liprin beta 2)	Cclp1	11	11p15.4
C11orf57		55216	C11orf57	chromosome 11 open reading frame 57	-	11	11q23.1
TIMM8B		26521	TIMM8B	translocase of inner mitochondrial membrane 8 homolog B (yeast)	DDP2|TIM8B	11	11q23.1-q23.2
IL18		3606	IL18	interleukin 18	IGIF|IL-18|IL-1g|IL1F4	11	11q23.1
TEX12		56158	TEX12	testis expressed 12	-	11	11q22
BCO2		83875	BCO2	beta-carotene oxygenase 2	B-DIOX-II|BCDO2	11	11q23.1
DLAT		1737	DLAT	dihydrolipoamide S-acetyltransferase	DLTA|PDC-E2|PDCE2	11	11q23.1
DUSP5		1847	DUSP5	dual specificity phosphatase 5	DUSP|HVH3	10	10q25

## Sheet: Cellular component
Analysis: Cellular component
Dataset name: Cutting
Number of genes in the dataset: 127
Number of genes in the dataset (which are available in Cellular component database) :95
Number of genes in background: 19230
Is analysis quantitative: No
						Corrected p-values
Cellular component	No. of genes in the dataset	No.of genes in the background dataset	Percentage of genes	Fold enrichment	P-value (Hypergeometric test)	Bonferroni method	BH method	Q-value (Storey-Tibshirani method)
Plasma membrane	22	3479	17.3228	0.957869	0.625313	1	1	1	SLC1A5; IFNLR1; IL22RA1; CLSTN1; ERBB3; PRKG2; GJB7; CNR1; SCN1A; SCN9A; SCN7A; SSB; CYBRD1; SDPR; TMEFF2; ADGRB3; CDH26; RECK; CLTA; OR6A2; SYT9; PPFIBP2;
Integral to membrane	11	1702	8.66142	0.979415	0.575701	1	1	1	IFNLR1; TMEM201; TTYH1; TMEM132E; SERTM1; GALNT3; SCN1A; SLC25A12; TMEFF2; ADGRB3; SLC17A8;
Integral to plasma membrane	4	934	3.14961	0.650032	0.870433	1	1	1	SLC1A5; ERBB3; SLC35A1; CNR1;
Golgi aparatus	8	897	6.29921	1.352	0.241556	1	1	1	CLSTN1; SLC35A1; GALNT3; GAD1; GORASP2; SDPR; ZFYVE1; CLTA;
Nucleus	32	5847	25.1969	0.828883	0.917734	1	1	1	CTNNBIP1; NMNAT1; ACOT7; SRSF10; PNRC2; ZNF292; ORC3; MDN1; LUC7L; NPAS2; CCNA1; NMI; RIF1; ARL5A; CSRNP3; SSB; GORASP2; TLK1; CYBRD1; NFE2L2; CWC22; NABP1; SDPR; SYCP2; DPF3; CPSF2; CEP290; UHRF1BP1L; NR1H4; EPC1; TEAD1; DUSP5;
Perinuclear region of cytoplasm	2	119	1.5748	2.55714	0.185647	1	1	1	GALNT3; ZFYVE1;
Actin cytoskeleton	1	132	0.787402	1.15839	0.584244	1	1	1	NEB;
Ribonucleoprotein complex	1	65	0.787402	2.35225	0.350415	1	1	1	SSB;
Nucleolus	7	1257	5.51181	0.844347	0.731692	1	1	1	SRSF10; MDN1; RIF1; ARL5A; CSRNP3; SSB; DYNC1I2;
Mitochondrion	7	1259	5.51181	0.843006	0.733212	1	1	1	SLC25A33; ACOT7; PDHX; SPG20; SLC25A12; TIMM8B; DLAT;
Cytosol	9	1178	7.08661	1.15802	0.375584	1	1	1	CTNNBIP1; ACOT7; CCNA1; DYNC1I2; SDPR; ZFYVE1; GNE; ODF2; CEP290;
Membrane fraction	3	346	2.3622	1.3171	0.400921	1	1	1	SLC1A5; GALNT3; RECK;
Cytoplasm	36	5684	28.3465	0.959202	0.650397	1	1	1	PIK3CD; EIF2B3; CTNNBIP1; H6PD; ACOT7; SRSF10; PRKG2; ORC3; KIAA1191; CPEB4; KCNIP1; SPG20; CCNA1; NMI; NEB; SSB; GAD1; GORASP2; DYNC1I2; SLC25A12; NFE2L2; CWC22; SDPR; CPSF2; RECK; CLTA; GNE; ODF2; GLE1; CEP290; UHRF1BP1L; SCYL2; PIP4K2A; SYT9; IL18; BCO2;
Exosomes	8	2043	6.29921	0.593613	0.966382	1	1	1	SLC1A5; BMP3; CLSTN1; ACOT7; NEB; GALNT3; CYBRD1; GLIPR2;
Perinuclear region	3	131	2.3622	3.47859	0.0560373	1	1	1	ZFYVE1; CLTA; SCYL2;
Lysosome	8	1620	6.29921	0.748611	0.848698	1	1	1	SLC1A5; SPACA1; NMI; GORASP2; SLC25A12; CLTA; PIP4K2A; DLAT;
Endoplasmic reticulum	4	1104	3.14961	0.549937	0.93824	1	1	1	H6PD; CLSTN1; CYP39A1; ZFYVE1;
Mitochondrial inner membrane presequence translocase complex	1	9	0.787402	16.9722	0.0579039	1	1	1	TIMM8B;
Eukaryotic translation initiation factor 2B complex	1	6	0.787402	25.4442	0.0389821	1	1	1	EIF2B3;
Endosome	1	303	0.787402	0.504668	0.867836	1	1	1	SYT9;
Cell surface	2	205	1.5748	1.48444	0.393202	1	1	1	CLTA; CEP290;
Extracellular	9	1825	7.08661	0.747483	0.86205	1	1	1	FRAS1; IFNLR1; BMP3; ERBB3; PRKG2; TIMP2; TNFAIP6; NEB; IL18;
Extracellular region	1	442	0.787402	0.345964	0.948336	1	1	1	IL18;
Nuclear pore	1	42	0.787402	3.64007	0.243155	1	1	1	GLE1;
Membrane	3	350	2.3622	1.30205	0.40802	1	1	1	SLC1A5; IL22RA1; RECK;
Extracellular space	1	404	0.787402	0.378504	0.933164	1	1	1	ERBB3;
Endoplasmic reticulum membrane	1	150	0.787402	1.0194	0.631314	1	1	1	CYP39A1;
Ubiquitin ligase complex	1	43	0.787402	3.55544	0.248165	1	1	1	UBE4B;
Nucleoplasm	4	449	3.14961	1.35217	0.34485	1	1	1	SRSF10; ORC3; GLE1; EPC1;
NuA4 histone acetyltransferase complex	1	14	0.787402	10.915	0.0886223	1	1	1	EPC1;
Centrosome	4	656	3.14961	0.925498	0.633542	1	1	1	LUC7L; DYNC1I2; ODF2; CEP290;
Cytoskeleton	4	427	3.14961	1.42183	0.311905	1	1	1	PIK3CD; CCNA1; SDPR; ACTR6;
Intracellular	2	151	1.5748	2.01526	0.263207	1	1	1	GAD1; PPFIBP2;
Microtubule	1	129	0.787402	1.18533	0.575839	1	1	1	SPG20;
Striated muscle thin filament	1	4	0.787402	38.1345	0.0261585	1	1	1	NEB;
Transcription factor complex	1	43	0.787402	3.55544	0.248165	1	1	1	NPAS2;
Nuclear membrane	2	78	1.5748	3.9011	0.0940221	1	1	1	GLE1; EPC1;
Microsome	1	156	0.787402	0.980191	0.645797	1	1	1	CYP39A1;
Microtubule cytoskeleton	2	47	1.5748	6.47362	0.0385603	1	1	1	CCNA1; GNE;
Mitochondrial matrix	1	79	0.787402	1.93545	0.40817	1	1	1	RARS2;
Vesicle membrane	1	4	0.787402	38.1345	0.0261585	1	1	1	GAD1;
Spliceosomal complex	1	46	0.787402	3.32362	0.262996	1	1	1	CWC22;
Clathrin-coated vesicle	1	19	0.787402	8.04416	0.118347	1	1	1	SCYL2;
Basolateral plasma membrane	1	40	0.787402	3.82203	0.233037	1	1	1	ERBB3;
Z disc	1	8	0.787402	19.0911	0.051638	1	1	1	NEB;
Mitochondrial inner membrane	1	58	0.787402	2.63609	0.319475	1	1	1	SLC25A27;
Cytoplasmic vesicle	3	160	2.3622	2.84814	0.089638	1	1	1	RIMS1; ZFYVE1; SYT9;
Mitochondrial pyruvate dehydrogenase complex	1	1	0.787402	151.405	0.00660426	1	1	1	DLAT;
Gamma-tubulin complex	1	6	0.787402	25.4442	0.0389821	1	1	1	CEP290;
Axin-APC-beta-catenin-GSK3B complex	1	6	0.787402	25.4442	0.0389821	1	1	1	CTNNBIP1;
Golgi stack	1	7	0.787402	21.8145	0.0453309	1	1	1	ZFYVE1;
CUL4 RING ubiquitin ligase complex	1	11	0.787402	13.8891	0.0703126	1	1	1	DCAF17;
Mitochondrial membrane	1	56	0.787402	2.73022	0.310369	1	1	1	SLC25A27;
Interleukin-28 receptor complex	1	3	0.787402	50.8038	0.0196832	1	1	1	IFNLR1;
Clathrin coat	1	3	0.787402	50.8038	0.0196832	1	1	1	CLTA;
SOSS complex	1	4	0.787402	38.1345	0.0261585	1	1	1	NABP1;
Presynaptic membrane	1	5	0.787402	30.5229	0.0325914	1	1	1	RIMS1;
Cell projection	1	41	0.787402	3.72884	0.238113	1	1	1	CLSTN1;
Synaptonemal complex	1	4	0.787402	38.1345	0.0261585	1	1	1	SYCP2;
Origin recognition complex	1	6	0.787402	25.4442	0.0389821	1	1	1	ORC3;
Golgi vesicle	1	6	0.787402	25.4442	0.0389821	1	1	1	SCYL2;
Cytoplasmic mRNA processing body	1	4	0.787402	38.1345	0.0261585	1	1	1	PNRC2;
Vesicle (None)	1	13	0.787402	11.754	0.0825592	1	1	1	CLSTN1;
Phosphoinositide 3-kinase complex	1	2	0.787402	76.0794	0.0131653	1	1	1	PIK3CD;
Calcium channel complex	1	7	0.787402	21.8145	0.0453309	1	1	1	SESTD1;
Peripheral to membrane of membrane fraction	1	2	0.787402	76.0794	0.0131653	1	1	1	RECK;
Piccolo NuA4 histone acetyltransferase complex	1	3	0.787402	50.8038	0.0196832	1	1	1	EPC1;

## Sheet: Molecular function
Analysis: Molecular function
Dataset name: Cutting
Number of genes in the dataset: 127
Number of genes in the dataset (which are available in Molecular function database) :125
Number of genes in background: 19230
Is analysis quantitative: No
						Corrected p-values
Molecular function	No. of genes in the dataset	No.of genes in the background dataset	Percentage of genes	Fold enrichment	P-value (Hypergeometric test)	Bonferroni method	BH method	Q-value (Storey-Tibshirani method)
Molecular function unknown	39	5685	30.7087	1.03893	0.421193	1	1	1	IQCD; ECHDC2; TMEM201; SLC25A33; SPSB1; CCDC129; LZIC; CSMD2; SMIM8; C6orf163; SPACA1; ANKFN1; TMEM132E; LUC7L; KIAA1191; COMMD10; CNOT11; SPG20; SERTM1; CSRNP3; TTC21B; METTL5; UBR3; METTL8; DCAF17; CWC22; TMEFF2; DZANK1; FAM217B; GLIPR2; C12orf50; C12orf29; TMTC3; UHRF1BP1L; DEPDC4; PIH1D2; OLFML1; C11orf57; TEX12;
Acyltransferase activity	1	80	0.787402	1.91126	0.412094	1	1	1	DLAT;
Cell adhesion molecule activity	1	356	0.787402	0.429537	0.907545	1	1	1	CDH26;
Transporter activity	5	576	3.93701	1.31689	0.332197	1	1	1	SLC35A1; GORASP2; SLC25A12; RIMS1; GLE1;
Translation regulator activity	1	101	0.787402	1.5139	0.4888	1	1	1	EIF2B3;
Catalytic activity	6	532	4.72441	1.71039	0.14071	1	1	1	H6PD; ARSJ; RARS2; PDHX; CYP39A1; BCO2;
Oxidoreductase activity	1	161	0.787402	0.949752	0.657434	1	1	1	CYBRD1;
Ion channel activity	1	66	0.787402	2.31661	0.35472	1	1	1	TTYH1;
Hydrolase activity	1	203	0.787402	0.753261	0.741343	1	1	1	ACOT7;
Serine-type peptidase activity	1	98	0.787402	1.56024	0.478483	1	1	1	SDPR;
Receptor binding	2	129	1.5748	2.35893	0.209619	1	1	1	BMP3; PNRC2;
Structural molecule activity	1	269	0.787402	0.568453	0.833876	1	1	1	CLTA;
Structural constituent of cytoskeleton	1	137	0.787402	1.11612	0.597887	1	1	1	NEB;
Cytoskeletal protein binding	3	218	2.3622	2.09041	0.174925	1	1	1	KLHL23; SESTD1; ACTR6;
G-protein coupled receptor activity	2	736	1.5748	0.413479	0.957844	1	1	1	CNR1; OR6A2;
Cytoskeletal anchoring activity	1	39	0.787402	3.92001	0.227928	1	1	1	PPFIBP2;
Protein serine/threonine kinase activity	3	301	2.3622	1.514	0.319986	1	1	1	PRKG2; MYO3B; TLK1;
Transcription regulator activity	2	832	1.5748	0.365771	0.975806	1	1	1	CTNNBIP1; EPC1;
Extracellular matrix structural constituent	3	166	2.3622	2.7452	0.0974444	1	1	1	FRAS1; TIMP2; TNFAIP6;
Receptor activity	1	361	0.787402	0.423588	0.910615	1	1	1	ADGRB3;
Ligand-dependent nuclear receptor activity	1	35	0.787402	4.36788	0.20715	1	1	1	NR1H4;
Transcription factor activity	5	842	3.93701	0.90087	0.658024	1	1	1	ZNF292; NPAS2; NMI; NFE2L2; TEAD1;
Calcium ion binding	2	185	1.5748	1.64491	0.345872	1	1	1	CLSTN1; SYT9;
Transmembrane receptor protein tyrosine kinase activity	1	56	0.787402	2.73022	0.310369	1	1	1	ERBB3;
Carboxy-lyase activity	1	20	0.787402	7.64216	0.124175	1	1	1	GAD1;
Ubiquitin-specific protease activity	1	377	0.787402	0.405611	0.919773	1	1	1	UBE4B;
DNA repair protein	1	57	0.787402	2.68233	0.314937	1	1	1	RIF1;
Protein binding	1	182	0.787402	0.840171	0.702307	1	1	1	CTNNBIP1;
RNA binding	5	366	3.93701	2.07246	0.0954265	1	1	1	SRSF10; CPEB4; RBM43; SSB; CPSF2;
GTPase activity	1	222	0.787402	0.688796	0.772261	1	1	1	ARL5A;
DNA binding	4	654	3.14961	0.928328	0.631144	1	1	1	ORC3; ZNF385B; SYCP2; DPF3;
Chaperone activity	1	126	0.787402	1.21355	0.567266	1	1	1	MDN1;
Auxiliary transport protein activity	4	333	3.14961	1.82318	0.178571	1	1	1	SLC1A5; GJB7; SLC17A8; TIMM8B;
Ion transporter activity	1	23	0.787402	6.64579	0.141432	1	1	1	KCNIP1;
Motor activity	2	79	1.5748	3.85173	0.0960629	1	1	1	DYNC1I2; ODF2;
Kinase binding	1	16	0.787402	9.5515	0.10063	1	1	1	CCNA1;
Voltage-gated ion channel activity	3	130	2.3622	3.50535	0.0550096	1	1	1	SCN1A; SCN9A; SCN7A;
T cell receptor activity	1	9	0.787402	16.9722	0.0579039	1	1	1	SLC25A27;
Protein tyrosine/serine/threonine phosphatase activity	1	37	0.787402	4.13184	0.217608	1	1	1	DUSP5;
Kinase activity	1	14	0.787402	10.915	0.0886223	1	1	1	SCYL2;
Enzyme inhibitor activity	1	8	0.787402	19.0911	0.051638	1	1	1	RECK;
Nucleotidyltransferase activity	1	11	0.787402	13.8891	0.0703126	1	1	1	NMNAT1;
Guanyl-nucleotide exchange factor activity	1	112	0.787402	1.36523	0.524928	1	1	1	RASGEF1B;
Lipid kinase activity	2	35	1.5748	8.69252	0.0223366	1	1	1	PIK3CD; PIP4K2A;
Cytokine activity	1	107	0.787402	1.42902	0.508831	1	1	1	IL18;
Transmembrane receptor activity	2	52	1.5748	5.85128	0.0463081	1	1	1	IFNLR1; IL22RA1;
Galactosyltransferase activity	1	38	0.787402	4.02314	0.222785	1	1	1	GALNT3;
Racemase and epimerase activity	1	11	0.787402	13.8891	0.0703126	1	1	1	GNE;
Nucleic acid binding	1	9	0.787402	16.9722	0.0579039	1	1	1	NABP1;
Lipid binding	1	11	0.787402	13.8891	0.0703126	1	1	1	ZFYVE1;

## Sheet: Biological process
Analysis: Biological process
Dataset name: Cutting
Number of genes in the dataset: 127
Number of genes in the dataset (which are available in Biological process database) :125
Number of genes in background: 19230
Is analysis quantitative: No
						Corrected p-values
Biological process	No. of genes in the dataset	No.of genes in the background dataset	Percentage of genes	Fold enrichment	P-value (Hypergeometric test)	Bonferroni method	BH method	Q-value (Storey-Tibshirani method)
Biological_process unknown	35	4731	27.5591	1.12042	0.247554	1	1	1	IQCD; ECHDC2; TMEM201; SLC25A33; CCDC129; LZIC; CSMD2; SMIM8; C6orf163; ANKFN1; TMEM132E; LUC7L; KIAA1191; COMMD10; CNOT11; SERTM1; TTC21B; METTL5; UBR3; METTL8; DCAF17; CWC22; DZANK1; FAM217B; ZFYVE1; GLIPR2; C12orf50; C12orf29; TMTC3; UHRF1BP1L; DEPDC4; PIH1D2; OLFML1; C11orf57; TEX12;
Protein metabolism	5	1323	3.93701	0.573345	0.94245	1	1	1	UBE4B; EIF2B3; CPEB4; GALNT3; BCO2;
Metabolism	12	1683	9.44882	1.08043	0.435027	1	1	1	H6PD; NMNAT1; ACOT7; ARSJ; RARS2; PDHX; GAD1; CYP39A1; GNE; NR1H4; BCO2; DLAT;
Energy pathways	10	1633	7.87402	0.928083	0.64533	1	1	1	H6PD; NMNAT1; ACOT7; RARS2; PDHX; GAD1; CYP39A1; GNE; BCO2; DLAT;
Cell growth and/or maintenance	12	1125	9.44882	1.61632	0.0684843	1	1	1	FRAS1; SPACA1; TIMP2; TNFAIP6; NEB; KLHL23; DYNC1I2; SESTD1; SDPR; CLTA; ODF2; ACTR6;
Transport	18	1215	14.1732	2.24427	0.00104632	0.186244	0.186244	1	SLC1A5; TTYH1; GJB7; SLC35A1; KCNIP1; SPG20; SCN1A; SCN9A; SCN7A; GORASP2; CYBRD1; SLC25A12; SLC25A27; RIMS1; GLE1; SLC17A8; SYT9; TIMM8B;
Cell communication	24	3713	18.8976	0.979056	0.582573	1	1	1	IFNLR1; BMP3; IL22RA1; CTNNBIP1; SPSB1; RASGEF1B; CLSTN1; ERBB3; PRKG2; PNRC2; CNR1; CCNA1; ARL5A; MYO3B; TMEFF2; ADGRB3; SYCP2; CDH26; RECK; NR1H4; PIP4K2A; OR6A2; PPFIBP2; DUSP5;
Signal transduction	26	3934	20.4724	1.00103	0.533771	1	1	1	PIK3CD; IFNLR1; BMP3; IL22RA1; CTNNBIP1; SPSB1; RASGEF1B; CLSTN1; ERBB3; PRKG2; PNRC2; CNR1; CCNA1; ARL5A; MYO3B; TLK1; TMEFF2; ADGRB3; SYCP2; CDH26; RECK; NR1H4; PIP4K2A; OR6A2; PPFIBP2; DUSP5;
Regulation of nucleobase, nucleoside, nucleotide and nucleic acid metabolism	13	2828	10.2362	0.696527	0.945609	1	1	1	ORC3; MDN1; NPAS2; RBM43; NMI; RIF1; SSB; NFE2L2; ZNF385B; DPF3; CPSF2; EPC1; TEAD1;
RNA metabolism	1	26	0.787402	5.87926	0.158352	1	1	1	SRSF10;
Immune response	1	576	0.787402	0.265481	0.979248	1	1	1	IL18;
Apoptosis	1	220	0.787402	0.695057	0.769188	1	1	1	CSRNP3;
Cell adhesion	1	54	0.787402	2.83132	0.301143	1	1	1	CDH26;
Organogenesis	1	9	0.787402	16.9722	0.0579039	1	1	1	ZNF292;
Lipid metabolism	1	33	0.787402	4.63252	0.196555	1	1	1	ACOT7;
Nucleobase, nucleoside, nucleotide and nucleic acid transport	1	7	0.787402	21.8145	0.0453309	1	1	1	NABP1;
Transcription	1	46	0.787402	3.32362	0.262996	1	1	1	ZNF292;
Regulation of endocytosis	1	4	0.787402	38.1345	0.0261585	1	1	1	SCYL2;

## Sheet: Biological pathway
Analysis: Biological pathway
Dataset name: Cutting
Number of genes in the dataset: 127
Number of genes in the dataset (which are available in Biological pathway database) :43
Number of genes in background: 19230
Is analysis quantitative: No
						Corrected p-values
Biological pathway	No. of genes in the dataset	No.of genes in the background dataset	Percentage of genes	Fold enrichment	P-value (Hypergeometric test)	Bonferroni method	BH method	Q-value (Storey-Tibshirani method)
Developmental Biology	1	432	0.787402	0.353972	0.944711	1	1	1	CLTA;
Axon guidance	1	219	0.787402	0.698231	0.767635	1	1	1	CLTA;
Signal transduction by L1	1	35	0.787402	4.36788	0.20715	1	1	1	CLTA;
Recycling pathway of L1	1	32	0.787402	4.77724	0.191204	1	1	1	CLTA;
L1CAM interactions	1	79	0.787402	1.93545	0.40817	1	1	1	CLTA;
Mitotic Prophase	3	62	2.3622	7.34931	0.00801207	1	1	1	DYNC1I2; ODF2; CEP290;
Golgi Cisternae Pericentriolar Stack Reorganization	3	62	2.3622	7.34931	0.00801207	1	1	1	DYNC1I2; ODF2; CEP290;
Mitotic M-M/G1 phases	4	242	3.14961	2.50872	0.0767037	1	1	1	ORC3; DYNC1I2; ODF2; CEP290;
M Phase	3	158	2.3622	2.88419	0.0870972	1	1	1	DYNC1I2; ODF2; CEP290;
Processing of Intronless Pre-mRNAs	1	14	0.787402	10.915	0.0886223	1	1	1	CPSF2;
DNA Replication	4	261	3.14961	2.3261	0.0947863	1	1	1	ORC3; DYNC1I2; ODF2; CEP290;
Processing of Capped Intronless Pre-mRNA	1	23	0.787402	6.64579	0.141432	1	1	1	CPSF2;
Post-Elongation Processing of Intronless pre-mRNA	1	23	0.787402	6.64579	0.141432	1	1	1	CPSF2;
Post-Elongation Processing of the Transcript	1	43	0.787402	3.55544	0.248165	1	1	1	CPSF2;
Post-Elongation Processing of Intron-Containing pre-mRNA	1	34	0.787402	4.49631	0.20187	1	1	1	CPSF2;
mRNA 3'-end processing	1	34	0.787402	4.49631	0.20187	1	1	1	CPSF2;
Neuronal System	1	188	0.787402	0.813359	0.714021	1	1	1	RIMS1;
Striated Muscle Contraction	1	30	0.787402	5.09562	0.180397	1	1	1	NEB;
Muscle contraction	1	50	0.787402	3.05778	0.282321	1	1	1	NEB;
Transmission across Chemical Synapses	1	121	0.787402	1.26369	0.552593	1	1	1	RIMS1;
Acetylcholine Neurotransmitter Release Cycle	1	11	0.787402	13.8891	0.0703126	1	1	1	RIMS1;
Dopamine Neurotransmitter Release Cycle	1	9	0.787402	16.9722	0.0579039	1	1	1	RIMS1;
Norepinephrine Neurotransmitter Release Cycle	1	11	0.787402	13.8891	0.0703126	1	1	1	RIMS1;
Neurotransmitter Release Cycle	1	26	0.787402	5.87926	0.158352	1	1	1	RIMS1;
Glutamate Neurotransmitter Release Cycle	1	11	0.787402	13.8891	0.0703126	1	1	1	RIMS1;
Serotonin Neurotransmitter Release Cycle	1	9	0.787402	16.9722	0.0579039	1	1	1	RIMS1;
GABA synthesis, release, reuptake and degradation	1	17	0.787402	8.98998	0.106574	1	1	1	RIMS1;
Retrograde neurotrophin signalling	1	11	0.787402	13.8891	0.0703126	1	1	1	CLTA;
Signalling by NGF	1	143	0.787402	1.06929	0.613672	1	1	1	CLTA;
NGF signalling via TRKA from the plasma membrane	1	107	0.787402	1.42902	0.508831	1	1	1	CLTA;
EGFR downregulation	1	27	0.787402	5.66159	0.163918	1	1	1	CLTA;
Signaling by EGFR	1	98	0.787402	1.56024	0.478483	1	1	1	CLTA;
Signal Transduction	3	1208	2.3622	0.377257	0.988192	1	1	1	CNR1; CLTA; OR6A2;
CDC6 association with the ORC:origin complex	1	11	0.787402	13.8891	0.0703126	1	1	1	ORC3;
Assembly of the ORC complex at the origin of replication	1	6	0.787402	25.4442	0.0389821	1	1	1	ORC3;
Assembly of the pre-replicative complex	1	83	0.787402	1.84218	0.423714	1	1	1	ORC3;
DNA Replication Pre-Initiation	1	98	0.787402	1.56024	0.478483	1	1	1	ORC3;
M/G1 Transition	1	98	0.787402	1.56024	0.478483	1	1	1	ORC3;
Loss of Nlp from mitotic centrosomes	3	61	2.3622	7.46977	0.00766081	1	1	1	DYNC1I2; ODF2; CEP290;
Loss of proteins required for interphase microtubule organizationÃÂ from the centrosome	3	61	2.3622	7.46977	0.00766081	1	1	1	DYNC1I2; ODF2; CEP290;
Mitotic G2-G2/M phases	4	99	3.14961	6.13207	0.0042122	1	1	1	CCNA1; DYNC1I2; ODF2; CEP290;
G2/M Transition	4	96	3.14961	6.32367	0.00377381	1	1	1	CCNA1; DYNC1I2; ODF2; CEP290;
Cyclin A/B1 associated events during G2/M transition	1	14	0.787402	10.915	0.0886223	1	1	1	CCNA1;
Phosphorylation of proteins involved in the G2/M transition by Cyclin A:Cdc2 complexes	1	3	0.787402	50.8038	0.0196832	1	1	1	CCNA1;
Recruitment of mitotic centrosome proteins and complexes	3	70	2.3622	6.50951	0.0111633	1	1	1	DYNC1I2; ODF2; CEP290;
Centrosome maturation	3	70	2.3622	6.50951	0.0111633	1	1	1	DYNC1I2; ODF2; CEP290;
E2F-enabled inhibition of pre-replication complex formation	1	10	0.787402	15.2767	0.0641286	1	1	1	ORC3;
E2F mediated regulation of DNA replication	2	28	1.5748	10.8649	0.0146217	1	1	1	ORC3; CCNA1;
G1/S-Specific Transcription	1	15	0.787402	10.1878	0.0946456	1	1	1	CCNA1;
G1/S Transition	2	117	1.5748	2.60085	0.180902	1	1	1	ORC3; CCNA1;
S Phase	1	121	0.787402	1.26369	0.552593	1	1	1	ORC3;
Cyclin A:Cdk2-associated events at S phase entry	1	90	0.787402	1.69892	0.449949	1	1	1	ORC3;
Transport of Mature mRNA Derived from an Intronless Transcript	1	35	0.787402	4.36788	0.20715	1	1	1	CPSF2;
Mitotic G1-G1/S phases	2	140	1.5748	2.17359	0.236324	1	1	1	ORC3; CCNA1;
Cell Cycle, Mitotic	5	317	3.93701	2.3928	0.0593037	1	1	1	ORC3; CCNA1; DYNC1I2; ODF2; CEP290;
Transport of Mature Transcript to Cytoplasm	1	55	0.787402	2.77985	0.305771	1	1	1	CPSF2;
Transport of Mature mRNAs Derived from Intronless Transcripts	1	36	0.787402	4.24659	0.212396	1	1	1	CPSF2;
mRNA Splicing - Major Pathway	1	107	0.787402	1.42902	0.508831	1	1	1	CPSF2;
mRNA Splicing	1	107	0.787402	1.42902	0.508831	1	1	1	CPSF2;
Processing of Capped Intron-Containing Pre-mRNA	1	138	0.787402	1.10803	0.600561	1	1	1	CPSF2;
mRNA Processing	1	157	0.787402	0.973948	0.648155	1	1	1	CPSF2;
Removal of licensing factors from origins	1	85	0.787402	1.79884	0.431334	1	1	1	ORC3;
Regulation of DNA replication	1	88	0.787402	1.73752	0.442577	1	1	1	ORC3;
Association of licensing factors with the pre-replicative complex	1	15	0.787402	10.1878	0.0946456	1	1	1	ORC3;
CDT1 association with the CDC6:ORC:origin complex	1	74	0.787402	2.0662	0.388153	1	1	1	ORC3;
Activation of the pre-replicative complex	1	30	0.787402	5.09562	0.180397	1	1	1	ORC3;
Synthesis of DNA	1	109	0.787402	1.4028	0.515334	1	1	1	ORC3;
Switching of origins to a post-replicative state	1	83	0.787402	1.84218	0.423714	1	1	1	ORC3;
Orc1 removal from chromatin	1	83	0.787402	1.84218	0.423714	1	1	1	ORC3;
Signaling by GPCR	2	800	1.5748	0.380402	0.970842	1	1	1	CNR1; OR6A2;
GPCR ligand binding	1	336	0.787402	0.455104	0.894187	1	1	1	CNR1;
Class A/1 (Rhodopsin-like receptors)	1	274	0.787402	0.55808	0.839366	1	1	1	CNR1;
GPCR downstream signaling	1	530	0.787402	0.288522	0.971597	1	1	1	OR6A2;
Olfactory Signaling Pathway	1	349	0.787402	0.438152	0.903072	1	1	1	OR6A2;
tRNA Aminoacylation	1	42	0.787402	3.64007	0.243155	1	1	1	RARS2;
Mitochondrial tRNA aminoacylation	1	21	0.787402	7.27842	0.129965	1	1	1	RARS2;
Immune System	1	522	0.787402	0.292944	0.970006	1	1	1	IL18;
RNA Polymerase II Transcription	1	101	0.787402	1.5139	0.4888	1	1	1	CPSF2;
Formation and Maturation of mRNA Transcript	1	185	0.787402	0.826547	0.708222	1	1	1	CPSF2;
Gene Expression	3	378	2.3622	1.2056	0.456939	1	1	1	EIF2B3; RARS2; CPSF2;
Cleavage of Growing Transcript in the Termination Region	1	43	0.787402	3.55544	0.248165	1	1	1	CPSF2;
RNA Polymerase II Transcription Termination	1	43	0.787402	3.55544	0.248165	1	1	1	CPSF2;
Pyruvate metabolism	2	10	1.5748	30.4021	0.00188099	1	1	1	PDHX; DLAT;
Pyruvate metabolism and Citric Acid (TCA) cycle	2	31	1.5748	9.81377	0.0177574	1	1	1	PDHX; DLAT;
The citric acid (TCA) cycle and respiratory electron transport	2	118	1.5748	2.57881	0.183272	1	1	1	PDHX; DLAT;
Amino acid and oligopeptide SLC transporters	2	48	1.5748	6.33878	0.0400665	1	1	1	SLC1A5; SLC17A8;
Bile acid and bile salt metabolism	1	27	0.787402	5.66159	0.163918	1	1	1	CYP39A1;
Synthesis of bile acids and bile salts	1	19	0.787402	8.04416	0.118347	1	1	1	CYP39A1;
Synthesis of bile acids and bile salts via 24-hydroxycholesterol	1	10	0.787402	15.2767	0.0641286	1	1	1	CYP39A1;
Metabolism	6	823	4.72441	1.10563	0.461824	1	1	1	NMNAT1; PRKG2; PDHX; CNOT11; CYP39A1; DLAT;
Tetrahydrobiopterin (BH4) synthesis, recycling, salvage and regulation	1	12	0.787402	12.7327	0.076456	1	1	1	PRKG2;
eNOS activation and regulation	1	18	0.787402	8.49081	0.11248	1	1	1	PRKG2;
Metabolism of nitric oxide	1	18	0.787402	8.49081	0.11248	1	1	1	PRKG2;
Cell Cycle Checkpoints	1	118	0.787402	1.29582	0.543554	1	1	1	ORC3;
G2/M DNA damage checkpoint	1	29	0.787402	5.27127	0.17494	1	1	1	ORC3;
G2/M Checkpoints	1	43	0.787402	3.55544	0.248165	1	1	1	ORC3;
Activation of ATR in response to replication stress	1	37	0.787402	4.13184	0.217608	1	1	1	ORC3;
Recycling of eIF2:GDP	1	8	0.787402	19.0911	0.051638	1	1	1	EIF2B3;
Translation	1	117	0.787402	1.30689	0.5405	1	1	1	EIF2B3;
Eukaryotic Translation Initiation	1	110	0.787402	1.39005	0.518553	1	1	1	EIF2B3;
Cap-dependent Translation Initiation	1	110	0.787402	1.39005	0.518553	1	1	1	EIF2B3;
Metabolism of proteins	1	259	0.787402	0.5904	0.822331	1	1	1	EIF2B3;
Influenza Life Cycle	1	135	0.787402	1.13265	0.592484	1	1	1	CLTA;
Entry of Influenza Virion into Host Cell via Endocytosis	1	2	0.787402	76.0794	0.0131653	1	1	1	CLTA;
Influenza Infection	1	140	0.787402	1.0922	0.605858	1	1	1	CLTA;
Meiotic Synapsis	2	47	1.5748	6.47362	0.0385603	1	1	1	SYCP2; TEX12;
Meiosis	2	72	1.5748	4.22615	0.0820582	1	1	1	SYCP2; TEX12;
trans-Golgi Network Vesicle Budding	1	33	0.787402	4.63252	0.196555	1	1	1	CLTA;
Clathrin derived vesicle budding	1	33	0.787402	4.63252	0.196555	1	1	1	CLTA;
Golgi Associated Vesicle Biogenesis	1	27	0.787402	5.66159	0.163918	1	1	1	CLTA;
Lysosome Vesicle Biogenesis	1	15	0.787402	10.1878	0.0946456	1	1	1	CLTA;
Membrane Trafficking	1	84	0.787402	1.82025	0.427537	1	1	1	CLTA;
Biological oxidations	1	98	0.787402	1.56024	0.478483	1	1	1	CYP39A1;
Endogenous sterols	1	15	0.787402	10.1878	0.0946456	1	1	1	CYP39A1;
Phase 1 - Functionalization of compounds	1	60	0.787402	2.54823	0.328461	1	1	1	CYP39A1;
Cytochrome P450 - arranged by substrate type	1	48	0.787402	3.18516	0.272722	1	1	1	CYP39A1;
Deadenylation-dependent mRNA decay	1	46	0.787402	3.32362	0.262996	1	1	1	CNOT11;
Deadenylation of mRNA	1	22	0.787402	6.94773	0.135718	1	1	1	CNOT11;
Metabolism of mRNA	1	234	0.787402	0.653474	0.789869	1	1	1	CNOT11;
Metabolism of RNA	1	281	0.787402	0.544178	0.846751	1	1	1	CNOT11;
Regulation of pyruvate dehydrogenase (PDH) complex	2	9	1.5748	33.7764	0.00151132	1	1	1	PDHX; DLAT;
Nicotinate metabolism	1	8	0.787402	19.0911	0.051638	1	1	1	NMNAT1;
Metabolism of vitamins and cofactors	1	47	0.787402	3.25292	0.267875	1	1	1	NMNAT1;
Metabolism of water-soluble vitamins and cofactors	1	47	0.787402	3.25292	0.267875	1	1	1	NMNAT1;
Glucose metabolism	1	36	0.787402	4.24659	0.212396	1	1	1	SLC25A12;
BMAL1:CLOCK/NPAS2 Activates Gene Expression	1	23	0.787402	6.64579	0.141432	1	1	1	NPAS2;
Metabolism of carbohydrates	1	92	0.787402	1.66199	0.457224	1	1	1	SLC25A12;
Circadian Clock	1	32	0.787402	4.77724	0.191204	1	1	1	NPAS2;
Gluconeogenesis	1	20	0.787402	7.64216	0.124175	1	1	1	SLC25A12;
Transmembrane transport of small molecules	4	378	3.14961	1.60614	0.240201	1	1	1	SLC1A5; SLC35A1; CYBRD1; SLC17A8;
Transport of inorganic cations/anions and amino acids/oligopeptides	2	94	1.5748	3.23716	0.128058	1	1	1	SLC1A5; SLC17A8;
SLC-mediated transmembrane transport	3	247	2.3622	1.84499	0.22379	1	1	1	SLC1A5; SLC35A1; SLC17A8;
Amino acid transport across the plasma membrane	1	31	0.787402	4.9313	0.185819	1	1	1	SLC1A5;
Organic anion transporters	1	7	0.787402	21.8145	0.0453309	1	1	1	SLC17A8;
Iron uptake and transport	1	37	0.787402	4.13184	0.217608	1	1	1	CYBRD1;
Metabolism of lipids and lipoproteins	1	257	0.787402	0.594994	0.819928	1	1	1	CYP39A1;
Transport of vitamins, nucleosides, and related molecules	1	30	0.787402	5.09562	0.180397	1	1	1	SLC35A1;
Transport of nucleotide sugars	1	8	0.787402	19.0911	0.051638	1	1	1	SLC35A1;
Transcription	2	178	1.5748	1.7096	0.329016	1	1	1	SSB; CPSF2;
RNA Polymerase I, RNA Polymerase III, and Mitochondrial Transcription	1	92	0.787402	1.66199	0.457224	1	1	1	SSB;
RNA Polymerase III Transcription	1	34	0.787402	4.49631	0.20187	1	1	1	SSB;
RNA Polymerase III Abortive And Retractive Initiation	1	34	0.787402	4.49631	0.20187	1	1	1	SSB;
RNA Polymerase III Transcription Termination	1	17	0.787402	8.98998	0.106574	1	1	1	SSB;
Cytokine Signaling in Immune system	1	193	0.787402	0.792288	0.723432	1	1	1	IL18;
Signaling by Interleukins	1	92	0.787402	1.66199	0.457224	1	1	1	IL18;
Interleukin-1 processing	1	6	0.787402	25.4442	0.0389821	1	1	1	IL18;
CMP-N-acetylneuraminate biosynthesis I (eukaryotes)	1	4	0.787402	38.1345	0.0261585	1	1	1	GNE;
NAD salvage pathway II	1	8	0.787402	19.0911	0.051638	1	1	1	NMNAT1;
NAD biosynthesis II (from tryptophan)	1	10	0.787402	15.2767	0.0641286	1	1	1	NMNAT1;
NAD biosynthesis III	1	4	0.787402	38.1345	0.0261585	1	1	1	NMNAT1;
NAD biosynthesis from 2-amino-3-carboxymuconate semialdehyde	1	5	0.787402	30.5229	0.0325914	1	1	1	NMNAT1;
NAD salvage pathway III	1	5	0.787402	30.5229	0.0325914	1	1	1	NMNAT1;
acyl-CoA hydrolysis	1	3	0.787402	50.8038	0.0196832	1	1	1	ACOT7;
stearate biosynthesis I (animals)	1	12	0.787402	12.7327	0.076456	1	1	1	ACOT7;
3-phosphoinositide biosynthesis	1	26	0.787402	5.87926	0.158352	1	1	1	PIK3CD;
superpathway of N-acetylglucosamine, N-acetylmannosamine and N-acetylneuraminate degradation	1	5	0.787402	30.5229	0.0325914	1	1	1	GNE;
N-acetylneuraminate and N-acetylmannosamine degradation	1	2	0.787402	76.0794	0.0131653	1	1	1	GNE;
glutamate degradation III (via 4-aminobutyrate)	1	4	0.787402	38.1345	0.0261585	1	1	1	GAD1;
acetyl-CoA biosynthesis (from pyruvate)	1	6	0.787402	25.4442	0.0389821	1	1	1	DLAT;
glutamate dependent acid resistance	1	2	0.787402	76.0794	0.0131653	1	1	1	GAD1;
pentose phosphate pathway (oxidative branch)	1	4	0.787402	38.1345	0.0261585	1	1	1	H6PD;
pentose phosphate pathway	1	10	0.787402	15.2767	0.0641286	1	1	1	H6PD;
Wnt signaling network	1	200	0.787402	0.764559	0.736094	1	1	1	CTNNBIP1;
ErbB2/ErbB3 signaling events	1	38	0.787402	4.02314	0.222785	1	1	1	ERBB3;
Validated targets of C-MYC transcriptional repression	1	63	0.787402	2.42691	0.34172	1	1	1	TMEFF2;
Circadian rhythm pathway	1	16	0.787402	9.5515	0.10063	1	1	1	NPAS2;
Syndecan-1-mediated signaling events	4	1297	3.14961	0.468104	0.975255	1	1	1	CTNNBIP1; TMEFF2; CLTA; DUSP5;
Regulation of CDC42 activity	2	768	1.5748	0.396251	0.964912	1	1	1	CTNNBIP1; DUSP5;
Glypican pathway	4	1335	3.14961	0.45478	0.979496	1	1	1	CTNNBIP1; TMEFF2; CLTA; DUSP5;
Arf1 pathway	1	20	0.787402	7.64216	0.124175	1	1	1	CLTA;
GMCSF-mediated signaling events	4	1289	3.14961	0.47101	0.974264	1	1	1	CTNNBIP1; TMEFF2; CLTA; DUSP5;
IL27-mediated signaling events	1	26	0.787402	5.87926	0.158352	1	1	1	IL18;
Insulin Pathway	4	1285	3.14961	0.472476	0.973754	1	1	1	CTNNBIP1; TMEFF2; CLTA; DUSP5;
C-MYC pathway	1	149	0.787402	1.02624	0.628843	1	1	1	TMEFF2;
Stabilization and expansion of the E-cadherin adherens junction	1	275	0.787402	0.556051	0.840442	1	1	1	CTNNBIP1;
Glypican 3 network	1	206	0.787402	0.742292	0.746488	1	1	1	CTNNBIP1;
Nectin adhesion pathway	4	1292	3.14961	0.469916	0.974639	1	1	1	CTNNBIP1; TMEFF2; CLTA; DUSP5;
TRAIL signaling pathway	4	1325	3.14961	0.458212	0.978451	1	1	1	CTNNBIP1; TMEFF2; CLTA; DUSP5;
IGF1 pathway	4	1288	3.14961	0.471375	0.974137	1	1	1	CTNNBIP1; TMEFF2; CLTA; DUSP5;
PLK1 signaling events	1	104	0.787402	1.47024	0.498915	1	1	1	ODF2;
ATF-2 transcription factor network	1	59	0.787402	2.59142	0.323983	1	1	1	DUSP5;
CDC42 signaling events	2	755	1.5748	0.403074	0.962189	1	1	1	CTNNBIP1; DUSP5;
Signaling events mediated by Hepatocyte Growth Factor Receptor (c-Met)	4	1290	3.14961	0.470644	0.974389	1	1	1	CTNNBIP1; TMEFF2; CLTA; DUSP5;
Glypican 1 network	4	1296	3.14961	0.468466	0.975133	1	1	1	CTNNBIP1; TMEFF2; CLTA; DUSP5;
N-cadherin signaling events	2	251	1.5748	1.2124	0.495539	1	1	1	CTNNBIP1; CNR1;
PDGF receptor signaling network	4	1290	3.14961	0.470644	0.974389	1	1	1	CTNNBIP1; TMEFF2; CLTA; DUSP5;
Integrin family cell surface interactions	4	1375	3.14961	0.44155	0.983221	1	1	1	CTNNBIP1; TMEFF2; CLTA; DUSP5;
Cellular roles of Anthrax toxin	1	22	0.787402	6.94773	0.135718	1	1	1	IL18;
Internalization of ErbB1	4	1285	3.14961	0.472476	0.973754	1	1	1	CTNNBIP1; TMEFF2; CLTA; DUSP5;
Posttranslational regulation of adherens junction stability and dissassembly	1	231	0.787402	0.661961	0.785598	1	1	1	CTNNBIP1;
Signaling events mediated by VEGFR1 and VEGFR2	4	1293	3.14961	0.469552	0.974764	1	1	1	CTNNBIP1; TMEFF2; CLTA; DUSP5;
Beta1 integrin cell surface interactions	4	1348	3.14961	0.450394	0.980784	1	1	1	CTNNBIP1; TMEFF2; CLTA; DUSP5;
Urokinase-type plasminogen activator (uPA) and uPAR-mediated signaling	4	1285	3.14961	0.472476	0.973754	1	1	1	CTNNBIP1; TMEFF2; CLTA; DUSP5;
Polo-like kinase signaling events in the cell cycle	1	109	0.787402	1.4028	0.515334	1	1	1	ODF2;
IFN-gamma pathway	4	1293	3.14961	0.469552	0.974764	1	1	1	CTNNBIP1; TMEFF2; CLTA; DUSP5;
Regulation of RAC1 activity	1	205	0.787402	0.745913	0.744784	1	1	1	DUSP5;
PAR1-mediated thrombin signaling events	4	1296	3.14961	0.468466	0.975133	1	1	1	CTNNBIP1; TMEFF2; CLTA; DUSP5;
IL12 signaling mediated by STAT4	1	29	0.787402	5.27127	0.17494	1	1	1	IL18;
Noncanonical Wnt signaling pathway	1	182	0.787402	0.840171	0.702307	1	1	1	CTNNBIP1;
PDGFR-beta signaling pathway	4	1285	3.14961	0.472476	0.973754	1	1	1	CTNNBIP1; TMEFF2; CLTA; DUSP5;
Canonical Wnt signaling pathway	1	155	0.787402	0.986514	0.643423	1	1	1	CTNNBIP1;
E-cadherin signaling in the nascent adherens junction	1	275	0.787402	0.556051	0.840442	1	1	1	CTNNBIP1;
Integrin-linked kinase signaling	2	654	1.5748	0.465322	0.933062	1	1	1	CTNNBIP1; DUSP5;
Regulation of nuclear beta catenin signaling and target gene transcription	1	135	0.787402	1.13265	0.592484	1	1	1	CTNNBIP1;
EGF receptor (ErbB1) signaling pathway	4	1285	3.14961	0.472476	0.973754	1	1	1	CTNNBIP1; TMEFF2; CLTA; DUSP5;
Thrombin/protease-activated receptor (PAR) pathway	4	1297	3.14961	0.468104	0.975255	1	1	1	CTNNBIP1; TMEFF2; CLTA; DUSP5;
Class I PI3K signaling events	4	1285	3.14961	0.472476	0.973754	1	1	1	CTNNBIP1; TMEFF2; CLTA; DUSP5;
Arf6 signaling events	4	1285	3.14961	0.472476	0.973754	1	1	1	CTNNBIP1; TMEFF2; CLTA; DUSP5;
Plasma membrane estrogen receptor signaling	4	1298	3.14961	0.467744	0.975376	1	1	1	CTNNBIP1; TMEFF2; CLTA; DUSP5;
C-MYB transcription factor network	2	84	1.5748	3.62249	0.106452	1	1	1	CCNA1; CLTA;
p73 transcription factor network	1	78	0.787402	1.96026	0.404219	1	1	1	UBE4B;
IL3-mediated signaling events	4	1292	3.14961	0.469916	0.974639	1	1	1	CTNNBIP1; TMEFF2; CLTA; DUSP5;
AP-1 transcription factor network	2	621	1.5748	0.490048	0.919654	1	1	1	CTNNBIP1; DUSP5;
mTOR signaling pathway	4	1285	3.14961	0.472476	0.973754	1	1	1	CTNNBIP1; TMEFF2; CLTA; DUSP5;
RAC1 signaling pathway	1	205	0.787402	0.745913	0.744784	1	1	1	DUSP5;
ErbB receptor signaling network	5	1308	3.93701	0.57992	0.938649	1	1	1	CTNNBIP1; ERBB3; TMEFF2; CLTA; DUSP5;
Signaling events mediated by focal adhesion kinase	4	1285	3.14961	0.472476	0.973754	1	1	1	CTNNBIP1; TMEFF2; CLTA; DUSP5;
VEGF and VEGFR signaling network	4	1301	3.14961	0.466665	0.975737	1	1	1	CTNNBIP1; TMEFF2; CLTA; DUSP5;
Alpha9 beta1 integrin signaling events	4	1302	3.14961	0.466307	0.975856	1	1	1	CTNNBIP1; TMEFF2; CLTA; DUSP5;
Arf6 downstream pathway	4	1285	3.14961	0.472476	0.973754	1	1	1	CTNNBIP1; TMEFF2; CLTA; DUSP5;
S1P1 pathway	4	1285	3.14961	0.472476	0.973754	1	1	1	CTNNBIP1; TMEFF2; CLTA; DUSP5;
ATM pathway	1	307	0.787402	0.498093	0.871348	1	1	1	DUSP5;
p53 pathway	1	189	0.787402	0.809055	0.715928	1	1	1	DUSP5;
ErbB1 downstream signaling	4	1285	3.14961	0.472476	0.973754	1	1	1	CTNNBIP1; TMEFF2; CLTA; DUSP5;
EGFR-dependent Endothelin signaling events	4	1286	3.14961	0.472108	0.973883	1	1	1	CTNNBIP1; TMEFF2; CLTA; DUSP5;
Syndecan-4-mediated signaling events	1	209	0.787402	0.731637	0.751531	1	1	1	CTNNBIP1;
ATR signaling pathway	1	250	0.787402	0.611654	0.811262	1	1	1	DUSP5;
RXR and RAR heterodimerization with other nuclear receptor	1	26	0.787402	5.87926	0.158352	1	1	1	NR1H4;
Arf6 trafficking events	4	1285	3.14961	0.472476	0.973754	1	1	1	CTNNBIP1; TMEFF2; CLTA; DUSP5;
E-cadherin signaling events	1	280	0.787402	0.546122	0.845717	1	1	1	CTNNBIP1;
Endothelins	4	1304	3.14961	0.465592	0.976093	1	1	1	CTNNBIP1; TMEFF2; CLTA; DUSP5;
a6b1 and a6b4 Integrin signaling	1	35	0.787402	4.36788	0.20715	1	1	1	ERBB3;
IL5-mediated signaling events	4	1289	3.14961	0.47101	0.974264	1	1	1	CTNNBIP1; TMEFF2; CLTA; DUSP5;
IL23-mediated signaling events	1	66	0.787402	2.31661	0.35472	1	1	1	IL18;
Direct p53 effectors	1	138	0.787402	1.10803	0.600561	1	1	1	DUSP5;
Retinoic acid receptors-mediated signaling	1	47	0.787402	3.25292	0.267875	1	1	1	NR1H4;
IL12-mediated signaling events	1	111	0.787402	1.37753	0.521751	1	1	1	IL18;
Sphingosine 1-phosphate (S1P) pathway	4	1308	3.14961	0.464168	0.97656	1	1	1	CTNNBIP1; TMEFF2; CLTA; DUSP5;
Proteoglycan syndecan-mediated signaling events	4	1342	3.14961	0.452408	0.980199	1	1	1	CTNNBIP1; TMEFF2; CLTA; DUSP5;
Effects of Botulinum toxin	1	9	0.787402	16.9722	0.0579039	1	1	1	RIMS1;
RhoA signaling pathway	1	205	0.787402	0.745913	0.744784	1	1	1	DUSP5;
Class I PI3K signaling events mediated by Akt	4	1285	3.14961	0.472476	0.973754	1	1	1	CTNNBIP1; TMEFF2; CLTA; DUSP5;
LKB1 signaling events	4	1305	3.14961	0.465235	0.97621	1	1	1	CTNNBIP1; TMEFF2; CLTA; DUSP5;
Regulation of RhoA activity	1	205	0.787402	0.745913	0.744784	1	1	1	DUSP5;
Mesenchymal-to-epithelial transition	3	223	2.3622	2.04354	0.183127	1	1	1	ERBB3; GALNT3; PPFIBP2;
Epithelial-to-mesenchymal transition	1	185	0.787402	0.826547	0.708222	1	1	1	RECK;

## Sheet: Protein domain
Analysis: Protein domain
Dataset name: Cutting
Number of genes in the dataset: 127
Number of genes in the dataset (which are available in Protein domain database) :98
Number of genes in background: 19230
Is analysis quantitative: No
						Corrected p-values
Protein domain	No. of genes in the dataset	No.of genes in the background dataset	Percentage of genes	Fold enrichment	P-value (Hypergeometric test)	Bonferroni method	BH method	Q-value (Storey-Tibshirani method)
coiled coil region	30	2968	23.622	1.53088	0.00996077	1	1	1	IQCD; CCDC129; LZIC; CLSTN1; PRKG2; C6orf163; ORC3; MDN1; ANKFN1; LUC7L; NPAS2; NMI; GALNT3; SCN9A; SSB; UBR3; TLK1; DYNC1I2; NFE2L2; SDPR; RIMS1; CPSF2; CLTA; ODF2; GLE1; CEP290; UHRF1BP1L; SCYL2; PPFIBP2; TEX12;
signal peptide	23	3668	18.1102	0.94979	0.644581	1	1	1	FRAS1; SLC1A5; ECHDC2; IFNLR1; BMP3; TMEM201; H6PD; CLSTN1; ERBB3; SLC35A1; SPACA1; TIMP2; TMEM132E; TNFAIP6; CYBRD1; TMEFF2; CYP39A1; ADGRB3; RIMS1; CDH26; RECK; OLFML1; BCO2;
transmembrane domain	30	4771	23.622	0.952351	0.655261	1	1	1	FRAS1; SLC1A5; IFNLR1; TMEM201; IL22RA1; SLC25A33; CLSTN1; CSMD2; ERBB3; TTYH1; GJB7; SMIM8; SLC35A1; SPACA1; CNR1; TMEM132E; SERTM1; GALNT3; SCN1A; SCN9A; SCN7A; CYBRD1; TMEFF2; CYP39A1; ADGRB3; CDH26; TMTC3; SLC17A8; OR6A2; SYT9;
TPR	2	93	1.5748	3.27196	0.125853	1	1	1	TTC21B; TMTC3;
DSPc	1	28	0.787402	5.45946	0.169447	1	1	1	DUSP5;
ZnF_U1	1	26	0.787402	5.87926	0.158352	1	1	1	ZNF385B;
ZnF_C2H2	3	799	2.3622	0.570369	0.902438	1	1	1	ZNF292; ZNF385B; DPF3;
CA	2	114	1.5748	2.66928	0.173819	1	1	1	CLSTN1; CDH26;
EFh	2	144	1.5748	2.11322	0.246087	1	1	1	KCNIP1; SLC25A12;
S_TKc	3	307	2.3622	1.48442	0.330833	1	1	1	PRKG2; MYO3B; TLK1;
RRM	4	221	3.14961	2.7471	0.0589804	1	1	1	SRSF10; CPEB4; RBM43; SSB;
RING	1	311	0.787402	0.491687	0.874768	1	1	1	DPF3;
SH3	1	216	0.787402	0.707928	0.762916	1	1	1	NEB;
SPEC	1	32	0.787402	4.77724	0.191204	1	1	1	SESTD1;
ANK	2	249	1.5748	1.22214	0.491314	1	1	1	ANKFN1; DZANK1;
FN3	1	187	0.787402	0.817708	0.712101	1	1	1	ANKFN1;
BTB	1	179	0.787402	0.854251	0.696273	1	1	1	KLHL23;
PAS	1	32	0.787402	4.77724	0.191204	1	1	1	NPAS2;
HLH	1	116	0.787402	1.31816	0.537427	1	1	1	NPAS2;
ZnF_C4	1	46	0.787402	3.32362	0.262996	1	1	1	NR1H4;
HOLI	1	48	0.787402	3.18516	0.272722	1	1	1	NR1H4;
WD40	1	269	0.787402	0.568453	0.833876	1	1	1	DYNC1I2;
EGF	2	208	1.5748	1.46303	0.400176	1	1	1	FRAS1; TMEFF2;
EGF_like	1	87	0.787402	1.75749	0.438854	1	1	1	FRAS1;
FYVE	1	33	0.787402	4.63252	0.196555	1	1	1	ZFYVE1;
VWA	1	84	0.787402	1.82025	0.427537	1	1	1	MDN1;
VWC	1	38	0.787402	4.02314	0.222785	1	1	1	FRAS1;
AAA	1	145	0.787402	1.05454	0.618797	1	1	1	MDN1;
SPRY	1	77	0.787402	1.98571	0.400242	1	1	1	SPSB1;
CCP	1	55	0.787402	2.77985	0.305771	1	1	1	CSMD2;
IQ	5	84	3.93701	9.02918	0.00023615	0.229065	0.229065	1	IQCD; SCN1A; SCN9A; SCN7A; MYO3B;
CYCLIN	1	37	0.787402	4.13184	0.217608	1	1	1	CCNA1;
PDZ	2	150	1.5748	2.0287	0.26076	1	1	1	GORASP2; RIMS1;
RHOD	1	22	0.787402	6.94773	0.135718	1	1	1	DUSP5;
S_TK_X	1	56	0.787402	2.73022	0.310369	1	1	1	PRKG2;
C2	2	138	1.5748	2.20509	0.23145	1	1	1	RIMS1; SYT9;
Kelch	1	58	0.787402	2.63609	0.319475	1	1	1	KLHL23;
PAC	1	26	0.787402	5.87926	0.158352	1	1	1	NPAS2;
CNX	1	19	0.787402	8.04416	0.118347	1	1	1	GJB7;
Connexin_CCC	1	19	0.787402	8.04416	0.118347	1	1	1	GJB7;
ACTIN	1	31	0.787402	4.9313	0.185819	1	1	1	ACTR6;
Cyclin_C	1	17	0.787402	8.98998	0.106574	1	1	1	CCNA1;
TyrKc	1	88	0.787402	1.73752	0.442577	1	1	1	ERBB3;
LINK	1	14	0.787402	10.915	0.0886223	1	1	1	TNFAIP6;
CUB	2	49	1.5748	6.20945	0.0415948	1	1	1	CSMD2; TNFAIP6;
GPS	1	33	0.787402	4.63252	0.196555	1	1	1	ADGRB3;
DEP	1	21	0.787402	7.27842	0.129965	1	1	1	DEPDC4;
Calx_beta	1	9	0.787402	16.9722	0.0579039	1	1	1	FRAS1;
MIT	1	10	0.787402	15.2767	0.0641286	1	1	1	SPG20;
TSP1	1	64	0.787402	2.38899	0.346082	1	1	1	ADGRB3;
PHD	1	92	0.787402	1.66199	0.457224	1	1	1	DPF3;
BRLZ	1	52	0.787402	2.94019	0.291794	1	1	1	NFE2L2;
SAM	1	92	0.787402	1.66199	0.457224	1	1	1	PPFIBP2;
TGFB	1	38	0.787402	4.02314	0.222785	1	1	1	BMP3;
KAZAL	2	47	1.5748	6.47362	0.0385603	1	1	1	TMEFF2; RECK;
BACK	1	61	0.787402	2.50647	0.33291	1	1	1	KLHL23;
MYSc	1	38	0.787402	4.02314	0.222785	1	1	1	MYO3B;
cNMP	1	34	0.787402	4.49631	0.20187	1	1	1	PRKG2;
RasGEFN	1	21	0.787402	7.27842	0.129965	1	1	1	RASGEF1B;
RasGEF	1	29	0.787402	5.27127	0.17494	1	1	1	RASGEF1B;
OLF	1	13	0.787402	11.754	0.0825592	1	1	1	OLFML1;
HormR	1	26	0.787402	5.87926	0.158352	1	1	1	ADGRB3;
TEA	1	4	0.787402	38.1345	0.0261585	1	1	1	TEAD1;
Ubox	1	8	0.787402	19.0911	0.051638	1	1	1	UBE4B;
PIPKc	1	8	0.787402	19.0911	0.051638	1	1	1	PIP4K2A;
SOCS_box	1	38	0.787402	4.02314	0.222785	1	1	1	SPSB1;
MIF4G	1	10	0.787402	15.2767	0.0641286	1	1	1	CWC22;
MA3	1	6	0.787402	25.4442	0.0389821	1	1	1	CWC22;
FU	2	18	1.5748	16.8976	0.00617823	1	1	1	FRAS1; ERBB3;
PI3K_rbd	1	7	0.787402	21.8145	0.0453309	1	1	1	PIK3CD;
PI3K_C2	1	8	0.787402	19.0911	0.051638	1	1	1	PIK3CD;
PI3Ka	1	9	0.787402	16.9722	0.0579039	1	1	1	PIK3CD;
PI3Kc	1	16	0.787402	9.5515	0.10063	1	1	1	PIK3CD;
SCP	1	15	0.787402	10.1878	0.0946456	1	1	1	GLIPR2;
PI3K_p85B	1	3	0.787402	50.8038	0.0196832	1	1	1	PIK3CD;
RICIN	1	28	0.787402	5.45946	0.169447	1	1	1	GALNT3;
B561	1	6	0.787402	25.4442	0.0389821	1	1	1	CYBRD1;
Lactamase_B	1	15	0.787402	10.1878	0.0946456	1	1	1	CPSF2;
ZnF_RBZ	1	23	0.787402	6.64579	0.141432	1	1	1	DZANK1;
KRAP_IP3R_bind	1	3	0.787402	50.8038	0.0196832	1	1	1	CCDC129;
ARF	1	21	0.787402	7.27842	0.129965	1	1	1	ARL5A;
DALR_1	1	3	0.787402	50.8038	0.0196832	1	1	1	RARS2;
Beta-Casp	1	4	0.787402	38.1345	0.0261585	1	1	1	CPSF2;
LA	1	7	0.787402	21.8145	0.0453309	1	1	1	SSB;
NEBU	1	4	0.787402	38.1345	0.0261585	1	1	1	NEB;
NTR	1	4	0.787402	38.1345	0.0261585	1	1	1	TIMP2;
IL1	1	10	0.787402	15.2767	0.0641286	1	1	1	IL18;

## Sheet: Site of expression
Analysis: Site of expression
Dataset name: Cutting
Number of genes in the dataset: 127
Number of genes in the dataset (which are available in Site of expression database) :123
Number of genes in background: 19230
Is analysis quantitative: No
						Corrected p-values
Site of expression	No. of genes in the dataset	No.of genes in the background dataset	Percentage of genes	Fold enrichment	P-value (Hypergeometric test)	Bonferroni method	BH method	Q-value (Storey-Tibshirani method)
T cells	12	1726	9.44882	1.05352	0.470566	1	1	1	PIK3CD; SLC1A5; SRSF10; LUC7L; NMI; RIF1; SSB; DYNC1I2; CPSF2; CLTA; PIP4K2A; DLAT;
Monocyte	20	2842	15.748	1.06601	0.416314	1	1	1	SLC1A5; EIF2B3; LZIC; CLSTN1; TIMP2; PDHX; NMI; GALNT3; SSB; GORASP2; DYNC1I2; SLC25A12; SDPR; TMEFF2; GLIPR2; CLTA; PIP4K2A; PPFIBP2; TIMM8B; DLAT;
MDA468	5	760	3.93701	0.998068	0.567055	1	1	1	SLC1A5; CLSTN1; TIMP2; DYNC1I2; CLTA;
Small intestine	57	8360	44.8819	1.03249	0.407143	1	1	1	PIK3CD; UBE4B; SLC1A5; ECHDC2; IFNLR1; EIF2B3; IL22RA1; H6PD; CCDC129; LZIC; CLSTN1; ACOT7; SRSF10; CSMD2; ERBB3; PRKG2; PNRC2; TTYH1; SPACA1; CNR1; MDN1; TIMP2; ANKFN1; KCNIP1; NPAS2; SPG20; CCNA1; NMI; ARL5A; CSRNP3; GALNT3; SCN9A; SCN7A; SSB; GORASP2; TLK1; CYBRD1; DYNC1I2; SLC25A12; NFE2L2; TMEFF2; CYP39A1; SLC25A27; ADGRB3; CDH26; ZFYVE1; CPSF2; RECK; GLIPR2; CLTA; GNE; CEP290; UHRF1BP1L; SC…
Breast cancer	53	7467	41.7323	1.07486	0.278868	1	1	1	UBE4B; SLC1A5; ECHDC2; IFNLR1; EIF2B3; IL22RA1; CTNNBIP1; SPSB1; H6PD; CCDC129; LZIC; CLSTN1; ACOT7; CSMD2; ERBB3; PRKG2; PNRC2; ZNF292; SMIM8; CNR1; MDN1; TIMP2; ANKFN1; LUC7L; KCNIP1; NPAS2; NMI; ARL5A; CSRNP3; GALNT3; SCN9A; SCN7A; SSB; GORASP2; TLK1; CYBRD1; SLC25A12; NFE2L2; TMEFF2; CYP39A1; SLC25A27; ADGRB3; ZFYVE1; CPSF2; RECK; CLTA; GNE; ODF2; CEP290; SCYL2; PPFIBP2; IL18; DLAT;
Thyroid cancer	53	7281	41.7323	1.10232	0.208213	1	1	1	PIK3CD; UBE4B; SLC1A5; ECHDC2; IFNLR1; EIF2B3; IL22RA1; SPSB1; H6PD; CCDC129; CLSTN1; ACOT7; CSMD2; ERBB3; PRKG2; PNRC2; SMIM8; CNR1; MDN1; TIMP2; ANKFN1; LUC7L; KCNIP1; NPAS2; NMI; ARL5A; CSRNP3; GALNT3; SCN9A; SCN7A; SSB; GORASP2; TLK1; CYBRD1; DYNC1I2; SLC25A12; NFE2L2; TMEFF2; CYP39A1; SLC25A27; ADGRB3; CDH26; ZFYVE1; CPSF2; RECK; CLTA; GNE; ODF2; CEP290; SCYL2; PPFIBP2; IL18; DLAT;
Colon	58	8429	45.6693	1.042	0.369983	1	1	1	PIK3CD; FRAS1; UBE4B; SLC1A5; ECHDC2; IFNLR1; EIF2B3; IL22RA1; SLC25A33; H6PD; CCDC129; LZIC; CLSTN1; ACOT7; SRSF10; CSMD2; ERBB3; PRKG2; PNRC2; SMIM8; ORC3; SPACA1; CNR1; MDN1; TIMP2; ANKFN1; KCNIP1; NPAS2; SPG20; CCNA1; NMI; ARL5A; CSRNP3; GALNT3; SCN9A; SCN7A; SSB; GORASP2; TLK1; CYBRD1; DYNC1I2; SLC25A12; NFE2L2; TMEFF2; CYP39A1; SLC25A27; ADGRB3; CDH26; ZFYVE1; CPSF2; RECK; GLIPR2; GNE; CEP2…
Parathyroid gland	42	5997	33.0709	1.06062	0.35414	1	1	1	UBE4B; ECHDC2; IFNLR1; EIF2B3; IL22RA1; CTNNBIP1; SPSB1; H6PD; LZIC; CLSTN1; CSMD2; ERBB3; PRKG2; PNRC2; CNR1; ANKFN1; NPAS2; NMI; ARL5A; CSRNP3; SCN9A; SCN7A; SSB; GORASP2; TLK1; CYBRD1; DYNC1I2; SLC25A12; NFE2L2; CYP39A1; SLC25A27; ADGRB3; CDH26; ZFYVE1; CPSF2; CLTA; GNE; CEP290; SCYL2; PPFIBP2; IL18; DLAT;
Cervix, uterine	48	6391	37.7953	1.13738	0.158561	1	1	1	UBE4B; SLC1A5; IFNLR1; EIF2B3; IL22RA1; SPSB1; H6PD; CCDC129; CLSTN1; ACOT7; CSMD2; ERBB3; PRKG2; PNRC2; TTYH1; SMIM8; CNR1; MDN1; TIMP2; KCNIP1; NPAS2; NMI; ARL5A; CSRNP3; GALNT3; SCN9A; SCN7A; SSB; GORASP2; TLK1; CYBRD1; DYNC1I2; SLC25A12; NFE2L2; TMEFF2; CYP39A1; SLC25A27; ADGRB3; CDH26; ZFYVE1; CPSF2; RECK; CLTA; CEP290; SCYL2; PPFIBP2; IL18; DLAT;
Spleen	52	7887	40.9449	0.998426	0.540233	1	1	1	PIK3CD; FRAS1; UBE4B; SLC1A5; IFNLR1; EIF2B3; H6PD; LZIC; CLSTN1; SRSF10; CSMD2; ERBB3; PRKG2; PNRC2; ZNF292; ORC3; CNR1; TIMP2; KIAA1191; CPEB4; KCNIP1; NPAS2; SPG20; CCNA1; NMI; NEB; ARL5A; CSRNP3; SCN9A; SCN7A; SSB; GORASP2; TLK1; CYBRD1; SLC25A12; NFE2L2; CWC22; TMEFF2; CYP39A1; SLC25A27; ADGRB3; ZFYVE1; CPSF2; RECK; GLIPR2; CLTA; GNE; CEP290; UHRF1BP1L; PPFIBP2; IL18; DLAT;
HUVEC	100	13061	78.7402	1.15933	0.00462896	1	1	1	PIK3CD; FRAS1; UBE4B; IQCD; ECHDC2; BMP3; EIF2B3; IL22RA1; SLC25A33; CTNNBIP1; H6PD; NMNAT1; CCDC129; LZIC; CLSTN1; ACOT7; SRSF10; CSMD2; ARSJ; ERBB3; PRKG2; PNRC2; ZNF292; SMIM8; C6orf163; SLC35A1; RARS2; ORC3; CNR1; MDN1; ANKFN1; TMEM132E; PDHX; LUC7L; KIAA1191; CPEB4; CNOT11; NPAS2; SPG20; CCNA1; NMI; TNFAIP6; RIF1; NEB; CSRNP3; GALNT3; TTC21B; SCN1A; SCN9A; SCN7A; KLHL23; METTL5; UBR3; GORASP…
Tonsils	52	7274	40.9449	1.08257	0.261258	1	1	1	PIK3CD; UBE4B; SLC1A5; IFNLR1; EIF2B3; IL22RA1; H6PD; CCDC129; CLSTN1; ACOT7; CSMD2; ERBB3; PRKG2; PNRC2; ZNF292; SMIM8; CNR1; MDN1; TIMP2; ANKFN1; KCNIP1; NPAS2; SPG20; NMI; ARL5A; CSRNP3; GALNT3; SCN9A; SCN7A; SSB; GORASP2; TLK1; CYBRD1; DYNC1I2; SLC25A12; NFE2L2; TMEFF2; CYP39A1; SLC25A27; ADGRB3; CDH26; ZFYVE1; CPSF2; RECK; CLTA; GNE; ODF2; CEP290; SCYL2; PPFIBP2; IL18; DLAT;
Jurkat A3	30	4200	23.622	1.08183	0.345841	1	1	1	SLC1A5; SLC25A33; H6PD; LZIC; ACOT7; PNRC2; SMIM8; RARS2; ORC3; MDN1; TIMP2; PDHX; CNOT11; RIF1; NEB; KLHL23; SSB; METTL5; GAD1; TLK1; SLC25A12; SESTD1; CWC22; RECK; CLTA; GLE1; TMTC3; SCYL2; C11orf57; DLAT;
Rectum	50	7113	39.3701	1.0645	0.318679	1	1	1	PIK3CD; FRAS1; UBE4B; SLC1A5; IFNLR1; EIF2B3; IL22RA1; H6PD; CCDC129; LZIC; CLSTN1; ACOT7; CSMD2; ERBB3; PRKG2; PNRC2; SMIM8; CNR1; MDN1; TIMP2; ANKFN1; KCNIP1; NPAS2; SPG20; NMI; ARL5A; CSRNP3; GALNT3; SCN9A; SCN7A; SSB; GORASP2; TLK1; DYNC1I2; SLC25A12; NFE2L2; TMEFF2; CYP39A1; SLC25A27; ADGRB3; CDH26; ZFYVE1; CPSF2; CLTA; GNE; CEP290; SCYL2; PPFIBP2; IL18; DLAT;
Liver	83	11680	65.3543	1.07604	0.164203	1	1	1	PIK3CD; FRAS1; UBE4B; SLC1A5; ECHDC2; IFNLR1; BMP3; EIF2B3; TMEM201; IL22RA1; SLC25A33; SPSB1; H6PD; NMNAT1; CCDC129; LZIC; CLSTN1; SRSF10; CSMD2; ERBB3; PRKG2; PNRC2; ZNF292; SLC35A1; ORC3; CNR1; MDN1; TIMP2; ANKFN1; LUC7L; KIAA1191; CPEB4; KCNIP1; NPAS2; SPG20; CCNA1; NMI; RIF1; NEB; ARL5A; CSRNP3; GALNT3; TTC21B; SCN1A; SCN9A; SCN7A; SSB; METTL5; MYO3B; GORASP2; TLK1; METTL8; CYBRD1; DYNC1I2; …
CD4	12	1901	9.44882	0.956534	0.609539	1	1	1	SLC1A5; LZIC; SRSF10; SSB; GORASP2; DYNC1I2; SLC25A12; SDPR; GLIPR2; UHRF1BP1L; PIP4K2A; DLAT;
Skeletal muscles	61	9060	48.0315	1.01956	0.452134	1	1	1	PIK3CD; FRAS1; UBE4B; SLC1A5; IFNLR1; EIF2B3; IL22RA1; SLC25A33; SPSB1; H6PD; NMNAT1; CCDC129; LZIC; CLSTN1; ACOT7; SRSF10; CSMD2; ERBB3; PRKG2; PNRC2; TTYH1; ZNF292; CNR1; TIMP2; ANKFN1; PDHX; LUC7L; KIAA1191; CPEB4; KCNIP1; SPG20; NMI; NEB; CSRNP3; GALNT3; SCN7A; SSB; GORASP2; TLK1; DYNC1I2; SLC25A12; NFE2L2; CWC22; SDPR; CYP39A1; SLC25A27; ADGRB3; ZFYVE1; CPSF2; RECK; GLIPR2; GNE; ODF2; UHRF1B…
H293	44	6792	34.6457	0.981058	0.596378	1	1	1	UBE4B; SLC1A5; EIF2B3; TMEM201; NMNAT1; LZIC; CLSTN1; ACOT7; SRSF10; ERBB3; ZNF292; RARS2; ORC3; MDN1; TIMP2; PDHX; LUC7L; KIAA1191; CNOT11; SPG20; NMI; RIF1; GALNT3; TTC21B; SSB; UBR3; GORASP2; TLK1; DYNC1I2; SLC25A12; CWC22; ZFYVE1; CPSF2; GLIPR2; CLTA; GNE; ODF2; GLE1; C12orf29; TMTC3; ACTR6; SCYL2; PIP4K2A; DLAT;
Prostate	59	7923	46.4567	1.12766	0.132257	1	1	1	PIK3CD; UBE4B; SLC1A5; ECHDC2; IFNLR1; EIF2B3; IL22RA1; SLC25A33; CTNNBIP1; SPSB1; H6PD; CCDC129; LZIC; SRSF10; CSMD2; ERBB3; PRKG2; PNRC2; ORC3; CNR1; MDN1; TIMP2; LUC7L; KCNIP1; NPAS2; SPG20; CCNA1; NMI; ARL5A; CSRNP3; GALNT3; SCN9A; SCN7A; SSB; GAD1; GORASP2; TLK1; CYBRD1; DYNC1I2; SLC25A12; NFE2L2; TMEFF2; CYP39A1; SLC25A27; ADGRB3; CDH26; ZFYVE1; CPSF2; RECK; GLIPR2; CLTA; GNE; ODF2; CEP290;…
Jurkat	15	2869	11.811	0.792119	0.868728	1	1	1	SLC1A5; EIF2B3; ACOT7; MDN1; PDHX; LUC7L; KLHL23; SSB; DYNC1I2; SLC25A12; CWC22; GLIPR2; CLTA; TIMM8B; DLAT;
Bone marrow	50	7808	39.3701	0.969746	0.644124	1	1	1	UBE4B; SLC1A5; ECHDC2; IFNLR1; EIF2B3; IL22RA1; SPSB1; H6PD; CCDC129; CLSTN1; CSMD2; ERBB3; PRKG2; PNRC2; ZNF292; SMIM8; CNR1; TIMP2; PDHX; KCNIP1; CNOT11; NPAS2; NEB; ARL5A; CSRNP3; GALNT3; SCN9A; SCN7A; SSB; MYO3B; GAD1; GORASP2; CYBRD1; DYNC1I2; SLC25A12; NFE2L2; TMEFF2; CYP39A1; SLC25A27; ADGRB3; ZFYVE1; CPSF2; RECK; GLIPR2; GNE; CEP290; SCYL2; PPFIBP2; IL18; DLAT;
Lateral ventricle	45	6620	35.4331	1.02942	0.438237	1	1	1	PIK3CD; FRAS1; UBE4B; IFNLR1; EIF2B3; SPSB1; H6PD; CCDC129; ACOT7; ERBB3; PRKG2; PNRC2; ZNF292; CNR1; MDN1; TIMP2; ANKFN1; LUC7L; KCNIP1; NPAS2; NMI; ARL5A; CSRNP3; GALNT3; SCN9A; SCN7A; SSB; GAD1; GORASP2; TLK1; DYNC1I2; SLC25A12; NFE2L2; CYP39A1; SLC25A27; ADGRB3; CPSF2; RECK; GNE; ODF2; CEP290; SCYL2; PPFIBP2; IL18; DLAT;
Colorectal cancer	52	7513	40.9449	1.04813	0.363526	1	1	1	UBE4B; SLC1A5; ECHDC2; IFNLR1; EIF2B3; IL22RA1; SPSB1; H6PD; CCDC129; LZIC; CLSTN1; ACOT7; CSMD2; ERBB3; PRKG2; PNRC2; SMIM8; CNR1; MDN1; TIMP2; ANKFN1; LUC7L; KCNIP1; NPAS2; NMI; ARL5A; CSRNP3; GALNT3; SCN9A; SCN7A; SSB; GORASP2; TLK1; CYBRD1; DYNC1I2; SLC25A12; NFE2L2; TMEFF2; CYP39A1; SLC25A27; ADGRB3; CDH26; ZFYVE1; CPSF2; CLTA; GNE; ODF2; CEP290; SCYL2; PPFIBP2; IL18; DLAT;
Gall bladder	50	7295	39.3701	1.03794	0.401579	1	1	1	PIK3CD; FRAS1; UBE4B; SLC1A5; ECHDC2; IFNLR1; EIF2B3; IL22RA1; H6PD; CCDC129; LZIC; CLSTN1; CSMD2; ERBB3; PRKG2; PNRC2; SMIM8; CNR1; MDN1; TIMP2; KCNIP1; NPAS2; NMI; ARL5A; CSRNP3; GALNT3; SCN9A; SCN7A; SSB; GORASP2; TLK1; CYBRD1; DYNC1I2; SLC25A12; NFE2L2; TMEFF2; CYP39A1; SLC25A27; ADGRB3; CDH26; ZFYVE1; CPSF2; CLTA; GNE; ODF2; CEP290; SCYL2; PPFIBP2; IL18; DLAT;
Plasma	88	11971	69.2913	1.11312	0.0590851	1	1	1	PIK3CD; FRAS1; UBE4B; SLC1A5; ECHDC2; IFNLR1; BMP3; TMEM201; SLC25A33; SPSB1; H6PD; CCDC129; CLSTN1; ACOT7; SRSF10; CSMD2; ERBB3; PRKG2; TTYH1; ZNF292; GJB7; SLC35A1; ORC3; SPACA1; CNR1; MDN1; TIMP2; TMEM132E; PDHX; LUC7L; KIAA1191; CPEB4; CNOT11; NPAS2; CCNA1; RBM43; NMI; TNFAIP6; RIF1; NEB; ARL5A; GALNT3; TTC21B; SCN1A; SCN9A; SCN7A; KLHL23; SSB; MYO3B; GAD1; GORASP2; TLK1; DYNC1I2; SLC25A12; N…
Malignant carcinoid	53	7081	41.7323	1.13345	0.145056	1	1	1	UBE4B; SLC1A5; ECHDC2; IFNLR1; EIF2B3; IL22RA1; CTNNBIP1; SPSB1; H6PD; CCDC129; CLSTN1; ACOT7; CSMD2; ERBB3; PRKG2; PNRC2; TTYH1; SMIM8; CNR1; MDN1; TIMP2; ANKFN1; KCNIP1; NPAS2; NMI; ARL5A; CSRNP3; GALNT3; SCN9A; SCN7A; SSB; GAD1; GORASP2; TLK1; CYBRD1; DYNC1I2; SLC25A12; NFE2L2; TMEFF2; CYP39A1; SLC25A27; ADGRB3; CDH26; ZFYVE1; CPSF2; CLTA; GNE; ODF2; CEP290; SCYL2; PPFIBP2; IL18; DLAT;
Ascites cancer cell	20	3509	15.748	0.863384	0.799619	1	1	1	SLC1A5; CLSTN1; SRSF10; ERBB3; MDN1; TIMP2; PDHX; NMI; TNFAIP6; RIF1; GALNT3; SSB; GORASP2; SLC25A12; SDPR; CPSF2; GLIPR2; CLTA; PIP4K2A; DLAT;
Endometrial cancer	54	7460	42.5197	1.09617	0.218934	1	1	1	UBE4B; SLC1A5; ECHDC2; IFNLR1; EIF2B3; IL22RA1; CTNNBIP1; SPSB1; H6PD; CCDC129; LZIC; CLSTN1; ACOT7; CSMD2; ERBB3; PRKG2; PNRC2; TTYH1; SMIM8; CNR1; MDN1; TIMP2; ANKFN1; LUC7L; KCNIP1; NPAS2; NMI; ARL5A; CSRNP3; GALNT3; SCN9A; SCN7A; SSB; GORASP2; TLK1; CYBRD1; DYNC1I2; SLC25A12; NFE2L2; TMEFF2; CYP39A1; SLC25A27; ADGRB3; CDH26; ZFYVE1; CPSF2; CLTA; GNE; ODF2; CEP290; SCYL2; PPFIBP2; IL18; DLAT;
Lung cancer	53	7435	41.7323	1.07949	0.265966	1	1	1	UBE4B; SLC1A5; ECHDC2; IFNLR1; EIF2B3; IL22RA1; CTNNBIP1; SPSB1; H6PD; CCDC129; CLSTN1; ACOT7; CSMD2; ERBB3; PRKG2; PNRC2; TTYH1; SMIM8; CNR1; MDN1; TIMP2; ANKFN1; LUC7L; KCNIP1; NPAS2; NMI; ARL5A; CSRNP3; GALNT3; SCN9A; SCN7A; SSB; GORASP2; TLK1; CYBRD1; DYNC1I2; SLC25A12; NFE2L2; TMEFF2; CYP39A1; SLC25A27; ADGRB3; CDH26; ZFYVE1; CPSF2; CLTA; GNE; ODF2; CEP290; SCYL2; PPFIBP2; IL18; DLAT;
HCT116	12	2651	9.44882	0.68592	0.945813	1	1	1	SLC1A5; ACOT7; SRSF10; ORC3; MDN1; COMMD10; SSB; DYNC1I2; CLTA; SLC17A8; IL18; DLAT;
PC3	6	1294	4.72441	0.703199	0.863672	1	1	1	BMP3; CLSTN1; ACOT7; ZNF292; TIMP2; DYNC1I2;
MicroProt	3	440	2.3622	1.03573	0.558502	1	1	1	CLSTN1; TIMP2; GLIPR2;
Epididymis	52	7090	40.9449	1.11066	0.193572	1	1	1	PIK3CD; FRAS1; UBE4B; SLC1A5; ECHDC2; IFNLR1; EIF2B3; IL22RA1; SPSB1; H6PD; CCDC129; LZIC; CLSTN1; ACOT7; CSMD2; ERBB3; PRKG2; PNRC2; SMIM8; CNR1; MDN1; TIMP2; ANKFN1; KCNIP1; NPAS2; NMI; ARL5A; CSRNP3; GALNT3; SCN9A; SCN7A; SSB; GORASP2; TLK1; CYBRD1; DYNC1I2; SLC25A12; NFE2L2; TMEFF2; CYP39A1; SLC25A27; ADGRB3; CDH26; ZFYVE1; CPSF2; CLTA; GNE; CEP290; SCYL2; PPFIBP2; IL18; DLAT;
Cerebellum	57	7633	44.8819	1.13083	0.134155	1	1	1	PIK3CD; FRAS1; UBE4B; IFNLR1; EIF2B3; IL22RA1; SPSB1; H6PD; CCDC129; CLSTN1; ACOT7; CSMD2; ERBB3; PRKG2; PNRC2; TTYH1; ZNF292; CNR1; MDN1; ANKFN1; LUC7L; KIAA1191; CPEB4; KCNIP1; NPAS2; SPG20; NMI; ARL5A; CSRNP3; GALNT3; SCN9A; SCN7A; SSB; GAD1; GORASP2; TLK1; CYBRD1; DYNC1I2; SLC25A12; NFE2L2; CWC22; TMEFF2; CYP39A1; SLC25A27; ADGRB3; CDH26; DPF3; ZFYVE1; CPSF2; RECK; CLTA; CEP290; SCYL2; SLC17A…
Nasopharynx	51	6904	40.1575	1.11865	0.180983	1	1	1	PIK3CD; UBE4B; SLC1A5; IFNLR1; EIF2B3; IL22RA1; CTNNBIP1; H6PD; CCDC129; LZIC; CLSTN1; ACOT7; ERBB3; PRKG2; PNRC2; TTYH1; ZNF292; CNR1; MDN1; TIMP2; ANKFN1; KCNIP1; NPAS2; NMI; ARL5A; CSRNP3; GALNT3; SCN9A; SCN7A; SSB; GORASP2; TLK1; CYBRD1; DYNC1I2; SLC25A12; NFE2L2; TMEFF2; CYP39A1; SLC25A27; ADGRB3; CDH26; ZFYVE1; CPSF2; CLTA; GNE; ODF2; CEP290; SCYL2; PPFIBP2; IL18; DLAT;
global_SCX_fractionated	16	2476	12.5984	0.978995	0.577336	1	1	1	SLC1A5; EIF2B3; ACOT7; SRSF10; PDHX; LUC7L; SSB; GORASP2; DYNC1I2; SLC25A12; SDPR; CPSF2; SCYL2; TIMM8B; IL18; DLAT;
Hippocampus	53	7355	41.7323	1.09123	0.235033	1	1	1	PIK3CD; FRAS1; UBE4B; IFNLR1; EIF2B3; IL22RA1; SPSB1; H6PD; NMNAT1; CCDC129; CLSTN1; ACOT7; CSMD2; ERBB3; PRKG2; CNR1; MDN1; TIMP2; ANKFN1; LUC7L; KIAA1191; CPEB4; KCNIP1; NPAS2; NMI; ARL5A; CSRNP3; GALNT3; SCN9A; SCN7A; SSB; GAD1; TLK1; DYNC1I2; SLC25A12; NFE2L2; CWC22; TMEFF2; CYP39A1; SLC25A27; ADGRB3; CDH26; ZFYVE1; CPSF2; RECK; GNE; ODF2; CEP290; SCYL2; SLC17A8; PPFIBP2; IL18; DLAT;
HeLa	38	5789	29.9213	0.994112	0.551509	1	1	1	CCDC129; LZIC; SRSF10; ERBB3; ORC3; MDN1; PDHX; LUC7L; KIAA1191; CNOT11; SPG20; TNFAIP6; RIF1; NEB; TTC21B; SCN1A; SCN9A; SSB; GAD1; TLK1; DYNC1I2; NABP1; SDPR; RIMS1; DZANK1; SYCP2; FAM217B; CPSF2; CLTA; C12orf50; C12orf29; TMTC3; SCYL2; NR1H4; PIP4K2A; SYT9; IL18; DLAT;
Malignant lymphoma	48	6586	37.7953	1.1037	0.225022	1	1	1	PIK3CD; UBE4B; SLC1A5; EIF2B3; IL22RA1; SPSB1; H6PD; CCDC129; CLSTN1; ACOT7; CSMD2; ERBB3; PRKG2; PNRC2; SMIM8; CNR1; MDN1; TIMP2; ANKFN1; KCNIP1; NPAS2; NMI; ARL5A; CSRNP3; SCN9A; SCN7A; SSB; GORASP2; TLK1; CYBRD1; DYNC1I2; SLC25A12; NFE2L2; TMEFF2; CYP39A1; SLC25A27; ADGRB3; CDH26; ZFYVE1; CPSF2; CLTA; GNE; ODF2; CEP290; SCYL2; PPFIBP2; IL18; DLAT;
Prostate cancer	54	7214	42.5197	1.13355	0.140962	1	1	1	FRAS1; UBE4B; SLC1A5; ECHDC2; IFNLR1; EIF2B3; IL22RA1; CTNNBIP1; SPSB1; H6PD; CCDC129; LZIC; CLSTN1; CSMD2; ERBB3; PRKG2; PNRC2; SMIM8; CNR1; MDN1; TIMP2; ANKFN1; LUC7L; KCNIP1; NPAS2; NMI; ARL5A; CSRNP3; GALNT3; SCN9A; SCN7A; SSB; GAD1; GORASP2; TLK1; CYBRD1; DYNC1I2; SLC25A12; NFE2L2; TMEFF2; CYP39A1; SLC25A27; ADGRB3; CDH26; ZFYVE1; CPSF2; CLTA; GNE; ODF2; CEP290; SCYL2; PPFIBP2; IL18; DLAT;
Skin	48	7292	37.7953	0.996841	0.545182	1	1	1	PIK3CD; FRAS1; UBE4B; SLC1A5; IFNLR1; EIF2B3; IL22RA1; CTNNBIP1; SPSB1; H6PD; CCDC129; ACOT7; CSMD2; ERBB3; PRKG2; PNRC2; ZNF292; CNR1; MDN1; TIMP2; LUC7L; KCNIP1; NPAS2; NMI; NEB; CSRNP3; GALNT3; SSB; GORASP2; TLK1; CYBRD1; DYNC1I2; SLC25A12; NFE2L2; SDPR; TMEFF2; CYP39A1; SLC25A27; ADGRB3; RIMS1; ZFYVE1; CPSF2; GLIPR2; CLTA; CEP290; TEAD1; PPFIBP2; IL18;
Placenta	76	10894	59.8425	1.05639	0.262469	1	1	1	PIK3CD; FRAS1; UBE4B; SLC1A5; ECHDC2; IFNLR1; EIF2B3; TMEM201; IL22RA1; CTNNBIP1; SPSB1; H6PD; NMNAT1; CCDC129; LZIC; CLSTN1; ACOT7; SRSF10; CSMD2; ERBB3; PRKG2; PNRC2; TTYH1; ZNF292; SMIM8; ORC3; CNR1; MDN1; TIMP2; ANKFN1; PDHX; LUC7L; KIAA1191; KCNIP1; NPAS2; SPG20; CCNA1; NMI; ARL5A; CSRNP3; GALNT3; SCN9A; SCN7A; SSB; GORASP2; TLK1; CYBRD1; DYNC1I2; SLC25A12; NFE2L2; SESTD1; SDPR; TMEFF2; CYP3…
Lung	70	9992	55.1181	1.06084	0.266133	1	1	1	PIK3CD; FRAS1; UBE4B; SLC1A5; ECHDC2; IFNLR1; EIF2B3; IL22RA1; SPSB1; H6PD; CCDC129; LZIC; CLSTN1; ACOT7; SRSF10; CSMD2; ERBB3; PRKG2; PNRC2; TTYH1; SMIM8; ORC3; CNR1; MDN1; TIMP2; ANKFN1; LUC7L; KIAA1191; CPEB4; KCNIP1; NPAS2; SPG20; CCNA1; NMI; NEB; ARL5A; CSRNP3; GALNT3; SCN9A; SCN7A; SSB; GAD1; GORASP2; TLK1; CYBRD1; DYNC1I2; SLC25A12; NFE2L2; CWC22; SDPR; TMEFF2; CYP39A1; SLC25A27; ADGRB3; C…
Cerebral cortex	50	7099	39.3701	1.0666	0.312581	1	1	1	PIK3CD; FRAS1; UBE4B; IFNLR1; EIF2B3; IL22RA1; SPSB1; H6PD; CCDC129; CLSTN1; ACOT7; CSMD2; ERBB3; PRKG2; CNR1; MDN1; TIMP2; ANKFN1; LUC7L; KCNIP1; NPAS2; NMI; ARL5A; CSRNP3; GALNT3; SCN9A; SCN7A; SSB; GAD1; GORASP2; TLK1; DYNC1I2; SLC25A12; NFE2L2; TMEFF2; CYP39A1; SLC25A27; ADGRB3; CDH26; ZFYVE1; CPSF2; RECK; CLTA; GNE; ODF2; CEP290; SCYL2; PPFIBP2; IL18; DLAT;
Ovarian cancer	54	7644	42.5197	1.06978	0.29016	1	1	1	PIK3CD; UBE4B; SLC1A5; ECHDC2; IFNLR1; EIF2B3; IL22RA1; CTNNBIP1; SPSB1; H6PD; CCDC129; LZIC; CLSTN1; ACOT7; CSMD2; ERBB3; PRKG2; PNRC2; ZNF292; SMIM8; CNR1; MDN1; TIMP2; ANKFN1; KCNIP1; NPAS2; NMI; ARL5A; CSRNP3; GALNT3; SCN9A; SCN7A; SSB; GORASP2; TLK1; CYBRD1; DYNC1I2; SLC25A12; NFE2L2; TMEFF2; CYP39A1; SLC25A27; ADGRB3; CDH26; ZFYVE1; CPSF2; CLTA; GNE; ODF2; CEP290; SCYL2; PPFIBP2; IL18; DLAT;
Kidney	74	10256	58.2677	1.09258	0.15168	1	1	1	PIK3CD; FRAS1; UBE4B; SLC1A5; ECHDC2; IFNLR1; EIF2B3; IL22RA1; SLC25A33; SPSB1; H6PD; NMNAT1; CCDC129; LZIC; CLSTN1; ACOT7; SRSF10; CSMD2; ERBB3; PRKG2; PNRC2; TTYH1; ZNF292; SMIM8; RARS2; ORC3; CNR1; MDN1; TIMP2; ANKFN1; LUC7L; KIAA1191; CPEB4; KCNIP1; NPAS2; SPG20; CCNA1; NMI; ARL5A; CSRNP3; GALNT3; SCN9A; SCN7A; SSB; MYO3B; GORASP2; TLK1; CYBRD1; DYNC1I2; SLC25A12; NFE2L2; ZNF385B; CWC22; SDPR…
H1688	9	1007	7.08661	1.35467	0.221492	1	1	1	FRAS1; CLSTN1; ACOT7; SRSF10; TIMP2; SSB; GORASP2; DYNC1I2; CPSF2;
Sy5y	8	2490	6.29921	0.487049	0.995056	1	1	1	ACOT7; SRSF10; RIF1; SSB; DYNC1I2; GLIPR2; CLTA; DLAT;
Duodenum	53	7275	41.7323	1.10323	0.206118	1	1	1	PIK3CD; FRAS1; UBE4B; SLC1A5; ECHDC2; IFNLR1; EIF2B3; IL22RA1; H6PD; CCDC129; LZIC; CLSTN1; ACOT7; CSMD2; ERBB3; PRKG2; PNRC2; TTYH1; SMIM8; SPACA1; CNR1; MDN1; TIMP2; ANKFN1; KCNIP1; NPAS2; NMI; ARL5A; CSRNP3; GALNT3; SCN9A; SCN7A; SSB; GORASP2; TLK1; CYBRD1; DYNC1I2; SLC25A12; NFE2L2; TMEFF2; CYP39A1; SLC25A27; ADGRB3; CDH26; ZFYVE1; CPSF2; CLTA; GNE; CEP290; SCYL2; PPFIBP2; IL18; DLAT;
Bronchus	53	6923	41.7323	1.15932	0.105095	1	1	1	FRAS1; UBE4B; SLC1A5; ECHDC2; IFNLR1; EIF2B3; IL22RA1; CTNNBIP1; SPSB1; H6PD; CCDC129; LZIC; CLSTN1; ACOT7; CSMD2; ERBB3; PRKG2; PNRC2; TTYH1; ZNF292; CNR1; MDN1; TIMP2; ANKFN1; LUC7L; KCNIP1; NMI; ARL5A; CSRNP3; GALNT3; SCN9A; SCN7A; SSB; GORASP2; TLK1; DYNC1I2; SLC25A12; NFE2L2; TMEFF2; CYP39A1; SLC25A27; ADGRB3; CDH26; ZFYVE1; CPSF2; CLTA; GNE; ODF2; CEP290; SCYL2; PPFIBP2; IL18; DLAT;
Brain	53	7290	41.7323	1.10096	0.211379	1	1	1	PIK3CD; UBE4B; IFNLR1; EIF2B3; SLC25A33; H6PD; NMNAT1; LZIC; CLSTN1; ACOT7; SRSF10; CSMD2; ERBB3; PRKG2; PNRC2; ORC3; CNR1; TIMP2; PDHX; LUC7L; KIAA1191; CPEB4; KCNIP1; CCNA1; SCN1A; SCN9A; SCN7A; SSB; GAD1; GORASP2; TLK1; DYNC1I2; SLC25A12; NFE2L2; CWC22; SDPR; TMEFF2; SLC25A27; ADGRB3; RIMS1; ZFYVE1; CPSF2; RECK; GLIPR2; CLTA; GNE; UHRF1BP1L; PIP4K2A; TEAD1; PPFIBP2; TIMM8B; DLAT; DUSP5;
Stomach	54	8044	42.5197	1.01658	0.471088	1	1	1	PIK3CD; FRAS1; UBE4B; SLC1A5; ECHDC2; IFNLR1; EIF2B3; IL22RA1; SPSB1; H6PD; CCDC129; LZIC; CLSTN1; CSMD2; ERBB3; PRKG2; PNRC2; TTYH1; SMIM8; CNR1; MDN1; TIMP2; ANKFN1; LUC7L; KCNIP1; NPAS2; SPG20; NMI; ARL5A; CSRNP3; GALNT3; SCN9A; SCN7A; SSB; GORASP2; TLK1; CYBRD1; DYNC1I2; SLC25A12; NFE2L2; TMEFF2; CYP39A1; SLC25A27; ADGRB3; CDH26; ZFYVE1; CPSF2; CLTA; GNE; CEP290; SCYL2; PPFIBP2; IL18; DLAT;
Pancreas	71	9936	55.9055	1.08205	0.192413	1	1	1	PIK3CD; FRAS1; UBE4B; SLC1A5; ECHDC2; IFNLR1; EIF2B3; TMEM201; IL22RA1; CTNNBIP1; SPSB1; H6PD; NMNAT1; CCDC129; LZIC; CLSTN1; SRSF10; CSMD2; ERBB3; PRKG2; PNRC2; SMIM8; ORC3; CNR1; MDN1; TIMP2; ANKFN1; LUC7L; KIAA1191; CPEB4; KCNIP1; NPAS2; SPG20; CCNA1; NMI; ARL5A; CSRNP3; GALNT3; SCN9A; SCN7A; SSB; GAD1; GORASP2; TLK1; CYBRD1; DYNC1I2; SLC25A12; NFE2L2; CWC22; SDPR; TMEFF2; CYP39A1; SLC25A27; A…
Lymph nodes	47	6700	37.0079	1.06232	0.334272	1	1	1	PIK3CD; UBE4B; SLC1A5; ECHDC2; IFNLR1; EIF2B3; IL22RA1; H6PD; CCDC129; ACOT7; CSMD2; ERBB3; PRKG2; PNRC2; ZNF292; CNR1; TIMP2; ANKFN1; KCNIP1; NPAS2; SPG20; NMI; ARL5A; CSRNP3; SCN9A; SCN7A; SSB; GORASP2; TLK1; CYBRD1; DYNC1I2; SLC25A12; NFE2L2; TMEFF2; CYP39A1; SLC25A27; ADGRB3; ZFYVE1; CPSF2; CLTA; GNE; ODF2; CEP290; SCYL2; PPFIBP2; IL18; DLAT;
H358	10	1489	7.87402	1.01784	0.525721	1	1	1	SLC1A5; LZIC; CLSTN1; SRSF10; TIMP2; SSB; GORASP2; CPSF2; CLTA; TIMM8B;
Fallopian tubes	48	6677	37.7953	1.08866	0.260497	1	1	1	UBE4B; SLC1A5; ECHDC2; IFNLR1; EIF2B3; IL22RA1; H6PD; CCDC129; CLSTN1; ACOT7; CSMD2; ERBB3; PRKG2; PNRC2; SMIM8; CNR1; MDN1; TIMP2; ANKFN1; KCNIP1; NPAS2; NMI; ARL5A; CSRNP3; GALNT3; SCN9A; SCN7A; SSB; GORASP2; TLK1; CYBRD1; DYNC1I2; SLC25A12; NFE2L2; TMEFF2; CYP39A1; SLC25A27; ADGRB3; ZFYVE1; CPSF2; CLTA; GNE; ODF2; CEP290; SCYL2; PPFIBP2; IL18; DLAT;
Head & neck cancer	51	7062	40.1575	1.09363	0.236748	1	1	1	UBE4B; SLC1A5; IFNLR1; EIF2B3; IL22RA1; H6PD; CCDC129; CLSTN1; ACOT7; CSMD2; ERBB3; PRKG2; PNRC2; TTYH1; SMIM8; CNR1; MDN1; TIMP2; ANKFN1; LUC7L; KCNIP1; NPAS2; NMI; ARL5A; CSRNP3; GALNT3; SCN9A; SCN7A; SSB; GORASP2; TLK1; CYBRD1; DYNC1I2; SLC25A12; NFE2L2; TMEFF2; CYP39A1; SLC25A27; ADGRB3; CDH26; ZFYVE1; CPSF2; RECK; CLTA; GNE; ODF2; CEP290; SCYL2; PPFIBP2; IL18; DLAT;
Pancreatic cancer	59	8316	46.4567	1.07437	0.259376	1	1	1	UBE4B; SLC1A5; ECHDC2; IFNLR1; EIF2B3; IL22RA1; CTNNBIP1; SPSB1; H6PD; CCDC129; LZIC; CLSTN1; ACOT7; SRSF10; CSMD2; ERBB3; PRKG2; PNRC2; ZNF292; SMIM8; ORC3; CNR1; MDN1; TIMP2; ANKFN1; LUC7L; KCNIP1; NPAS2; NMI; ARL5A; CSRNP3; GALNT3; SCN9A; SCN7A; SSB; GORASP2; TLK1; CYBRD1; DYNC1I2; SLC25A12; NFE2L2; TMEFF2; CYP39A1; SLC25A27; ADGRB3; CDH26; ZFYVE1; CPSF2; RECK; GLIPR2; CLTA; GNE; ODF2; CEP290;…
BT474	1	558	0.787402	0.274044	0.976534	1	1	1	CLSTN1;
Seminal vesicle	47	6620	37.0079	1.07516	0.298871	1	1	1	PIK3CD; FRAS1; SLC1A5; ECHDC2; IFNLR1; EIF2B3; IL22RA1; SPSB1; H6PD; CCDC129; LZIC; CSMD2; ERBB3; PRKG2; PNRC2; CNR1; MDN1; TIMP2; ANKFN1; KCNIP1; NPAS2; NMI; ARL5A; CSRNP3; GALNT3; SCN9A; SCN7A; SSB; GORASP2; TLK1; CYBRD1; DYNC1I2; SLC25A12; NFE2L2; TMEFF2; CYP39A1; ADGRB3; CDH26; ZFYVE1; CPSF2; CLTA; GNE; CEP290; SCYL2; PPFIBP2; IL18; DLAT;
Urinary bladder	52	7054	40.9449	1.11633	0.181651	1	1	1	FRAS1; UBE4B; SLC1A5; IFNLR1; EIF2B3; IL22RA1; CTNNBIP1; SPSB1; H6PD; CCDC129; LZIC; CLSTN1; CSMD2; ERBB3; PRKG2; PNRC2; SMIM8; CNR1; MDN1; TIMP2; LUC7L; KCNIP1; NPAS2; SPG20; NMI; ARL5A; CSRNP3; GALNT3; SCN9A; SCN7A; SSB; GORASP2; TLK1; CYBRD1; DYNC1I2; SLC25A12; NFE2L2; TMEFF2; CYP39A1; SLC25A27; ADGRB3; CDH26; ZFYVE1; CPSF2; RECK; CLTA; GNE; CEP290; SCYL2; PPFIBP2; IL18; DLAT;
K-562	16	2513	12.5984	0.964581	0.60239	1	1	1	PIK3CD; UBE4B; LZIC; ACOT7; MDN1; PDHX; RIF1; SSB; GORASP2; DYNC1I2; CWC22; SDPR; CPSF2; CLTA; PIP4K2A; DLAT;
Salivary glands	46	6607	36.2205	1.05436	0.36016	1	1	1	UBE4B; SLC1A5; ECHDC2; IFNLR1; EIF2B3; IL22RA1; CTNNBIP1; H6PD; CCDC129; CLSTN1; CSMD2; ERBB3; PRKG2; PNRC2; SMIM8; CNR1; MDN1; TIMP2; ANKFN1; KCNIP1; NPAS2; NMI; ARL5A; CSRNP3; GALNT3; SCN9A; SCN7A; SSB; GORASP2; TLK1; CYBRD1; DYNC1I2; SLC25A12; NFE2L2; TMEFF2; SLC25A27; ADGRB3; ZFYVE1; CPSF2; CLTA; GNE; CEP290; SCYL2; PPFIBP2; IL18; DLAT;
Testis	73	10269	57.4803	1.07645	0.201965	1	1	1	PIK3CD; FRAS1; UBE4B; SLC1A5; ECHDC2; IFNLR1; EIF2B3; IL22RA1; SLC25A33; CTNNBIP1; SPSB1; H6PD; CCDC129; LZIC; CLSTN1; ACOT7; SRSF10; CSMD2; ERBB3; PRKG2; PNRC2; TTYH1; SMIM8; ORC3; SPACA1; CNR1; MDN1; TIMP2; ANKFN1; LUC7L; KIAA1191; CPEB4; KCNIP1; NPAS2; SPG20; CCNA1; NMI; ARL5A; CSRNP3; GALNT3; SCN9A; SCN7A; SSB; MYO3B; GAD1; GORASP2; TLK1; CYBRD1; DYNC1I2; SLC25A12; NFE2L2; CWC22; SDPR; TMEFF2…
MDA231	3	336	2.3622	1.3563	0.383078	1	1	1	CLSTN1; ACOT7; TIMP2;
Urothelial cancer	55	7521	43.3071	1.10741	0.188769	1	1	1	PIK3CD; UBE4B; SLC1A5; ECHDC2; IFNLR1; EIF2B3; IL22RA1; SPSB1; H6PD; CCDC129; LZIC; CLSTN1; ACOT7; CSMD2; ERBB3; PRKG2; PNRC2; TTYH1; SMIM8; CNR1; MDN1; TIMP2; ANKFN1; LUC7L; KCNIP1; NPAS2; NMI; ARL5A; CSRNP3; GALNT3; SCN9A; SCN7A; SSB; GORASP2; TLK1; CYBRD1; DYNC1I2; SLC25A12; NFE2L2; TMEFF2; CYP39A1; SLC25A27; ADGRB3; CDH26; ZFYVE1; CPSF2; RECK; CLTA; GNE; ODF2; CEP290; SCYL2; PPFIBP2; IL18; DL…
R	13	1948	10.2362	1.01118	0.527446	1	1	1	UBE4B; EIF2B3; LZIC; ACOT7; ORC3; MDN1; LUC7L; CNOT11; SSB; DYNC1I2; CWC22; PIP4K2A; DLAT;
Soft tissue	51	6969	40.1575	1.10822	0.202897	1	1	1	PIK3CD; FRAS1; SLC1A5; ECHDC2; IFNLR1; EIF2B3; IL22RA1; CTNNBIP1; SPSB1; H6PD; CCDC129; LZIC; CLSTN1; ACOT7; CSMD2; ERBB3; PRKG2; PNRC2; ZNF292; CNR1; MDN1; TIMP2; ANKFN1; LUC7L; KCNIP1; NPAS2; NMI; ARL5A; CSRNP3; GALNT3; SCN9A; SCN7A; SSB; GORASP2; TLK1; CYBRD1; DYNC1I2; SLC25A12; NFE2L2; TMEFF2; CYP39A1; SLC25A27; ADGRB3; CDH26; CPSF2; RECK; GNE; CEP290; SCYL2; PPFIBP2; IL18;
Testis cancer	54	7248	42.5197	1.12823	0.150486	1	1	1	PIK3CD; UBE4B; SLC1A5; IFNLR1; EIF2B3; IL22RA1; SPSB1; H6PD; CCDC129; LZIC; CLSTN1; ACOT7; CSMD2; ERBB3; PRKG2; PNRC2; TTYH1; SMIM8; CNR1; MDN1; TIMP2; ANKFN1; LUC7L; KCNIP1; NPAS2; NMI; ARL5A; CSRNP3; GALNT3; SCN9A; SCN7A; SSB; GORASP2; TLK1; CYBRD1; DYNC1I2; SLC25A12; NFE2L2; TMEFF2; CYP39A1; SLC25A27; ADGRB3; CDH26; ZFYVE1; CPSF2; RECK; CLTA; GNE; ODF2; CEP290; SCYL2; PPFIBP2; IL18; DLAT;
Neutrophil	13	2031	10.2362	0.969855	0.590455	1	1	1	NMNAT1; SRSF10; LUC7L; SPG20; NMI; SSB; DYNC1I2; SDPR; GLIPR2; CLTA; EPC1; PIP4K2A; DLAT;
CD8	20	3327	15.748	0.910615	0.713853	1	1	1	UBE4B; EIF2B3; LZIC; ACOT7; SRSF10; PDHX; LUC7L; NMI; RIF1; SSB; GORASP2; DYNC1I2; SLC25A12; CWC22; SDPR; CPSF2; GLIPR2; CLTA; PIP4K2A; DLAT;
Stomach cancer	53	7399	41.7323	1.08474	0.251806	1	1	1	FRAS1; UBE4B; SLC1A5; ECHDC2; IFNLR1; EIF2B3; IL22RA1; CTNNBIP1; SPSB1; H6PD; CCDC129; LZIC; CLSTN1; ACOT7; CSMD2; ERBB3; PRKG2; PNRC2; SMIM8; CNR1; MDN1; TIMP2; ANKFN1; KCNIP1; NPAS2; NMI; ARL5A; CSRNP3; GALNT3; SCN9A; SCN7A; SSB; GORASP2; TLK1; CYBRD1; DYNC1I2; SLC25A12; NFE2L2; TMEFF2; CYP39A1; SLC25A27; ADGRB3; CDH26; ZFYVE1; CPSF2; CLTA; GNE; ODF2; CEP290; SCYL2; PPFIBP2; IL18; DLAT;
Skin cancer	51	7029	40.1575	1.09876	0.224409	1	1	1	UBE4B; SLC1A5; IFNLR1; EIF2B3; IL22RA1; SPSB1; H6PD; CCDC129; CLSTN1; ACOT7; CSMD2; ERBB3; PRKG2; PNRC2; TTYH1; SMIM8; CNR1; MDN1; TIMP2; ANKFN1; LUC7L; KCNIP1; NPAS2; NMI; ARL5A; CSRNP3; GALNT3; SCN9A; SCN7A; SSB; GORASP2; TLK1; CYBRD1; DYNC1I2; SLC25A12; NFE2L2; TMEFF2; CYP39A1; SLC25A27; ADGRB3; ZFYVE1; CPSF2; RECK; CLTA; GNE; ODF2; CEP290; SCYL2; PPFIBP2; IL18; DLAT;
Adrenal glands	53	7554	41.7323	1.06248	0.315331	1	1	1	PIK3CD; FRAS1; UBE4B; SLC1A5; ECHDC2; IFNLR1; EIF2B3; IL22RA1; SPSB1; H6PD; CCDC129; LZIC; CLSTN1; ACOT7; CSMD2; ERBB3; PRKG2; PNRC2; CNR1; MDN1; TIMP2; ANKFN1; LUC7L; KCNIP1; NPAS2; SPG20; NMI; ARL5A; CSRNP3; GALNT3; SCN9A; SCN7A; SSB; GORASP2; TLK1; CYBRD1; DYNC1I2; SLC25A12; NFE2L2; TMEFF2; CYP39A1; SLC25A27; ADGRB3; CDH26; ZFYVE1; CPSF2; CLTA; GNE; CEP290; SCYL2; PPFIBP2; IL18; DLAT;
TOV112D	8	1276	6.29921	0.95043	0.611966	1	1	1	CLSTN1; ACOT7; SRSF10; TIMP2; LUC7L; SSB; GORASP2; DYNC1I2;
LNCaP	7	1455	5.51181	0.729447	0.854379	1	1	1	LZIC; CLSTN1; ACOT7; TIMP2; SSB; DYNC1I2; TIMM8B;
Corpus, uterine	52	6997	40.9449	1.12542	0.163706	1	1	1	UBE4B; SLC1A5; ECHDC2; IFNLR1; EIF2B3; IL22RA1; CTNNBIP1; SPSB1; H6PD; CCDC129; LZIC; CLSTN1; ACOT7; CSMD2; ERBB3; PRKG2; PNRC2; SMIM8; CNR1; MDN1; TIMP2; KCNIP1; NPAS2; NMI; ARL5A; CSRNP3; GALNT3; SCN9A; SCN7A; SSB; GORASP2; TLK1; CYBRD1; DYNC1I2; SLC25A12; NFE2L2; TMEFF2; CYP39A1; SLC25A27; ADGRB3; CDH26; ZFYVE1; CPSF2; RECK; CLTA; GNE; ODF2; CEP290; SCYL2; PPFIBP2; IL18; DLAT;
Appendix	49	7004	38.5827	1.05945	0.336604	1	1	1	PIK3CD; FRAS1; UBE4B; SLC1A5; IFNLR1; EIF2B3; IL22RA1; H6PD; CCDC129; CLSTN1; ACOT7; CSMD2; ERBB3; PRKG2; PNRC2; SMIM8; CNR1; MDN1; TIMP2; ANKFN1; KCNIP1; NPAS2; NMI; ARL5A; CSRNP3; GALNT3; SCN9A; SCN7A; SSB; GORASP2; TLK1; CYBRD1; DYNC1I2; SLC25A12; NFE2L2; TMEFF2; CYP39A1; SLC25A27; ADGRB3; CDH26; ZFYVE1; CPSF2; CLTA; GNE; CEP290; SCYL2; PPFIBP2; IL18; DLAT;
Erythrocytes	11	1539	8.66142	1.08315	0.438302	1	1	1	UBE4B; EIF2B3; LZIC; ACOT7; COMMD10; NMI; SSB; GLIPR2; CLTA; PIP4K2A; IL18;
HTB75	7	1277	5.51181	0.831123	0.746635	1	1	1	CLSTN1; ACOT7; SRSF10; TIMP2; SSB; GORASP2; CLTA;
Smooth muscle cells	39	5124	30.7087	1.15268	0.173497	1	1	1	PIK3CD; UBE4B; ECHDC2; EIF2B3; H6PD; CSMD2; ERBB3; PRKG2; PNRC2; ZNF292; CNR1; MDN1; TIMP2; LUC7L; KCNIP1; NPAS2; NMI; ARL5A; CSRNP3; GALNT3; SSB; TLK1; CYBRD1; DYNC1I2; SLC25A12; NFE2L2; TMEFF2; CYP39A1; SLC25A27; ADGRB3; CPSF2; RECK; CLTA; GNE; CEP290; SCYL2; PPFIBP2; IL18; DLAT;
Gastric juice	1	243	0.787402	0.629273	0.802183	1	1	1	CWC22;
Urine	19	3267	14.9606	0.880995	0.763303	1	1	1	IFNLR1; CLSTN1; ACOT7; MDN1; TIMP2; NMI; NEB; GALNT3; SCN7A; METTL8; CYBRD1; CPSF2; RECK; GLIPR2; CEP290; PIP4K2A; IL18; DLAT; DUSP5;
Heart	41	5507	32.2835	1.1275	0.206659	1	1	1	PIK3CD; FRAS1; UBE4B; IFNLR1; SLC25A33; H6PD; NMNAT1; LZIC; CLSTN1; SRSF10; CSMD2; PNRC2; ORC3; CNR1; PDHX; LUC7L; KIAA1191; CPEB4; CCNA1; SCN9A; SSB; GORASP2; TLK1; SLC25A12; NFE2L2; CWC22; SDPR; TMEFF2; SYCP2; ZFYVE1; RECK; GLIPR2; CLTA; GNE; UHRF1BP1L; PIP4K2A; TEAD1; PPFIBP2; TIMM8B; DLAT; DUSP5;
Amygdala	10	1204	7.87402	1.25877	0.272625	1	1	1	NMNAT1; CLSTN1; CSMD2; KIAA1191; CPEB4; KCNIP1; CWC22; TMEFF2; ZFYVE1; SLC17A8;
Thyroid gland	53	7306	41.7323	1.09855	0.217073	1	1	1	PIK3CD; UBE4B; ECHDC2; IFNLR1; EIF2B3; IL22RA1; SPSB1; H6PD; CCDC129; LZIC; CLSTN1; ACOT7; CSMD2; ERBB3; PRKG2; PNRC2; TTYH1; ZNF292; SMIM8; CNR1; MDN1; TIMP2; ANKFN1; KCNIP1; NPAS2; SPG20; NMI; ARL5A; CSRNP3; GALNT3; SCN9A; SCN7A; SSB; GORASP2; TLK1; CYBRD1; DYNC1I2; SLC25A12; NFE2L2; TMEFF2; CYP39A1; SLC25A27; ADGRB3; CDH26; ZFYVE1; CPSF2; CLTA; GNE; CEP290; SCYL2; PPFIBP2; IL18; DLAT;
H460	3	736	2.3622	0.619191	0.869029	1	1	1	CLSTN1; TIMP2; SSB;
Heart muscle	44	6191	34.6457	1.0763	0.3064	1	1	1	PIK3CD; FRAS1; UBE4B; SLC1A5; ECHDC2; IFNLR1; EIF2B3; IL22RA1; SPSB1; H6PD; CLSTN1; CSMD2; ERBB3; PRKG2; TTYH1; CNR1; TIMP2; ANKFN1; LUC7L; KCNIP1; NPAS2; NMI; ARL5A; CSRNP3; GALNT3; SCN9A; SCN7A; SSB; TLK1; DYNC1I2; SLC25A12; NFE2L2; TMEFF2; CYP39A1; SLC25A27; ADGRB3; ZFYVE1; CPSF2; RECK; CLTA; GNE; SCYL2; PPFIBP2; DLAT;
B Cell	8	2254	6.29921	0.538045	0.985881	1	1	1	SRSF10; CNR1; NMI; SSB; SLC25A12; GLIPR2; PIP4K2A; DLAT;
Spinal cord	14	1465	11.0236	1.4479	0.103616	1	1	1	NMNAT1; CLSTN1; CSMD2; KIAA1191; CPEB4; KCNIP1; SCN9A; CWC22; TMEFF2; SLC25A27; DPF3; ZFYVE1; CLTA; SLC17A8;
Malignant glioma	52	7169	40.9449	1.09842	0.221284	1	1	1	PIK3CD; FRAS1; UBE4B; SLC1A5; IFNLR1; EIF2B3; IL22RA1; SPSB1; H6PD; CLSTN1; ACOT7; CSMD2; ERBB3; PRKG2; PNRC2; SMIM8; CNR1; MDN1; TIMP2; ANKFN1; LUC7L; KCNIP1; NPAS2; NMI; ARL5A; CSRNP3; GALNT3; SCN9A; SCN7A; SSB; GORASP2; TLK1; CYBRD1; DYNC1I2; SLC25A12; NFE2L2; TMEFF2; CYP39A1; SLC25A27; ADGRB3; CDH26; ZFYVE1; CPSF2; RECK; CLTA; GNE; ODF2; CEP290; SCYL2; PPFIBP2; IL18; DLAT;
Cervical cancer	54	7426	42.5197	1.10118	0.206927	1	1	1	PIK3CD; UBE4B; SLC1A5; ECHDC2; IFNLR1; EIF2B3; IL22RA1; CTNNBIP1; SPSB1; H6PD; CCDC129; CLSTN1; ACOT7; CSMD2; ERBB3; PRKG2; PNRC2; TTYH1; SMIM8; CNR1; MDN1; TIMP2; ANKFN1; LUC7L; KCNIP1; NPAS2; NMI; ARL5A; CSRNP3; GALNT3; SCN9A; SCN7A; SSB; GORASP2; TLK1; CYBRD1; DYNC1I2; SLC25A12; NFE2L2; TMEFF2; CYP39A1; SLC25A27; ADGRB3; CDH26; ZFYVE1; CPSF2; CLTA; GNE; ODF2; CEP290; SCYL2; PPFIBP2; IL18; DLAT;
Malignant melanoma	55	7459	43.3071	1.11661	0.169089	1	1	1	PIK3CD; FRAS1; UBE4B; SLC1A5; ECHDC2; IFNLR1; EIF2B3; IL22RA1; SPSB1; H6PD; CCDC129; CLSTN1; ACOT7; CSMD2; ERBB3; PRKG2; PNRC2; TTYH1; ZNF292; SMIM8; CNR1; MDN1; TIMP2; ANKFN1; LUC7L; KCNIP1; NPAS2; NMI; ARL5A; CSRNP3; GALNT3; SCN9A; SCN7A; SSB; GORASP2; TLK1; CYBRD1; DYNC1I2; SLC25A12; NFE2L2; TMEFF2; CYP39A1; SLC25A27; ADGRB3; CDH26; ZFYVE1; CPSF2; CLTA; GNE; ODF2; CEP290; SCYL2; PPFIBP2; IL18;…
Oesophagus	7	921	5.51181	1.15238	0.407266	1	1	1	FRAS1; ERBB3; SPG20; SSB; NFE2L2; CLTA; DLAT;
Embryonal carcinoma cells	5	1232	3.93701	0.615694	0.915776	1	1	1	SLC1A5; MDN1; DYNC1I2; SLC25A12; TMTC3;
ES2	22	3527	17.3228	0.944833	0.652516	1	1	1	PIK3CD; SLC1A5; NMNAT1; LZIC; CLSTN1; ACOT7; SRSF10; MDN1; TIMP2; PDHX; LUC7L; KIAA1191; SPG20; SSB; GORASP2; DYNC1I2; GLIPR2; CLTA; GNE; C12orf29; PIP4K2A; DLAT;
Ovary	58	8592	45.6693	1.02223	0.444958	1	1	1	PIK3CD; UBE4B; SLC1A5; ECHDC2; IFNLR1; EIF2B3; IL22RA1; H6PD; CCDC129; LZIC; CLSTN1; SRSF10; CSMD2; ERBB3; PRKG2; TTYH1; SMIM8; ORC3; CNR1; TIMP2; LUC7L; KIAA1191; CPEB4; KCNIP1; NPAS2; SPG20; CCNA1; TNFAIP6; ARL5A; CSRNP3; GALNT3; SCN1A; SCN9A; SCN7A; SSB; GORASP2; TLK1; CYBRD1; DYNC1I2; SLC25A12; NFE2L2; CWC22; TMEFF2; CYP39A1; SLC25A27; ADGRB3; ZFYVE1; CPSF2; RECK; CLTA; GNE; CEP290; UHRF1BP1L…
Liver cancer	54	7697	42.5197	1.06241	0.312436	1	1	1	FRAS1; UBE4B; SLC1A5; ECHDC2; IFNLR1; EIF2B3; IL22RA1; SPSB1; H6PD; CCDC129; LZIC; CLSTN1; ACOT7; CSMD2; ERBB3; PRKG2; PNRC2; ZNF292; SMIM8; CNR1; MDN1; TIMP2; ANKFN1; KCNIP1; NPAS2; NMI; ARL5A; CSRNP3; GALNT3; SCN9A; SCN7A; SSB; GORASP2; TLK1; CYBRD1; DYNC1I2; SLC25A12; NFE2L2; TMEFF2; CYP39A1; SLC25A27; ADGRB3; CDH26; ZFYVE1; CPSF2; RECK; CLTA; GNE; ODF2; CEP290; SCYL2; PPFIBP2; IL18; DLAT;
Dendritic cells	13	1954	10.2362	1.00807	0.532097	1	1	1	PIK3CD; SLC25A33; H6PD; LZIC; ACOT7; CNR1; TIMP2; TNFAIP6; SSB; SLC25A12; GLIPR2; C12orf50; PIP4K2A;
OVCAR3	26	3714	20.4724	1.06032	0.404885	1	1	1	UBE4B; SLC1A5; ECHDC2; EIF2B3; NMNAT1; LZIC; CLSTN1; ACOT7; SRSF10; MDN1; TIMP2; PDHX; CNOT11; SPG20; NEB; GALNT3; SSB; GORASP2; DYNC1I2; SLC25A12; RECK; GLIPR2; CLTA; TIMM8B; IL18; DLAT;
Huh7	30	2976	23.622	1.52677	0.0103344	1	1	1	PIK3CD; FRAS1; UBE4B; EIF2B3; SLC25A33; CLSTN1; ACOT7; CSMD2; ZNF292; SPACA1; MDN1; TIMP2; ANKFN1; PDHX; LUC7L; NMI; RIF1; TTC21B; SCN1A; KLHL23; SSB; SYCP2; CLTA; ODF2; GLE1; SLC17A8; EPC1; OR6A2; IL18; DLAT;
Serum	59	7685	46.4567	1.16258	0.0802937	1	1	1	FRAS1; UBE4B; SLC1A5; EIF2B3; NMNAT1; LZIC; CLSTN1; ACOT7; PRKG2; ZNF292; RARS2; ORC3; SPACA1; MDN1; TIMP2; PDHX; LUC7L; COMMD10; CNOT11; NPAS2; SPG20; NMI; RIF1; NEB; ARL5A; GALNT3; SCN1A; SCN9A; SCN7A; KLHL23; SSB; UBR3; MYO3B; GAD1; TLK1; DYNC1I2; SLC25A12; ZNF385B; CWC22; SDPR; TMEFF2; CYP39A1; SYCP2; CPSF2; GLIPR2; GNE; C12orf29; CEP290; TMTC3; UHRF1BP1L; ACTR6; DEPDC4; SCYL2; SLC17A8; EPC1;…
Lens	5	1037	3.93701	0.73147	0.821279	1	1	1	EIF2B3; SSB; DYNC1I2; GNE; DLAT;
Breast	47	6413	37.0079	1.10986	0.215651	1	1	1	UBE4B; SLC1A5; IFNLR1; EIF2B3; IL22RA1; CTNNBIP1; SPSB1; H6PD; CCDC129; LZIC; CLSTN1; CSMD2; ERBB3; PRKG2; PNRC2; SMIM8; CNR1; MDN1; TIMP2; ANKFN1; KCNIP1; NPAS2; NMI; ARL5A; CSRNP3; GALNT3; SCN9A; SCN7A; SSB; GORASP2; TLK1; CYBRD1; DYNC1I2; SLC25A12; NFE2L2; TMEFF2; CYP39A1; SLC25A27; ADGRB3; CDH26; ZFYVE1; CPSF2; GNE; CEP290; SCYL2; PPFIBP2; DLAT;
Hair	7	817	5.51181	1.29907	0.295229	1	1	1	SLC1A5; EIF2B3; CTNNBIP1; ACOT7; NEB; SLC25A12; GLE1;
H520	9	843	7.08661	1.61821	0.105948	1	1	1	FRAS1; SLC1A5; CLSTN1; ACOT7; SRSF10; TIMP2; SSB; GORASP2; SDPR;
Nipple aspirate fluid	2	754	1.5748	0.403609	0.961971	1	1	1	CLSTN1; TIMP2;
Uterus	7	917	5.51181	1.15741	0.402904	1	1	1	IFNLR1; CNR1; SPG20; NMI; SCN7A; TMEFF2; GLIPR2;
T24	1	123	0.787402	1.24315	0.558521	1	1	1	CLSTN1;
CPE_SCX_fractionated	14	2331	11.0236	0.909988	0.688313	1	1	1	SLC1A5; EIF2B3; ACOT7; ORC3; PDHX; LUC7L; SPG20; NMI; GALNT3; SSB; GORASP2; CPSF2; IL18; DLAT;
CRC	28	4247	22.0472	0.998554	0.539041	1	1	1	FRAS1; UBE4B; SLC1A5; LZIC; CLSTN1; ACOT7; SRSF10; ERBB3; RARS2; ORC3; TIMP2; PDHX; LUC7L; NMI; RIF1; KLHL23; SSB; GORASP2; DYNC1I2; SLC25A12; CWC22; CPSF2; CLTA; CEP290; TEAD1; TIMM8B; IL18; DLAT;
Preadipocytes	4	510	3.14961	1.19044	0.436005	1	1	1	BMP3; CLSTN1; TIMP2; TNFAIP6;
Fetal hepatocytes	36	3784	28.3465	1.44083	0.0115985	1	1	1	PIK3CD; FRAS1; IQCD; ECHDC2; EIF2B3; IL22RA1; CLSTN1; CSMD2; ZNF292; ORC3; MDN1; ANKFN1; PDHX; NMI; RIF1; NEB; GALNT3; SCN1A; SCN9A; SCN7A; SSB; GORASP2; ZNF385B; CWC22; TMEFF2; ADGRB3; RIMS1; SYCP2; CDH26; RECK; GNE; UHRF1BP1L; PIP4K2A; SYT9; PPFIBP2; IL18;
Amniotic fluid	2	566	1.5748	0.537667	0.891625	1	1	1	CLSTN1; TIMP2;
Vulva/anal skin	49	6377	38.5827	1.16361	0.11444	1	1	1	PIK3CD; UBE4B; SLC1A5; ECHDC2; IFNLR1; EIF2B3; IL22RA1; SPSB1; H6PD; CCDC129; CLSTN1; ACOT7; CSMD2; ERBB3; PRKG2; PNRC2; TTYH1; SMIM8; CNR1; MDN1; TIMP2; ANKFN1; KCNIP1; NPAS2; NMI; CSRNP3; GALNT3; SCN9A; SCN7A; SSB; GORASP2; TLK1; CYBRD1; DYNC1I2; SLC25A12; NFE2L2; TMEFF2; CYP39A1; SLC25A27; ADGRB3; ZFYVE1; CPSF2; CLTA; GNE; CEP290; SCYL2; PPFIBP2; IL18; DLAT;
	6	1183	4.72441	0.769179	0.800637	1	1	1	SLC1A5; TIMP2; PDHX; ARL5A; CLTA; DLAT;
HH4	27	2684	21.2598	1.52364	0.0156194	1	1	1	SLC1A5; ACOT7; CSMD2; ZNF292; ORC3; MDN1; TIMP2; ANKFN1; PDHX; NPAS2; CCNA1; NMI; RIF1; NEB; ARL5A; GALNT3; SSB; FAM217B; RECK; GNE; ODF2; GLE1; SLC17A8; EPC1; PIP4K2A; OLFML1; DLAT;
Ramos	12	1566	9.44882	1.16115	0.339034	1	1	1	SLC1A5; IFNLR1; RARS2; MDN1; RIF1; KLHL23; DYNC1I2; SLC25A12; CWC22; CPSF2; PIP4K2A; DLAT;
Leukocytes	17	2845	13.3858	0.905237	0.710192	1	1	1	PIK3CD; UBE4B; IFNLR1; SLC25A33; H6PD; LZIC; SRSF10; PNRC2; CCNA1; SSB; TLK1; DYNC1I2; SDPR; TMEFF2; RECK; GLIPR2; PIP4K2A;
Renal cancer	51	7121	40.1575	1.08456	0.259664	1	1	1	PIK3CD; UBE4B; SLC1A5; ECHDC2; IFNLR1; EIF2B3; IL22RA1; SPSB1; H6PD; CCDC129; CLSTN1; ACOT7; CSMD2; ERBB3; PRKG2; PNRC2; SMIM8; CNR1; MDN1; TIMP2; KCNIP1; NPAS2; NMI; ARL5A; CSRNP3; GALNT3; SCN9A; SCN7A; SSB; GORASP2; TLK1; CYBRD1; DYNC1I2; SLC25A12; NFE2L2; TMEFF2; CYP39A1; SLC25A27; ADGRB3; CDH26; ZFYVE1; CPSF2; RECK; CLTA; GNE; ODF2; CEP290; SCYL2; PPFIBP2; IL18; DLAT;
Aorta	1	530	0.787402	0.288522	0.971597	1	1	1	FRAS1;
Thyroid	6	889	4.72441	1.02355	0.537261	1	1	1	SSB; NFE2L2; ZFYVE1; CPSF2; CLTA; DLAT;
hupo46_reference_cam	7	1042	5.51181	1.01856	0.536664	1	1	1	ACOT7; PDHX; DYNC1I2; SLC25A12; GLIPR2; PIP4K2A; DLAT;
Substantia nigra	10	1146	7.87402	1.32247	0.225694	1	1	1	NMNAT1; CLSTN1; CSMD2; KIAA1191; CPEB4; KCNIP1; CWC22; TMEFF2; SLC25A27; ZFYVE1;
Vagina	33	5307	25.9843	0.941753	0.690192	1	1	1	SLC1A5; IFNLR1; EIF2B3; IL22RA1; H6PD; CCDC129; ACOT7; CSMD2; ERBB3; PRKG2; PNRC2; MDN1; TIMP2; KCNIP1; NPAS2; CSRNP3; SCN7A; SSB; GORASP2; TLK1; CYBRD1; DYNC1I2; SLC25A12; NFE2L2; TMEFF2; CYP39A1; SLC25A27; CPSF2; CEP290; SCYL2; PPFIBP2; IL18; DLAT;
Monocytes	3	745	2.3622	0.611711	0.874345	1	1	1	PIK3CD; CNR1; GLIPR2;
MDA-MB-468	1	770	0.787402	0.198594	0.994524	1	1	1	SSB;
Platelets	15	2168	11.811	1.04824	0.465255	1	1	1	PIK3CD; IQCD; LZIC; TIMP2; LUC7L; KCNIP1; COMMD10; SPG20; GORASP2; SLC25A12; SDPR; CLTA; CEP290; PIP4K2A; DLAT;
HL60	3	545	2.3622	0.836187	0.702134	1	1	1	SLC1A5; RECK; DLAT;
TOV21G	7	904	5.51181	1.17405	0.38873	1	1	1	SLC1A5; CLSTN1; ACOT7; SRSF10; TIMP2; SSB; DYNC1I2;
Oral mucosa	47	5861	37.0079	1.21439	0.0676562	1	1	1	UBE4B; SLC1A5; ECHDC2; IFNLR1; EIF2B3; IL22RA1; H6PD; CCDC129; ACOT7; CSMD2; ERBB3; PRKG2; PNRC2; TTYH1; SMIM8; CNR1; MDN1; TIMP2; KCNIP1; NMI; ARL5A; CSRNP3; GALNT3; SCN9A; SCN7A; SSB; GORASP2; TLK1; CYBRD1; DYNC1I2; SLC25A12; NFE2L2; TMEFF2; CYP39A1; SLC25A27; ADGRB3; CDH26; ZFYVE1; CPSF2; RECK; CLTA; GNE; CEP290; SCYL2; PPFIBP2; IL18; DLAT;
Esophagus	45	6034	35.4331	1.12939	0.18551	1	1	1	UBE4B; SLC1A5; ECHDC2; IFNLR1; EIF2B3; IL22RA1; H6PD; CCDC129; CLSTN1; ACOT7; CSMD2; ERBB3; PRKG2; PNRC2; TTYH1; CNR1; MDN1; TIMP2; LUC7L; KCNIP1; NPAS2; ARL5A; CSRNP3; SCN9A; SCN7A; SSB; TLK1; CYBRD1; DYNC1I2; SLC25A12; NFE2L2; TMEFF2; CYP39A1; SLC25A27; ADGRB3; CDH26; CPSF2; RECK; CLTA; GNE; CEP290; SCYL2; PPFIBP2; IL18; DLAT;
Corpus callosum	9	988	7.08661	1.38072	0.206068	1	1	1	NMNAT1; CLSTN1; CSMD2; KIAA1191; CPEB4; KCNIP1; CWC22; SLC25A27; ZFYVE1;
NB4	3	711	2.3622	0.640962	0.853219	1	1	1	SLC1A5; LUC7L; DLAT;
Mammary gland	5	760	3.93701	0.998068	0.567055	1	1	1	IFNLR1; PNRC2; KCNIP1; SPG20; TMEFF2;
031003_BALF2	4	1102	3.14961	0.550935	0.937675	1	1	1	SSB; GORASP2; DYNC1I2; IL18;
Tears	2	510	1.5748	0.596704	0.854074	1	1	1	SSB; ADGRB3;
Cellzome_Abl_inhibitors_NatureBiotechnology_exp144	4	186	3.14961	3.264	0.0349803	1	1	1	DYNC1I2; SLC25A12; CPSF2; PIP4K2A;
CaOV3	19	3355	14.9606	0.857887	0.802758	1	1	1	SLC1A5; LZIC; CLSTN1; ACOT7; SRSF10; TIMP2; LUC7L; SPG20; NMI; RIF1; SSB; GORASP2; DYNC1I2; CWC22; GLIPR2; CLTA; GNE; PIP4K2A; DLAT;
Cerebrospinal fluid	5	1059	3.93701	0.716274	0.835039	1	1	1	CLSTN1; TIMP2; ANKFN1; NEB; ADGRB3;
Melanoma	9	1826	7.08661	0.747073	0.862472	1	1	1	H6PD; ACOT7; SSB; UBR3; DYNC1I2; GLIPR2; GLE1; IL18; DLAT;
Subthalamic nucleus	7	882	5.51181	1.20333	0.364789	1	1	1	NMNAT1; CLSTN1; CSMD2; KIAA1191; CPEB4; CWC22; ZFYVE1;
Dentin	1	246	0.787402	0.621599	0.806126	1	1	1	OLFML1;
15_clinprot_c3	3	749	2.3622	0.608444	0.876647	1	1	1	RIF1; SSB; CPSF2;
Ubiquitous	5	1052	3.93701	0.72104	0.830756	1	1	1	IFNLR1; SPG20; RIF1; GORASP2; TLK1;
Cortex	4	683	3.14961	0.888912	0.664938	1	1	1	ACOT7; TTYH1; SLC25A12; CLTA;
17_wcx	10	1438	7.87402	1.05393	0.480461	1	1	1	EIF2B3; PDHX; RIF1; GALNT3; SSB; DYNC1I2; CPSF2; TMTC3; PIP4K2A; TIMM8B;
H23	4	896	3.14961	0.6776	0.848572	1	1	1	CLSTN1; TIMP2; SSB; GORASP2;
YTS	9	1888	7.08661	0.72254	0.886734	1	1	1	SLC1A5; MDN1; CNOT11; RIF1; CPSF2; CLTA; GLE1; CEP290; SCYL2;
hupo1_b2-hep_cam	3	848	2.3622	0.537412	0.922928	1	1	1	SLC1A5; SLC25A12; GLIPR2;
Embryonic stem cells	20	3047	15.748	0.994294	0.549651	1	1	1	FRAS1; UBE4B; SLC1A5; ACOT7; ERBB3; MDN1; PDHX; LUC7L; CNOT11; SPG20; RIF1; GALNT3; GORASP2; DYNC1I2; SLC25A12; CPSF2; GLIPR2; GLE1; TMTC3; DLAT;
Saliva	5	912	3.93701	0.831725	0.725432	1	1	1	UBE4B; BMP3; CTNNBIP1; H6PD; CEP290;
Nuclear	7	1319	5.51181	0.804658	0.776114	1	1	1	EIF2B3; SRSF10; PDHX; GALNT3; SSB; DYNC1I2; CPSF2;
MV4-11	4	382	3.14961	1.58932	0.245916	1	1	1	PIK3CD; MDN1; CLTA; PIP4K2A;
Caudate nucleus	9	1204	7.08661	1.13302	0.400363	1	1	1	NMNAT1; CLSTN1; CSMD2; KIAA1191; CPEB4; KCNIP1; CWC22; TMEFF2; ZFYVE1;
Retina	4	364	3.14961	1.66791	0.220468	1	1	1	CNR1; TIMP2; MYO3B; CLTA;
Medulla oblongata	2	473	1.5748	0.64338	0.823171	1	1	1	TMEFF2; SLC25A27;
Bladder cancer cells	1	369	0.787402	0.414405	0.915316	1	1	1	SLC1A5;
PC3(AR)6	4	262	3.14961	2.31722	0.0957897	1	1	1	CLSTN1; TIMP2; NEB; DYNC1I2;
Parathyroid	6	782	4.72441	1.1636	0.413537	1	1	1	ERBB3; SSB; NFE2L2; ZFYVE1; CLTA; DLAT;
HEK293	35	4439	27.5591	1.19412	0.137331	1	1	1	UBE4B; SLC1A5; EIF2B3; TMEM201; LZIC; ACOT7; SRSF10; ZNF292; RARS2; ORC3; MDN1; PDHX; LUC7L; COMMD10; CNOT11; SPG20; RIF1; TTC21B; SSB; GORASP2; DYNC1I2; CWC22; ZFYVE1; CPSF2; GLIPR2; CLTA; GNE; GLE1; C12orf29; TMTC3; SCYL2; EPC1; PIP4K2A; TIMM8B; DLAT;
A549	7	997	5.51181	1.06454	0.489444	1	1	1	ACOT7; PDHX; SPG20; CLTA; GLE1; TIMM8B; DLAT;
Semen	5	966	3.93701	0.785231	0.770638	1	1	1	CLSTN1; TIMP2; TMEFF2; GLIPR2; ODF2;
Fetus	20	2992	15.748	1.01257	0.5143	1	1	1	FRAS1; IFNLR1; CLSTN1; CSMD2; ARSJ; ERBB3; CNR1; TIMP2; CPEB4; RIF1; GALNT3; GAD1; TLK1; NFE2L2; CWC22; TMEFF2; SLC25A27; ZFYVE1; CPSF2; TIMM8B;
MCF7	2	317	1.5748	0.959986	0.621997	1	1	1	SLC1A5; CLSTN1;
Corneal epithelial cells	1	28	0.787402	5.45946	0.169447	1	1	1	ERBB3;
051503_BAL20_gly_hui	1	268	0.787402	0.570574	0.832756	1	1	1	MDN1;
Adducin	3	486	2.3622	0.937698	0.626158	1	1	1	PIK3CD; NMI; PIP4K2A;
MCF10A	3	661	2.3622	0.689446	0.816631	1	1	1	CLSTN1; TIMP2; SSB;
041803_BALF3	6	1103	4.72441	0.824967	0.742933	1	1	1	EIF2B3; NMI; SSB; GORASP2; DYNC1I2; GLIPR2;
Macrophages	1	274	0.787402	0.55808	0.839366	1	1	1	PIK3CD;
Muscle	9	904	7.08661	1.50901	0.143956	1	1	1	PIK3CD; ORC3; CNR1; PDHX; KCNIP1; CCNA1; NEB; NFE2L2; GNE;
MicroProt2	5	561	3.93701	1.3521	0.312668	1	1	1	LZIC; CLSTN1; TIMP2; RECK; GLIPR2;
Ventricles	2	151	1.5748	2.01526	0.263207	1	1	1	SPG20; SCN7A;
Endometrium	8	1202	6.29921	1.00894	0.543094	1	1	1	ERBB3; SSB; DYNC1I2; NFE2L2; ZFYVE1; CPSF2; CLTA; DLAT;
Thalamus	12	1141	9.44882	1.59366	0.0743796	1	1	1	FRAS1; NMNAT1; CLSTN1; CSMD2; KIAA1191; CPEB4; KCNIP1; SPG20; CWC22; TMEFF2; ZFYVE1; SLC17A8;
Putamen	2	527	1.5748	0.577456	0.866565	1	1	1	KCNIP1; TMEFF2;
PT45	3	361	2.3622	1.26238	0.427413	1	1	1	CLSTN1; TIMP2; SSB;
Colorectal cancer cells	3	561	2.3622	0.812339	0.720614	1	1	1	SLC1A5; CLSTN1; ACOT7;
Jejunum	1	194	0.787402	0.788204	0.725277	1	1	1	CNR1;
Temporal lobe	2	477	1.5748	0.637985	0.826773	1	1	1	SPG20; TMEFF2;
RMUG	3	499	2.3622	0.913269	0.643958	1	1	1	SLC1A5; CLSTN1; TIMP2;
DU145	4	941	3.14961	0.645196	0.874154	1	1	1	SLC1A5; CLSTN1; TIMP2; GLIPR2;
Lacrimal glands	1	453	0.787402	0.337563	0.952051	1	1	1	SSB;
Cervico-vaginal fluid	1	565	0.787402	0.270649	0.977629	1	1	1	MDN1;
Embryo	1	104	0.787402	1.47024	0.498915	1	1	1	H6PD;
Uterine cervix	7	902	5.51181	1.17665	0.38655	1	1	1	ERBB3; SSB; NFE2L2; ZFYVE1; CPSF2; CLTA; DLAT;
Thymus	5	456	3.93701	1.66343	0.18409	1	1	1	UBE4B; IFNLR1; H6PD; PRKG2; CCNA1;
Aspc1	4	483	3.14961	1.25698	0.395875	1	1	1	CLSTN1; TIMP2; SSB; IL18;
Vermiform appendix	1	286	0.787402	0.534665	0.851818	1	1	1	TMEFF2;
Bone	1	112	0.787402	1.36523	0.524928	1	1	1	BMP3;
Trachea	3	612	2.3622	0.744646	0.773645	1	1	1	IFNLR1; SPG20; TMEFF2;
Astrocytes	1	58	0.787402	2.63609	0.319475	1	1	1	NFE2L2;
050603_BALF11	3	1019	2.3622	0.447229	0.967468	1	1	1	SSB; SLC25A12; NR1H4;
HCC78	1	249	0.787402	0.61411	0.809991	1	1	1	ERBB3;
RBC	3	267	2.3622	1.70679	0.258911	1	1	1	CYBRD1; GLIPR2; PIP4K2A;
Hepatocytes	1	73	0.787402	2.0945	0.38407	1	1	1	NR1H4;
Nervous system	1	212	0.787402	0.721285	0.756475	1	1	1	BMP3;
HPDE6	3	414	2.3622	1.10077	0.517227	1	1	1	CLSTN1; TIMP2; SSB;
Occipital lobe	3	359	2.3622	1.26941	0.423902	1	1	1	KCNIP1; SPG20; TMEFF2;
N06CS97	1	270	0.787402	0.566348	0.834988	1	1	1	PIK3CD;
MiaPaCa2	3	289	2.3622	1.57687	0.298321	1	1	1	CLSTN1; TIMP2; SSB;
Intestine	4	508	3.14961	1.19513	0.433054	1	1	1	PIK3CD; GALNT3; MYO3B; NR1H4;
Adipocytes	1	147	0.787402	1.0402	0.623853	1	1	1	BMP3;
Pituitary gland	1	494	0.787402	0.309547	0.963708	1	1	1	TMEFF2;
BOBFreezeThaw	1	64	0.787402	2.38899	0.346082	1	1	1	DUSP5;
Vulva	4	838	3.14961	0.724497	0.809358	1	1	1	SSB; ZFYVE1; CLTA; DLAT;
B cells	1	533	0.787402	0.286898	0.972171	1	1	1	SLC1A5;
SH-SY5Y	5	537	3.93701	1.41253	0.28181	1	1	1	ACOT7; COMMD10; DYNC1I2; CLTA; TIMM8B;
Adrenal cortex	2	82	1.5748	3.71083	0.10226	1	1	1	GAD1; ZFYVE1;
Cytoskeleton	2	86	1.5748	3.53825	0.110689	1	1	1	GLIPR2; PIP4K2A;
Hematopoietic stem cells	1	200	0.787402	0.764559	0.736094	1	1	1	DUSP5;
Panc1	2	346	1.5748	0.879527	0.669384	1	1	1	CLSTN1; SSB;
Frontal lobe	4	480	3.14961	1.26484	0.391385	1	1	1	FRAS1; KCNIP1; SPG20; TMEFF2;
Pons	1	134	0.787402	1.14111	0.589755	1	1	1	SPG20;
Lymphocytes	2	468	1.5748	0.650253	0.818576	1	1	1	SLC25A12; CLTA;
Globus pallidus	1	23	0.787402	6.64579	0.141432	1	1	1	KCNIP1;
01_glyco	4	667	3.14961	0.910235	0.646554	1	1	1	PDHX; SSB; CPSF2; DLAT;
Nucleus accumbens	1	166	0.787402	0.921147	0.668692	1	1	1	TMEFF2;
Bronchoalveolar fluid	2	186	1.5748	1.63607	0.348269	1	1	1	SCN1A; SCN7A;
21_unfract	1	95	0.787402	1.60951	0.467959	1	1	1	DUSP5;
Frontal cortex	3	113	2.3622	4.03266	0.0389775	1	1	1	KCNIP1; GAD1; CLTA;
Kidney cancer	1	352	0.787402	0.434418	0.905015	1	1	1	CWC22;
Eyes	1	122	0.787402	1.25334	0.555567	1	1	1	CNR1;
Dentate nucleus	1	14	0.787402	10.915	0.0886223	1	1	1	KCNIP1;
Bone marrow stromal cells	1	19	0.787402	8.04416	0.118347	1	1	1	SLC25A33;
Ventricular septum	1	82	0.787402	1.86464	0.419867	1	1	1	SPG20;
Peripheral blood leukocytes	1	125	0.787402	1.22326	0.56437	1	1	1	H6PD;
Mesenchymal stromal cells	2	178	1.5748	1.7096	0.329016	1	1	1	SLC1A5; RECK;
Adipose tissue	1	155	0.787402	0.986514	0.643423	1	1	1	CNR1;
Tongue	1	54	0.787402	2.83132	0.301143	1	1	1	SPG20;
Adrenal medulla	2	71	1.5748	4.28566	0.0801134	1	1	1	ZFYVE1; SLC17A8;
N06cs110	1	87	0.787402	1.75749	0.438854	1	1	1	PIP4K2A;
Parotid gland	1	32	0.787402	4.77724	0.191204	1	1	1	SPG20;
Peripheral blood cells	1	140	0.787402	1.0922	0.605858	1	1	1	IFNLR1;
Syncytiotrophoblast	1	54	0.787402	2.83132	0.301143	1	1	1	SLC1A5;
Neurons	1	68	0.787402	2.24849	0.363244	1	1	1	CLTA;
Cornea	1	82	0.787402	1.86464	0.419867	1	1	1	GALNT3;
Spermatocytes	1	42	0.787402	3.64007	0.243155	1	1	1	CCNA1;
Occipital cortex	1	39	0.787402	3.92001	0.227928	1	1	1	CLTA;
Islets of Langerhans	1	135	0.787402	1.13265	0.592484	1	1	1	GAD1;
Atrium	2	146	1.5748	2.08428	0.250976	1	1	1	FRAS1; SPG20;
Parietal lobe	2	111	1.5748	2.74142	0.166784	1	1	1	KCNIP1; SPG20;
Uterine myometrium	1	77	0.787402	1.98571	0.400242	1	1	1	CNR1;
Neural stem cells	1	67	0.787402	2.28204	0.358996	1	1	1	GALNT3;
Spermatozoa	1	102	0.787402	1.49906	0.492194	1	1	1	GALNT3;
Diaphragm	1	10	0.787402	15.2767	0.0641286	1	1	1	SPG20;
Malignant pleural effusions	1	31	0.787402	4.9313	0.185819	1	1	1	NEB;
Dorsal root ganglion	1	32	0.787402	4.77724	0.191204	1	1	1	SCN9A;
Colon mucosa	1	46	0.787402	3.32362	0.262996	1	1	1	RECK;
Insular cortex membrane micro domains	1	75	0.787402	2.03866	0.392209	1	1	1	GLIPR2;
Choriodecidua	1	10	0.787402	15.2767	0.0641286	1	1	1	CNR1;
Medulla	1	5	0.787402	30.5229	0.0325914	1	1	1	SLC17A8;
Bile fluid	1	6	0.787402	25.4442	0.0389821	1	1	1	NR1H4;
Amnion	1	16	0.787402	9.5515	0.10063	1	1	1	CNR1;
Myeloblast	1	1	0.787402	151.405	0.00660426	1	1	1	CCNA1;
Olfactory bulb	1	12	0.787402	12.7327	0.076456	1	1	1	KCNIP1;
Conjunctiva	2	10	1.5748	30.4021	0.00188099	1	1	1	ERBB3; GALNT3;
Infundibular process	1	2	0.787402	76.0794	0.0131653	1	1	1	KCNIP1;
Megakaryoblast	1	2	0.787402	76.0794	0.0131653	1	1	1	PIK3CD;
Pericardium	1	2	0.787402	76.0794	0.0131653	1	1	1	SPG20;
Olfactory tract	1	2	0.787402	76.0794	0.0131653	1	1	1	KCNIP1;

## Sheet: Transcription factor
Analysis: Transcription factor
Dataset name: Cutting
Number of genes in the dataset: 127
Number of genes in the dataset (which are available in Transcription factor database) :120
Number of genes in background: 19230
Is analysis quantitative: No
						Corrected p-values
Transcription factor	No. of genes in the dataset	No.of genes in the background dataset	Percentage of genes	Fold enrichment	P-value (Hypergeometric test)	Bonferroni method	BH method	Q-value (Storey-Tibshirani method)
MAFB	6	352	4.72441	2.585	0.0294852	1	0.0952599	0.103391	RIF1; NEB; TLK1; SLC25A12; PIP4K2A; TEAD1;
NFIC	20	2040	15.748	1.4851	0.0463571	1	0.123228	0.133747	UBE4B; IQCD; CTNNBIP1; ACOT7; CSMD2; SLC35A1; RARS2; ORC3; SCN9A; SCN7A; KLHL23; MYO3B; GAD1; METTL8; DCAF17; DYNC1I2; ZNF385B; SDPR; EPC1; DUSP5;
NR1H3	9	1020	7.08661	1.3374	0.2323	1	0.406526	0.441227	IQCD; EIF2B3; CCDC129; CSMD2; TIMP2; CSRNP3; TTC21B; GAD1; C12orf29;
PITX3	2	265	1.5748	1.14835	0.524492	1	0.680573	0.738668	CPEB4; DUSP5;
RXRA	7	1113	5.51181	0.953587	0.607421	1	0.745956	0.809631	ECHDC2; CCDC129; CSMD2; NEB; CSRNP3; TTC21B; PIP4K2A;
SOAT1	11	1261	8.66142	1.32194	0.211138	1	0.382232	0.41486	SLC1A5; CCDC129; SRSF10; CSMD2; CNR1; NPAS2; DYNC1I2; SESTD1; ADGRB3; IL18; TEX12;
STAT1	11	1261	8.66142	1.32194	0.211138	1	0.382232	0.41486	SLC1A5; CCDC129; SRSF10; CSMD2; CNR1; NPAS2; DYNC1I2; SESTD1; ADGRB3; IL18; TEX12;
DLX2	5	171	3.93701	4.43566	0.00557703	1	0.0316534	0.0343554	CCDC129; CSRNP3; METTL8; SLC25A12; ZNF385B;
DLX3	11	413	8.66142	4.03616	9.38406e-05	0.0197065	0.00164943	0.00179023	NPAS2; NEB; TTC21B; SSB; GAD1; SLC25A12; ZNF385B; CWC22; DZANK1; TEAD1; PPFIBP2;
ETS1	19	2496	14.9606	1.15313	0.28881	1	0.452612	0.491248	TMEM201; PRKG2; C6orf163; LUC7L; CPEB4; NPAS2; SCN9A; GAD1; SLC25A12; NABP1; SDPR; C12orf50; DEPDC4; SCYL2; EPC1; PPFIBP2; TIMM8B; IL18; DLAT;
HNF1A	18	831	14.1732	3.28132	8.902e-06	0.00186942	0.000373884	0.000405799	CCDC129; NPAS2; TNFAIP6; MYO3B; GORASP2; METTL8; DCAF17; DYNC1I2; SLC25A12; ZNF385B; TMEFF2; ADGRB3; RIMS1; NR1H4; EPC1; TEAD1; TIMM8B; DUSP5;
HOXC9	9	573	7.08661	2.3807	0.0138232	1	0.061763	0.0670352	CTNNBIP1; CNR1; UBR3; MYO3B; GAD1; DCAF17; ZNF385B; NR1H4; DUSP5;
IRF1	11	811	8.66142	2.05543	0.0185646	1	0.070883	0.0769336	IL22RA1; SPSB1; TMEM132E; CPEB4; RBM43; NMI; KLHL23; GLIPR2; TEAD1; PPFIBP2; DUSP5;
LHX3	21	1210	16.5354	2.62893	4.247e-05	0.00891871	0.0012741	0.00138286	SPSB1; CCDC129; CSMD2; ZNF292; COMMD10; CSRNP3; TTC21B; SCN9A; UBR3; GAD1; GORASP2; TLK1; METTL8; DCAF17; DYNC1I2; SLC25A12; SDPR; TMEFF2; CYP39A1; DPF3; EPC1;
MEF2A	30	1835	23.622	2.47611	2.32212e-06	0.000487646	0.000162549	0.000176424	FRAS1; UBE4B; CTNNBIP1; RASGEF1B; CSMD2; ZNF292; SPACA1; TIMP2; CPEB4; NPAS2; RIF1; NEB; CSRNP3; UBR3; GAD1; DCAF17; DYNC1I2; SLC25A12; ZNF385B; TMEFF2; CYP39A1; ADGRB3; RIMS1; DZANK1; SYCP2; C12orf50; CEP290; EPC1; PIP4K2A; PPFIBP2;
NKX6-1	21	1408	16.5354	2.25924	0.000351849	0.0738883	0.00434637	0.00471738	CTNNBIP1; TIMP2; CPEB4; RIF1; NEB; GALNT3; TTC21B; SCN9A; UBR3; MYO3B; GAD1; GORASP2; TLK1; DCAF17; DYNC1I2; SESTD1; ZNF385B; NABP1; EPC1; OR6A2; PPFIBP2;
OTX2	1	324	0.787402	0.471959	0.88527	1	1	1	DYNC1I2;
PHOX2A	7	442	5.51181	2.4012	0.0274886	1	0.0916285	0.09945	NPAS2; NEB; SCN1A; UBR3; SLC25A12; SYCP2; C12orf50;
POU2F1	33	2209	25.9843	2.2625	4.57692e-06	0.000961153	0.000240288	0.000260799	UBE4B; CCDC129; CSMD2; ZNF292; NPAS2; SPG20; TNFAIP6; RIF1; NEB; ARL5A; CSRNP3; GALNT3; SCN1A; KLHL23; SSB; UBR3; MYO3B; TLK1; METTL8; DCAF17; DYNC1I2; SLC25A12; ZNF385B; TMEFF2; CYP39A1; SLC25A27; ADGRB3; SYCP2; C12orf50; CEP290; TMTC3; NR1H4; EPC1;
POU3F2	13	789	10.2362	2.49653	0.0021728	0.456288	0.014719	0.0159754	RASGEF1B; NPAS2; NEB; UBR3; METTL8; SLC25A12; SESTD1; ZNF385B; TMEFF2; SLC25A27; SYCP2; C12orf50; EPC1;
SRF	7	462	5.51181	2.29725	0.0337635	1	0.102759	0.11153	NPAS2; ZNF385B; SDPR; TMEFF2; RIMS1; EPC1; DUSP5;
ARID3A	19	1250	14.9606	2.30256	0.000550717	0.115651	0.00550717	0.00597727	UBE4B; SPSB1; CCDC129; CSMD2; ZNF292; SLC35A1; RARS2; ORC3; SPG20; NEB; TTC21B; SCN9A; UBR3; GAD1; DYNC1I2; SYCP2; C12orf50; NR1H4; EPC1;
EHF	4	753	3.14961	0.806279	0.737669	1	0.880174	0.955306	GORASP2; DYNC1I2; NABP1; CLTA;
FOXA1	14	804	11.0236	2.63826	0.000867952	0.18227	0.00675074	0.00732699	CSMD2; C6orf163; ORC3; CNR1; NMI; RIF1; NEB; GAD1; DYNC1I2; SLC25A12; ADGRB3; C12orf50; CEP290; EPC1;
ATF1	7	1037	5.51181	1.02347	0.531495	1	0.680573	0.738668	SLC25A33; GAD1; DZANK1; GNE; DEPDC4; SCYL2; TEAD1;
CREB1	7	973	5.51181	1.09079	0.463724	1	0.630688	0.684525	SLC25A33; MDN1; DZANK1; UHRF1BP1L; DEPDC4; SCYL2; TEAD1;
JDP2	7	763	5.51181	1.39101	0.240137	1	0.411529	0.446658	SLC25A33; NPAS2; CSRNP3; METTL8; DEPDC4; SCYL2; TEAD1;
NFYA	21	2544	16.5354	1.2504	0.16478	1	0.31458	0.341433	FRAS1; IQCD; SLC1A5; TMEM201; SLC25A33; PNRC2; ZNF292; RARS2; ORC3; COMMD10; CCNA1; SERTM1; NEB; SLC25A12; TMEFF2; CYP39A1; SLC25A27; DPF3; CLTA; GNE; EPC1;
PLAU	7	1037	5.51181	1.02347	0.531495	1	0.680573	0.738668	SLC25A33; GAD1; DZANK1; GNE; DEPDC4; SCYL2; TEAD1;
RORA	18	1168	14.1732	2.33458	0.000664685	0.139584	0.00606886	0.00658691	CCDC129; NPAS2; NEB; CSRNP3; MYO3B; DYNC1I2; SESTD1; ZNF385B; NABP1; TMEFF2; CYP39A1; SLC25A27; GLIPR2; C12orf29; EPC1; TEAD1; PIH1D2; C11orf57;
YY1	16	1317	12.5984	1.84053	0.013129	1	0.0599368	0.0650531	UBE4B; CLSTN1; SRSF10; CSMD2; PNRC2; CPEB4; NEB; CSRNP3; GAD1; RIMS1; CPSF2; RECK; ODF2; C12orf50; UHRF1BP1L; EPC1;
ELK1	19	1986	14.9606	1.44925	0.0630421	1	0.152422	0.165433	CTNNBIP1; NMNAT1; LZIC; RARS2; ORC3; SPACA1; CNR1; KIAA1191; CPEB4; COMMD10; RIF1; KLHL23; METTL5; NABP1; CLTA; EPC1; PIH1D2; C11orf57; TIMM8B;
GABPA	18	2702	14.1732	1.00918	0.52308	1	0.680573	0.738668	NMNAT1; LZIC; PNRC2; CNR1; KIAA1191; CPEB4; RIF1; KLHL23; METTL5; GAD1; GORASP2; TLK1; CLTA; ODF2; ACTR6; PIH1D2; C11orf57; TIMM8B;
CTCF	27	2605	21.2598	1.56985	0.0107801	1	0.0520192	0.0564597	TMEM201; NMNAT1; LZIC; ERBB3; TTYH1; TMEM132E; SPG20; RIF1; CSRNP3; TTC21B; UBR3; MYO3B; GAD1; GORASP2; TLK1; DCAF17; DYNC1I2; SLC25A12; ZNF385B; RIMS1; DZANK1; SYCP2; FAM217B; GLIPR2; EPC1; PIP4K2A; PPFIBP2;
FEV	7	526	5.51181	2.01774	0.0600174	1	0.151264	0.164176	NPAS2; MYO3B; GAD1; DYNC1I2; SESTD1; ZNF385B; GLE1;
HERPUD1	5	421	3.93701	1.80172	0.146546	1	0.290328	0.315111	IQCD; CSRNP3; KLHL23; MYO3B; SLC25A12;
KLF7	35	4448	27.5591	1.1917	0.14017	1	0.280339	0.304269	PIK3CD; FRAS1; IQCD; SLC1A5; EIF2B3; SPSB1; H6PD; ACOT7; CSMD2; PRKG2; TTYH1; TIMP2; PDHX; CPEB4; TTC21B; SCN9A; UBR3; GORASP2; DZANK1; FAM217B; DPF3; ZFYVE1; RECK; ODF2; GLE1; CEP290; TMTC3; DEPDC4; SCYL2; OLFML1; PPFIBP2; TEX12; BCO2; DLAT; DUSP5;
MAF	4	466	3.14961	1.30284	0.370388	1	0.536424	0.582214	PIK3CD; TIMP2; UHRF1BP1L; EPC1;
NANOG	3	204	2.3622	2.23386	0.152561	1	0.296646	0.321968	CYP39A1; SLC25A27; SLC17A8;
NR5A1	9	1129	7.08661	1.20828	0.329416	1	0.501286	0.544076	EIF2B3; ACOT7; SPACA1; NEB; SESTD1; ZNF385B; CYP39A1; OLFML1; TIMM8B;
RFX1	28	2158	22.0472	1.96518	0.000334022	0.0701447	0.00434637	0.00471738	UBE4B; IQCD; RASGEF1B; ACOT7; CSMD2; ARSJ; ERBB3; TTYH1; C6orf163; PDHX; RIF1; NEB; CSRNP3; TTC21B; KLHL23; MYO3B; SESTD1; CYP39A1; SLC25A27; ZFYVE1; GLIPR2; ODF2; ACTR6; DEPDC4; SCYL2; SLC17A8; PIH1D2; C11orf57;
RREB1	20	2136	15.748	1.41836	0.0682464	1	0.161031	0.174777	PIK3CD; FRAS1; RASGEF1B; CSMD2; ERBB3; TMEM132E; KIAA1191; RIF1; GAD1; TLK1; ZNF385B; ADGRB3; ZFYVE1; DEPDC4; SCYL2; PIH1D2; SYT9; OLFML1; C11orf57; DUSP5;
SF1	9	1129	7.08661	1.20828	0.329416	1	0.501286	0.544076	EIF2B3; ACOT7; SPACA1; NEB; SESTD1; ZNF385B; CYP39A1; OLFML1; TIMM8B;
SP1	56	7140	44.0945	1.1877	0.0631464	1	0.152422	0.165433	PIK3CD; FRAS1; UBE4B; IQCD; SLC1A5; ECHDC2; EIF2B3; TMEM201; IL22RA1; SLC25A33; CTNNBIP1; SPSB1; NMNAT1; LZIC; SRSF10; CSMD2; ERBB3; TTYH1; CNR1; TIMP2; TMEM132E; PDHX; CPEB4; KCNIP1; RIF1; ARL5A; GALNT3; TTC21B; SCN9A; KLHL23; UBR3; TLK1; METTL8; DCAF17; SLC25A12; SESTD1; TMEFF2; RIMS1; DZANK1; SYCP2; FAM217B; DPF3; ZFYVE1; RECK; ODF2; GLE1; DEPDC4; SCYL2; EPC1; PIP4K2A; TEAD1; OLFML1; PPFIBP2; …
SP4	28	4345	22.0472	0.976032	0.593369	1	0.733407	0.796012	PIK3CD; SLC1A5; EIF2B3; TMEM201; SPSB1; RASGEF1B; ACOT7; SRSF10; CSMD2; ERBB3; SLC35A1; CNR1; TIMP2; TMEM132E; PDHX; CPEB4; RIF1; UBR3; SESTD1; RIMS1; DZANK1; DPF3; ZFYVE1; RECK; GLE1; DEPDC4; SCYL2; DUSP5;
TCF3	26	2140	20.4724	1.8402	0.00150329	0.315692	0.0105231	0.0114213	CTNNBIP1; SPSB1; RASGEF1B; ERBB3; PRKG2; CNR1; TIMP2; TMEM132E; CPEB4; COMMD10; NPAS2; SERTM1; CSRNP3; KLHL23; GORASP2; METTL8; SESTD1; ZNF385B; SDPR; CDH26; GLIPR2; GLE1; SLC17A8; PIP4K2A; TEAD1; SYT9;
OTX1	9	848	7.08661	1.60866	0.108822	1	0.233189	0.253094	ZNF292; TNFAIP6; NEB; CSRNP3; SCN1A; GAD1; METTL8; SLC25A12; OR6A2;
PITX1	9	848	7.08661	1.60866	0.108822	1	0.233189	0.253094	ZNF292; TNFAIP6; NEB; CSRNP3; SCN1A; GAD1; METTL8; SLC25A12; OR6A2;
E2F1	10	1188	7.87402	1.27572	0.259362	1	0.425516	0.461839	SLC1A5; SPSB1; CLSTN1; CSMD2; RARS2; ORC3; PDHX; ARL5A; SCN9A; GAD1;
EGR1	22	3215	17.3228	1.03652	0.464195	1	0.630688	0.684525	UBE4B; RASGEF1B; SRSF10; CSMD2; ERBB3; PRKG2; CNR1; TMEM132E; NPAS2; CCNA1; RIF1; TTC21B; SCN7A; GAD1; TLK1; SLC25A12; NABP1; RIMS1; DZANK1; DPF3; ZFYVE1; RECK;
NKX2-1	18	711	14.1732	3.83513	1.00932e-06	0.000211956	0.000149174	0.000161907	RARS2; CNR1; TIMP2; TNFAIP6; TTC21B; DCAF17; SLC25A12; SESTD1; NABP1; SDPR; TMEFF2; CEP290; TMTC3; SLC17A8; NR1H4; TEAD1; SYT9; PPFIBP2;
NRF1	7	2037	5.51181	0.521034	0.984931	1	1	1	ARL5A; GALNT3; SSB; METTL5; ZNF385B; GLE1; TIMM8B;
BACH1	8	648	6.29921	1.87151	0.0655388	1	0.156399	0.16975	SPSB1; ERBB3; TIMP2; NEB; SCN9A; NABP1; RIMS1; DUSP5;
HOXB4	6	718	4.72441	1.26732	0.337787	1	0.510325	0.553887	RIF1; NEB; TTC21B; UBR3; SYCP2; EPC1;
MEIS2	11	527	8.66142	3.16308	0.000749761	0.15745	0.00629799	0.00683559	UBE4B; UBR3; SLC25A12; SESTD1; CYP39A1; SLC25A27; ADGRB3; RIMS1; DPF3; PIP4K2A; DUSP5;
NR4A2	6	1042	4.72441	0.873261	0.691669	1	0.839599	0.911268	TMEM201; PDHX; NPAS2; NEB; CSRNP3; GNE;
PPARA	2	370	1.5748	0.822478	0.704908	1	0.850751	0.923372	SPACA1; GALNT3;
PPARG	15	2016	11.811	1.12727	0.352826	1	0.525485	0.570341	IQCD; ECHDC2; ACOT7; CSMD2; RARS2; ORC3; NPAS2; NEB; CSRNP3; TLK1; ZNF385B; SLC25A27; UHRF1BP1L; EPC1; OLFML1;
HSF1	19	806	14.9606	3.57095	1.4207e-06	0.000298348	0.000149174	0.000161907	PIK3CD; UBE4B; CTNNBIP1; SPSB1; NMNAT1; LZIC; ACOT7; CNR1; KLHL23; GAD1; TLK1; ZNF385B; TMEFF2; RECK; EPC1; TEAD1; PIH1D2; SYT9; C11orf57;
ETV7	8	1049	6.29921	1.1561	0.39013	1	0.557329	0.604903	CPEB4; KLHL23; NABP1; ODF2; ACTR6; DEPDC4; SCYL2; EPC1;
NR5A2	2	486	1.5748	0.62617	0.834639	1	0.973746	1	TMEM132E; SESTD1;
TEAD1	1	422	0.787402	0.36236	0.940834	1	1	1	DUSP5;
TFAP2A	3	258	2.3622	1.76633	0.242998	1	0.411529	0.446658	FRAS1; TMEM132E; DPF3;
ARNT	4	403	3.14961	1.5065	0.276378	1	0.443048	0.480868	UBE4B; CNR1; TMEM132E; TEX12;
BARX1	9	382	7.08661	3.57101	0.000991124	0.208136	0.00743343	0.00806795	CTNNBIP1; NPAS2; SCN9A; SCN7A; UBR3; GORASP2; TMEFF2; DPF3; EPC1;
BSX	5	268	3.93701	2.83027	0.0326802	1	0.101188	0.109825	NPAS2; CSRNP3; METTL8; CYP39A1; DPF3;
DMBX1	6	368	4.72441	2.47261	0.0354753	1	0.105866	0.114903	RARS2; ORC3; MYO3B; GAD1; DYNC1I2; PIP4K2A;
GSC	4	379	3.14961	1.6019	0.241627	1	0.411529	0.446658	CPEB4; MYO3B; DYNC1I2; PIP4K2A;
HNF4A	28	3015	22.0472	1.40658	0.0357929	1	0.105866	0.114903	UBE4B; IQCD; CLSTN1; ACOT7; CSMD2; ERBB3; PRKG2; C6orf163; CNR1; NPAS2; NMI; CSRNP3; TTC21B; SCN9A; METTL5; GORASP2; DCAF17; SLC25A12; SDPR; CYP39A1; SLC25A27; ADGRB3; RIMS1; CDH26; DPF3; EPC1; IL18; TEX12;
HOXA3	8	573	6.29921	2.11647	0.036379	1	0.106105	0.115163	NPAS2; SCN1A; GORASP2; ZNF385B; TMEFF2; DPF3; C12orf50; DUSP5;
HOXB3	5	335	3.93701	2.26424	0.0714812	1	0.164957	0.179037	NPAS2; CSRNP3; GAD1; METTL8; DPF3;
HOXD8	16	811	12.5984	2.98887	8.88289e-05	0.0186541	0.00164943	0.00179023	CTNNBIP1; CPEB4; NPAS2; RIF1; NEB; GALNT3; TTC21B; SCN1A; UBR3; GAD1; DCAF17; SLC25A12; ZNF385B; TMEFF2; SYCP2; CDH26;
ONECUT1	7	564	5.51181	1.8818	0.0803033	1	0.183301	0.198948	UBE4B; CNR1; RIF1; GAD1; GORASP2; DYNC1I2; ZNF385B;
PAX7	5	467	3.93701	1.62425	0.196571	1	0.362105	0.393014	NPAS2; NEB; ZNF385B; TMEFF2; DPF3;
POU4F3	8	687	6.29921	1.76527	0.0852178	1	0.19038	0.206631	NPAS2; NEB; CSRNP3; UBR3; SESTD1; ZNF385B; SYCP2; CDH26;
PRRX2	14	597	11.0236	3.55302	4.08879e-05	0.00858646	0.0012741	0.00138286	ZNF292; COMMD10; NEB; TTC21B; GAD1; NABP1; TMEFF2; DPF3; C12orf50; EPC1; TEAD1; SYT9; IL18; TEX12;
VAX2	5	434	3.93701	1.74775	0.160081	1	0.308414	0.33474	UBE4B; NPAS2; NEB; DYNC1I2; SESTD1;
VSX2	10	595	7.87402	2.54713	0.00613122	1	0.0330142	0.0358324	SLC35A1; SPG20; RIF1; SCN1A; DYNC1I2; SESTD1; ZNF385B; DPF3; C12orf50; TEAD1;
CUX1	7	350	5.51181	3.03235	0.00866155	1	0.0433077	0.0470045	SPACA1; RIF1; CSRNP3; SCN9A; ZNF385B; TMEFF2; CEP290;
CACD	4	514	3.14961	1.18118	0.441895	1	0.614556	0.667016	SCN9A; TLK1; SLC25A12; ODF2;
HOXB13	8	526	6.29921	2.30558	0.0235135	1	0.0809481	0.0878579	FRAS1; GALNT3; TLK1; DYNC1I2; ZNF385B; C12orf50; TEAD1; DUSP5;
ZNF238	11	799	8.66142	2.0863	0.0168156	1	0.0679093	0.0737062	SPSB1; CLSTN1; CSMD2; KIAA1191; NMI; NEB; SCN7A; MYO3B; DCAF17; SLC25A12; ZNF385B;
ZNF513	11	799	8.66142	2.0863	0.0168156	1	0.0679093	0.0737062	SPSB1; CLSTN1; CSMD2; KIAA1191; NMI; NEB; SCN7A; MYO3B; DCAF17; SLC25A12; ZNF385B;
MYC	14	1086	11.0236	1.9532	0.0125228	1	0.0584398	0.0634283	FRAS1; UBE4B; IQCD; SLC25A33; TMEM132E; KCNIP1; SSB; ZNF385B; NABP1; TMEFF2; ODF2; EPC1; PPFIBP2; TEX12;
MYF5	12	1856	9.44882	0.979725	0.575161	1	0.719067	0.780448	TMEM201; CTNNBIP1; ERBB3; CNR1; COMMD10; NPAS2; NEB; SCN1A; GORASP2; SDPR; ADGRB3; ODF2;
FOXD1	5	334	3.93701	2.27101	0.070771	1	0.164957	0.179037	CNR1; GALNT3; SESTD1; DPF3; NR1H4;
POU6F1	13	655	10.2362	3.00726	0.000399026	0.0837955	0.00441029	0.00478676	CSMD2; KIAA1191; COMMD10; NPAS2; CSRNP3; SCN1A; METTL8; DCAF17; DYNC1I2; SESTD1; C12orf50; EPC1; OLFML1;
ASCL2	11	1499	8.66142	1.11205	0.40376	1	0.565264	0.613515	BMP3; TMEM201; ACOT7; CSMD2; TMEM132E; NMI; SCN7A; SESTD1; CDH26; GLIPR2; PIP4K2A;
BARHL1	12	509	9.44882	3.57239	0.000141751	0.0297678	0.00228983	0.00248529	CTNNBIP1; ZNF292; RARS2; CNR1; NPAS2; NEB; CSRNP3; MYO3B; GAD1; TMEFF2; SLC17A8; PPFIBP2;
ESRRA	11	917	8.66142	1.81784	0.040375	1	0.111562	0.121086	PIK3CD; EIF2B3; CLSTN1; NEB; CSRNP3; DYNC1I2; SESTD1; ZNF385B; CYP39A1; SLC25A27; TIMM8B;
GBX1	4	199	3.14961	3.05078	0.043075	1	0.117477	0.127505	NPAS2; METTL8; DCAF17; SESTD1;
GBX2	5	302	3.93701	2.51164	0.050142	1	0.131623	0.142858	NPAS2; NEB; MYO3B; ZNF385B; SLC25A27;
LHX4	10	392	7.87402	3.86615	0.000278255	0.0584335	0.00389557	0.00422809	CSMD2; NPAS2; CSRNP3; GALNT3; UBR3; MYO3B; SLC25A12; SESTD1; DPF3; TEAD1;
POU3F4	7	366	5.51181	2.89979	0.0108993	1	0.0520192	0.0564597	SPSB1; CCDC129; UBR3; GAD1; METTL8; SDPR; EPC1;
TCF12	3	1099	2.3622	0.414674	0.978669	1	1	1	IL22RA1; CNOT11; ODF2;
ELF2	3	780	2.3622	0.584262	0.893263	1	1	1	CNR1; ZNF385B; GLE1;
ESR1	3	696	2.3622	0.654776	0.842963	1	0.978024	1	IQCD; TNFAIP6; DPF3;
FOS	19	1754	14.9606	1.64094	0.0215229	1	0.07533	0.0817602	PIK3CD; UBE4B; SPSB1; CLSTN1; SRSF10; CSMD2; TIMP2; NPAS2; SPG20; TNFAIP6; NEB; GALNT3; SCN9A; GAD1; ZNF385B; NABP1; RIMS1; UHRF1BP1L; DUSP5;
FOSB	19	1754	14.9606	1.64094	0.0215229	1	0.07533	0.0817602	PIK3CD; UBE4B; SPSB1; CLSTN1; SRSF10; CSMD2; TIMP2; NPAS2; SPG20; TNFAIP6; NEB; GALNT3; SCN9A; GAD1; ZNF385B; NABP1; RIMS1; UHRF1BP1L; DUSP5;
JUN	19	1754	14.9606	1.64094	0.0215229	1	0.07533	0.0817602	PIK3CD; UBE4B; SPSB1; CLSTN1; SRSF10; CSMD2; TIMP2; NPAS2; SPG20; TNFAIP6; NEB; GALNT3; SCN9A; GAD1; ZNF385B; NABP1; RIMS1; UHRF1BP1L; DUSP5;
JUNB	19	1754	14.9606	1.64094	0.0215229	1	0.07533	0.0817602	PIK3CD; UBE4B; SPSB1; CLSTN1; SRSF10; CSMD2; TIMP2; NPAS2; SPG20; TNFAIP6; NEB; GALNT3; SCN9A; GAD1; ZNF385B; NABP1; RIMS1; UHRF1BP1L; DUSP5;
JUND	19	1754	14.9606	1.64094	0.0215229	1	0.07533	0.0817602	PIK3CD; UBE4B; SPSB1; CLSTN1; SRSF10; CSMD2; TIMP2; NPAS2; SPG20; TNFAIP6; NEB; GALNT3; SCN9A; GAD1; ZNF385B; NABP1; RIMS1; UHRF1BP1L; DUSP5;
NR6A1	7	769	5.51181	1.38015	0.246089	1	0.413429	0.44872	PIK3CD; SPSB1; TTYH1; TMEM132E; MYO3B; TLK1; ZFYVE1;
RAB40B	11	806	8.66142	2.06818	0.0178201	1	0.0693003	0.0752158	NPAS2; NEB; CSRNP3; TTC21B; SCN1A; METTL8; CYP39A1; SLC25A27; DPF3; GNE; DUSP5;
RARA	11	806	8.66142	2.06818	0.0178201	1	0.0693003	0.0752158	NPAS2; NEB; CSRNP3; TTC21B; SCN1A; METTL8; CYP39A1; SLC25A27; DPF3; GNE; DUSP5;
SPI1	6	814	4.72441	1.11786	0.451286	1	0.623488	0.676709	UBE4B; SESTD1; CWC22; ADGRB3; CLTA; DUSP5;
BARX2	8	296	6.29921	4.09702	0.000790157	0.165933	0.00638203	0.00692681	NPAS2; NEB; CSRNP3; SCN9A; ZNF385B; TMEFF2; C12orf29; EPC1;
DBX2	4	408	3.14961	1.48804	0.283728	1	0.447991	0.486232	CCDC129; NPAS2; CSRNP3; DYNC1I2;
EN1	9	466	7.08661	2.92733	0.00380453	0.79895	0.0240018	0.0260506	CCDC129; CSMD2; NPAS2; NEB; CSRNP3; GALNT3; UBR3; SESTD1; EPC1;
FOXC1	2	301	1.5748	1.01101	0.593711	1	0.733407	0.796012	NMI; SCN9A;
HOXA5	15	916	11.811	2.48097	0.00105355	0.221245	0.00762914	0.00828037	UBE4B; SLC35A1; RARS2; NPAS2; RIF1; NEB; CSRNP3; GAD1; SESTD1; TMEFF2; SLC25A27; DPF3; EPC1; TEAD1; DUSP5;
HOXA7	7	527	5.51181	2.01391	0.0605056	1	0.151264	0.164176	CCDC129; CCNA1; TTC21B; GAD1; TMEFF2; SYCP2; EPC1;
HOXB7	6	388	4.72441	2.34516	0.0440006	1	0.118463	0.128575	CSMD2; NPAS2; NEB; GALNT3; UBR3; SYCP2;
HOXB8	4	225	3.14961	2.69826	0.0621676	1	0.152422	0.165433	GAD1; DCAF17; SDPR; DPF3;
HOXC6	2	237	1.5748	1.28402	0.465508	1	0.630688	0.684525	UBR3; TMEFF2;
ISX	5	265	3.93701	2.86231	0.0313559	1	0.0997687	0.108285	NPAS2; GALNT3; SCN1A; MYO3B; C12orf29;
LHX8	5	223	3.93701	3.40138	0.0162983	1	0.0679093	0.0737062	NPAS2; CCNA1; UBR3; SESTD1; TEAD1;
MNX1	5	311	3.93701	2.43896	0.0555312	1	0.14397	0.156259	UBE4B; CSMD2; NPAS2; GAD1; C12orf29;
MSX1	1	234	0.787402	0.653474	0.789869	1	0.92831	1	NPAS2;
NKX1-1	2	146	1.5748	2.08428	0.250976	1	0.418293	0.453999	NPAS2; SCN9A;
PAX6	10	557	7.87402	2.7209	0.00388601	0.816062	0.0240018	0.0260506	ZNF292; SPACA1; NPAS2; NEB; UBR3; DYNC1I2; SDPR; TMEFF2; CYP39A1; CEP290;
PBX1	14	741	11.0236	2.86257	0.000389465	0.0817877	0.00441029	0.00478676	UBE4B; ZNF292; SLC35A1; CNR1; DCAF17; DYNC1I2; SLC25A12; ZNF385B; NABP1; SDPR; DZANK1; CEP290; EPC1; DUSP5;
PKNOX1	2	95	1.5748	3.20308	0.130273	1	0.265605	0.288277	CNR1; NABP1;
POU5F1	6	373	4.72441	2.43947	0.0374971	1	0.107868	0.117076	TTYH1; TNFAIP6; NEB; CSRNP3; ZNF385B; SDPR;
PRRX1	7	389	5.51181	2.72834	0.0148157	1	0.0648188	0.0703518	NEB; ZNF385B; TMEFF2; DPF3; C12orf50; TEAD1; DUSP5;
REST	5	765	3.93701	0.991544	0.572939	1	0.719067	0.780448	BMP3; ERBB3; GAD1; DYNC1I2; PIP4K2A;
SOX1	4	276	3.14961	2.19969	0.110358	1	0.234092	0.254074	CNR1; ZFYVE1; C12orf50; EPC1;
TGIF1	18	1034	14.1732	2.63712	0.000153413	0.0322168	0.0023012	0.00249763	UBE4B; CSMD2; ARSJ; CNR1; NPAS2; CSRNP3; SCN9A; UBR3; MYO3B; METTL8; DCAF17; SLC25A12; CYP39A1; SLC25A27; ADGRB3; RIMS1; DPF3; PIP4K2A;
CRX	5	349	3.93701	2.17341	0.0818359	1	0.184791	0.200565	CNR1; MYO3B; ZNF385B; DPF3; DUSP5;
ESR2	4	464	3.14961	1.30845	0.367384	1	0.536424	0.582214	UBE4B; IQCD; NEB; PPFIBP2;
GLI1	2	148	1.5748	2.05611	0.255867	1	0.423087	0.459202	SCN7A; METTL8;
HENMT1	13	1144	10.2362	1.72183	0.0391438	1	0.109603	0.118958	FRAS1; IQCD; TMEM201; ERBB3; TMEM132E; CPEB4; KCNIP1; RIF1; CSRNP3; SCN7A; GAD1; CYP39A1; DPF3;
INSM1	4	487	3.14961	1.24666	0.401853	1	0.565264	0.613515	TMEM201; ERBB3; RECK; C12orf50;
NHLH1	13	1144	10.2362	1.72183	0.0391438	1	0.109603	0.118958	FRAS1; IQCD; TMEM201; ERBB3; TMEM132E; CPEB4; KCNIP1; RIF1; CSRNP3; SCN7A; GAD1; CYP39A1; DPF3;
ZEB1	3	401	2.3622	1.13646	0.495847	1	0.659037	0.715293	PRKG2; SDPR; OLFML1;
ZFP161	8	1137	6.29921	1.06662	0.479173	1	0.640932	0.695643	FRAS1; H6PD; RASGEF1B; CLSTN1; NPAS2; SPG20; SLC25A12; GLE1;
BACH2	6	628	4.72441	1.44894	0.235521	1	0.408755	0.443647	SPSB1; ERBB3; NEB; SCN7A; RIMS1; DUSP5;
EBF1	2	205	1.5748	1.48444	0.393202	1	0.557922	0.605547	CNR1; C12orf29;
HOXA13	6	309	4.72441	2.94472	0.0168065	1	0.0679093	0.0737062	C6orf163; UBR3; GAD1; DYNC1I2; ZNF385B; NR1H4;
MSX2	9	344	7.08661	3.96548	0.000470724	0.098852	0.0049426	0.00536451	UBE4B; ERBB3; CNR1; NPAS2; SCN9A; MYO3B; SESTD1; ZNF385B; SYT9;
NOBOX	14	621	11.0236	3.41571	6.24977e-05	0.0131245	0.00164056	0.0017806	CTNNBIP1; ERBB3; ZNF292; CNR1; NPAS2; SCN9A; MYO3B; GORASP2; ZNF385B; NABP1; SDPR; SLC25A27; RIMS1; SYT9;
TFAP4	17	1280	13.3858	2.01202	0.00450782	0.946643	0.0270469	0.0293557	FRAS1; UBE4B; TMEM201; IL22RA1; CSMD2; ERBB3; TMEM132E; KCNIP1; CSRNP3; METTL8; DCAF17; DYNC1I2; SESTD1; ZNF385B; SDPR; GLIPR2; OLFML1;
ATF3	4	800	3.14961	0.75891	0.779495	1	0.924825	1	SLC25A33; CSMD2; GAD1; TEAD1;
TAL1	11	1113	8.66142	1.49772	0.118051	1	0.247906	0.269068	CSMD2; KIAA1191; CPEB4; NPAS2; CSRNP3; GALNT3; MYO3B; SLC25A12; SDPR; NR1H4; OLFML1;
HOXA9	15	729	11.811	3.11737	9.42531e-05	0.0197931	0.00164943	0.00179023	CCDC129; CNR1; TIMP2; NEB; SCN1A; KLHL23; UBR3; TLK1; DYNC1I2; ZNF385B; DPF3; CEP290; TMTC3; EPC1; DUSP5;
NFE2	6	518	4.72441	1.75662	0.128677	1	0.264923	0.287537	PIK3CD; TIMP2; NPAS2; NABP1; UHRF1BP1L; TEAD1;
RUNX1	1	37	0.787402	4.13184	0.217608	1	0.390578	0.423918	EPC1;
LMO2	5	610	3.93701	1.24349	0.376822	1	0.542004	0.58827	RASGEF1B; ERBB3; CSRNP3; GORASP2; SLC17A8;
RUNX2	5	315	3.93701	2.40799	0.0580302	1	0.148614	0.1613	CSMD2; TNFAIP6; CSRNP3; ZNF385B; NR1H4;
GATA1	5	728	3.93701	1.04194	0.52849	1	0.680573	0.738668	ERBB3; CSRNP3; MYO3B; GAD1; SLC25A12;
FOXD3	6	361	4.72441	2.52056	0.0327655	1	0.101188	0.109825	CCDC129; CSMD2; RIF1; DYNC1I2; ZNF385B; EPC1;
ISL2	11	515	8.66142	3.23678	0.000620448	0.130294	0.00592246	0.00642801	CSMD2; CNR1; RIF1; NEB; CSRNP3; TTC21B; SCN1A; SCN9A; UBR3; TLK1; DZANK1;
ZNF143	6	618	4.72441	1.47238	0.224791	1	0.400051	0.4342	SLC35A1; CSRNP3; FAM217B; CEP290; TMTC3; TEX12;
CDX2	5	253	3.93701	2.99807	0.0263996	1	0.0894181	0.0970509	CCDC129; CSRNP3; TLK1; DYNC1I2; PIP4K2A;
FOXK1	2	121	1.5748	2.51487	0.190411	1	0.353861	0.384067	CSRNP3; TMEFF2;
FOXO1	2	192	1.5748	1.58494	0.36259	1	0.536225	0.581998	RASGEF1B; DUSP5;
GFI1	13	552	10.2362	3.56839	7.48422e-05	0.0157169	0.00164943	0.00179023	UBE4B; CCDC129; ARSJ; CSRNP3; TTC21B; SCN9A; SSB; UBR3; TLK1; SESTD1; TMEFF2; ADGRB3; TEAD1;
HMX1	2	240	1.5748	1.26797	0.472031	1	0.635427	0.689667	CTNNBIP1; RIMS1;
HOXB9	10	537	7.87402	2.82224	0.00300074	0.630156	0.0196924	0.0213733	CCDC129; SPACA1; TIMP2; NEB; CSRNP3; GALNT3; TLK1; DYNC1I2; IL18; DUSP5;
PAX4	4	175	3.14961	3.46915	0.0288865	1	0.0947837	0.102875	SCN1A; ZNF385B; TMEFF2; CYP39A1;
PDX1	4	372	3.14961	1.63204	0.231691	1	0.406526	0.441227	CTNNBIP1; CCDC129; NPAS2; CSRNP3;
EOMES	2	291	1.5748	1.04575	0.575254	1	0.719067	0.780448	RIF1; EPC1;
POU3F3	1	59	0.787402	2.59142	0.323983	1	0.500267	0.542971	SCN1A;
T	1	46	0.787402	3.32362	0.262996	1	0.428133	0.464679	DYNC1I2;
TBX5	3	204	2.3622	2.23386	0.152561	1	0.296646	0.321968	NMI; DYNC1I2; DUSP5;
ATF6	2	195	1.5748	1.56056	0.369708	1	0.536424	0.582214	CNR1; ZNF385B;
STRA13	4	574	3.14961	1.05771	0.527624	1	0.680573	0.738668	UBE4B; SLC25A33; EPC1; TEX12;
ZIC1	5	548	3.93701	1.38417	0.295883	1	0.460263	0.499551	BMP3; CCDC129; ERBB3; METTL8; CLTA;
DBX1	6	239	4.72441	3.80715	0.00513373	1	0.0299467	0.032503	SPSB1; CCDC129; COMMD10; DYNC1I2; ZNF385B; TMEFF2;
FOXJ2	4	299	3.14961	2.03049	0.13628	1	0.275181	0.298671	NMI; DYNC1I2; ZNF385B; EPC1;
HOXD10	1	48	0.787402	3.18516	0.272722	1	0.440551	0.478157	C6orf163;
ELF1	4	585	3.14961	1.03782	0.542678	1	0.69068	0.749638	IQCD; CWC22; ACTR6; DUSP5;
E4F1	2	158	1.5748	1.92599	0.280335	1	0.445988	0.484058	CNR1; EPC1;
ESX1	6	266	4.72441	3.42072	0.00851246	1	0.0433077	0.0470045	NPAS2; NEB; ZNF385B; DPF3; C12orf50; EPC1;
DLX5	3	220	2.3622	2.07141	0.178193	1	0.334112	0.362632	NPAS2; TMEFF2; CYP39A1;
HOXC10	2	81	1.5748	3.75664	0.100182	1	0.221455	0.240359	TLK1; DLAT;
ATF4	3	315	2.3622	1.44672	0.34529	1	0.517935	0.562146	SLC25A33; GNE; TEAD1;
ELF3	8	437	6.29921	2.77513	0.0085385	1	0.0433077	0.0470045	RIF1; CSRNP3; GALNT3; DYNC1I2; NABP1; ADGRB3; ACTR6; PPFIBP2;
HOXA10	1	20	0.787402	7.64216	0.124175	1	0.258186	0.280225	C6orf163;
SPDEF	1	189	0.787402	0.809055	0.715928	1	0.859114	0.932449	GAD1;
PAX5	1	149	0.787402	1.02624	0.628843	1	0.767774	0.833312	IQCD;
NKX3-1	4	61	3.14961	9.95142	0.000707751	0.148628	0.00619282	0.00672145	RIF1; NEB; SDPR; CYP39A1;
WT1	1	17	0.787402	8.98998	0.106574	1	0.233131	0.253031	SLC25A12;
RBPJ	1	235	0.787402	0.650694	0.791274	1	0.92831	1	TTYH1;
CEBPD	2	113	1.5748	2.6929	0.171469	1	0.3244	0.352091	GALNT3; SDPR;
ALX1	3	56	2.3622	8.13659	0.00604289	1	0.0330142	0.0358324	COMMD10; NPAS2; TTC21B;

## Sheet: Clinical phenotype
Analysis: Clinical phenotype
Dataset name: Cutting
Number of genes in the dataset: 127
Number of genes in the dataset (which are available in Clinical phenotype database) :18
Number of genes in background: 19230
Is analysis quantitative: No
						Corrected p-values
Clinical phenotype	No. of genes in the dataset	No.of genes in the background dataset	Percentage of genes	Fold enrichment	P-value (Hypergeometric test)	Bonferroni method	BH method	Q-value (Storey-Tibshirani method)
Abdomen	5	621	3.93701	1.22146	0.39129	1	1	1	FRAS1; NEB; SCN9A; GNE; CEP290;
Abnormal ocular movements	1	3	0.787402	50.8038	0.0196832	1	1	1	PDHX;
Abnormal platelets with giant morphology	1	1	0.787402	151.405	0.00660426	1	0.737276	1	SLC35A1;
Absence of spontaneous activity at birth (severe form)	1	1	0.787402	151.405	0.00660426	1	0.737276	1	NEB;
Absence of spontaneous respiration (severe form)	1	1	0.787402	151.405	0.00660426	1	0.737276	1	NEB;
Absence seizures	2	8	1.5748	37.9931	0.00118057	1	0.737276	1	SCN1A; SCN9A;
Absent gag reflex	1	2	0.787402	76.0794	0.0131653	1	1	1	NEB;
Absent or malformed lacrimal ducts	1	3	0.787402	50.8038	0.0196832	1	1	1	FRAS1;
Acne	1	3	0.787402	50.8038	0.0196832	1	1	1	H6PD;
Acquired microcephaly (in severe cases)	2	2	1.5748	151.405	4.32751e-05	0.956553	0.0637702	0.430895	SCN1A; SCN9A;
Adult onset	1	10	0.787402	15.2767	0.0641286	1	1	1	GNE;
Adult-onset is referred to as small fiber neuropathy	1	1	0.787402	151.405	0.00660426	1	0.737276	1	SCN9A;
Affected individuals are highly prone to burn-related injuries	1	1	0.787402	151.405	0.00660426	1	0.737276	1	SCN9A;
Akinesia	1	4	0.787402	38.1345	0.0261585	1	1	1	ERBB3;
Allelic disorder to autosomal recessive inclusion body myopathy-2 (IBM2,	1	1	0.787402	151.405	0.00660426	1	0.737276	1	GNE;
Allelic disorder to Nonaka myopathy (	1	1	0.787402	151.405	0.00660426	1	0.737276	1	GNE;
Allelic disorder to primary erythermalgia (	1	1	0.787402	151.405	0.00660426	1	0.737276	1	SCN9A;
All other sensory modalities are intact	1	1	0.787402	151.405	0.00660426	1	0.737276	1	SCN9A;
Alopecia, partial, primarily involving scalp and eyebrows	1	1	0.787402	151.405	0.00660426	1	0.737276	1	DCAF17;
Amniotic Fluid	3	68	2.3622	6.70093	0.010318	1	1	1	ERBB3; NEB; GLE1;
An autosomal dominant form has also been reported (	1	1	0.787402	151.405	0.00660426	1	0.737276	1	SCN9A;
Androgenic alopecia (in some patients)	1	1	0.787402	151.405	0.00660426	1	0.737276	1	H6PD;
Angioid streaks, retina	1	3	0.787402	50.8038	0.0196832	1	1	1	GALNT3;
Anodontia (in some patients)	1	1	0.787402	151.405	0.00660426	1	0.737276	1	DCAF17;
Anosmia	1	9	0.787402	16.9722	0.0579039	1	1	1	SCN9A;
Anterior horn atrophy	1	1	0.787402	151.405	0.00660426	1	0.737276	1	ERBB3;
Areflexia	1	38	0.787402	4.02314	0.222785	1	1	1	NEB;
Arthrogryposis	1	5	0.787402	30.5229	0.0325914	1	1	1	ERBB3;
Arthrogryposis (severe form)	1	2	0.787402	76.0794	0.0131653	1	1	1	NEB;
Ascending muscle weakness (beginning with feet and legs)	1	1	0.787402	151.405	0.00660426	1	0.737276	1	GNE;
Ataxia	5	130	3.93701	5.83449	0.00172068	1	0.737276	1	PDHX; SCN1A; SCN9A; CEP290; DLAT;
Atrophic seminiferous tubules	1	1	0.787402	151.405	0.00660426	1	0.737276	1	DCAF17;
Attacks tend to decrease with age	1	1	0.787402	151.405	0.00660426	1	0.737276	1	SCN9A;
Attention deficit disorder	1	5	0.787402	30.5229	0.0325914	1	1	1	GNE;
Autonomic reflex asystolic syncopal events	1	1	0.787402	151.405	0.00660426	1	0.737276	1	SCN9A;
Autonomic symptoms	1	2	0.787402	76.0794	0.0131653	1	1	1	SCN9A;
Autosomal dominant	4	747	3.14961	0.812755	0.731929	1	1	1	SCN1A; SCN9A; GNE; TEAD1;
Autosomal recessive	16	924	12.5984	2.62335	0.000389044	1	0.452601	1	FRAS1; EIF2B3; H6PD; ERBB3; SLC35A1; PDHX; SPG20; NEB; GALNT3; SCN9A; GAD1; DCAF17; GNE; GLE1; CEP290; DLAT;
Basal ganglia lucencies	1	1	0.787402	151.405	0.00660426	1	0.737276	1	PDHX;
Behavioral Psychiatric Manifestations	2	200	1.5748	1.52155	0.381501	1	1	1	EIF2B3; SPG20;
Between 2 and 7% of children will develop afebrile seizure disorders later in life	1	2	0.787402	76.0794	0.0131653	1	1	1	SCN1A;
Bicornuate uterus	1	8	0.787402	19.0911	0.051638	1	1	1	FRAS1;
Biopsy shows foamy lipid-laden macrophages	1	5	0.787402	30.5229	0.0325914	1	1	1	EIF2B3;
Biopsy shows white matter hypomyelination, demyelination, gliosis	1	5	0.787402	30.5229	0.0325914	1	1	1	EIF2B3;
Bladder	1	90	0.787402	1.69892	0.449949	1	1	1	ERBB3;
Blindness	1	41	0.787402	3.72884	0.238113	1	1	1	FRAS1;
Blindness may occur in affected infants	1	5	0.787402	30.5229	0.0325914	1	1	1	EIF2B3;
Blurred vision	1	3	0.787402	50.8038	0.0196832	1	1	1	SCN9A;
Bone deformities resulting from untreated fractures	1	1	0.787402	151.405	0.00660426	1	0.737276	1	SCN9A;
Brachydactyly	2	64	1.5748	4.75434	0.0669304	1	1	1	SPG20; CEP290;
Bradycardia	1	4	0.787402	38.1345	0.0261585	1	1	1	SCN9A;
Breasts	2	55	1.5748	5.53218	0.0512072	1	1	1	FRAS1; GNE;
Broad, low nasal bridge	1	3	0.787402	50.8038	0.0196832	1	1	1	FRAS1;
Broad nasal bridge	1	34	0.787402	4.49631	0.20187	1	1	1	GNE;
Bulbar muscle weakness	1	4	0.787402	38.1345	0.0261585	1	1	1	NEB;
Burning pain, episodic	1	1	0.787402	151.405	0.00660426	1	0.737276	1	SCN9A;
Burning pain, episodic, typically in the distal extremities, particularly the hands and feet (bilateral, symmetric), triggered by warm stimuli, exercise, standing	1	1	0.787402	151.405	0.00660426	1	0.737276	1	SCN9A;
Calcinosis of the renal parenchyma	1	3	0.787402	50.8038	0.0196832	1	1	1	GALNT3;
Camptodactyly	1	36	0.787402	4.24659	0.212396	1	1	1	SPG20;
Cardiovascular	5	446	3.93701	1.70073	0.173013	1	1	1	ERBB3; GALNT3; SCN9A; DCAF17; CEP290;
Cataracts	1	49	0.787402	3.12017	0.277537	1	1	1	CEP290;
Cavitating leukoencephalopathy	1	23	0.787402	6.64579	0.141432	1	1	1	EIF2B3;
Central fat distribution	1	1	0.787402	151.405	0.00660426	1	0.737276	1	H6PD;
Central Nervous System	14	887	11.0236	2.39139	0.00218662	1	0.737276	1	FRAS1; EIF2B3; ERBB3; PDHX; SPG20; NEB; SCN1A; SCN9A; GAD1; DCAF17; GNE; GLE1; CEP290; DLAT;
Cerebellar atrophy	1	56	0.787402	2.73022	0.310369	1	1	1	SPG20;
Cerebellar signs	1	11	0.787402	13.8891	0.0703126	1	1	1	SPG20;
Cerebral atrophy (in severe cases)	2	2	1.5748	151.405	4.32751e-05	0.956553	0.0637702	0.430895	SCN1A; SCN9A;
Cessation of head growth in affected infants	1	5	0.787402	30.5229	0.0325914	1	1	1	EIF2B3;
Chest	5	243	3.93701	3.12144	0.0226775	1	1	1	FRAS1; PDHX; NEB; GNE; GLE1;
Chest deformities	1	2	0.787402	76.0794	0.0131653	1	1	1	NEB;
Choreoathetoid movements	1	1	0.787402	151.405	0.00660426	1	0.737276	1	DLAT;
Choreoathetosis	1	17	0.787402	8.98998	0.106574	1	1	1	DCAF17;
Chronic-progressive course with episodes of rapid deterioration following fever or head trauma	1	5	0.787402	30.5229	0.0325914	1	1	1	EIF2B3;
Cleft lip	1	43	0.787402	3.55544	0.248165	1	1	1	FRAS1;
Cleft palate	1	97	0.787402	1.57633	0.474998	1	1	1	FRAS1;
Cleft palate (severe form)	1	1	0.787402	151.405	0.00660426	1	0.737276	1	NEB;
Clinical manifestation of some forms of Bardet-Biedl syndrome requires recessive mutation in 1 of the 6 loci plus an additional mutation in a second locus	1	19	0.787402	8.04416	0.118347	1	1	1	CEP290;
Clinodactyly	1	39	0.787402	3.92001	0.227928	1	1	1	SPG20;
Clitoral enlargement	1	3	0.787402	50.8038	0.0196832	1	1	1	FRAS1;
Coarse facial features	1	15	0.787402	10.1878	0.0946456	1	1	1	GNE;
Cognitive deficits	1	7	0.787402	21.8145	0.0453309	1	1	1	EIF2B3;
Complex partial seizures	2	3	1.5748	101.105	0.000129263	1	0.178576	1	SCN1A; SCN9A;
Conductive hearing loss	1	22	0.787402	6.94773	0.135718	1	1	1	FRAS1;
Congenital heart defects	1	22	0.787402	6.94773	0.135718	1	1	1	CEP290;
Congophilic amyloid material	1	1	0.787402	151.405	0.00660426	1	0.737276	1	GNE;
Conjunctival irritation	1	3	0.787402	50.8038	0.0196832	1	1	1	GALNT3;
Conjunctival whitish 'salt-like' deposits	1	3	0.787402	50.8038	0.0196832	1	1	1	GALNT3;
Constipation	1	41	0.787402	3.72884	0.238113	1	1	1	SCN9A;
Contractures	2	18	1.5748	16.8976	0.00617823	1	0.737276	1	SPG20; GAD1;
Cores with lack of oxidative activity and mitochondrial depletion may also be found and extend along length of fiber	1	1	0.787402	151.405	0.00660426	1	0.737276	1	NEB;
Corpus callosum agenesis, partial	1	1	0.787402	151.405	0.00660426	1	0.737276	1	PDHX;
Cortical hyperostosis	1	4	0.787402	38.1345	0.0261585	1	1	1	GALNT3;
Cryptophthalmos	1	3	0.787402	50.8038	0.0196832	1	1	1	FRAS1;
Cryptorchidism	1	101	0.787402	1.5139	0.4888	1	1	1	FRAS1;
Cystic changes in the kidney	1	1	0.787402	151.405	0.00660426	1	0.737276	1	ERBB3;
Cystic degeneration of cerebral white matter with preserved cortex	1	5	0.787402	30.5229	0.0325914	1	1	1	EIF2B3;
Deafness, sensorineural	1	9	0.787402	16.9722	0.0579039	1	1	1	DCAF17;
Death at birth or within first 2 years of life (severe form)	1	1	0.787402	151.405	0.00660426	1	0.737276	1	NEB;
Decreased activity of the E2 subunit (lipoyl transacetylase,	1	1	0.787402	151.405	0.00660426	1	0.737276	1	DLAT;
Decreased activity of the pyruvate dehydrogenase complex (PDH)	1	1	0.787402	151.405	0.00660426	1	0.737276	1	DLAT;
Decreased activity of the pyruvate dehydrogenase (PDH) complex	1	1	0.787402	151.405	0.00660426	1	0.737276	1	PDHX;
Decreased amount of myelin-specific lipids	1	5	0.787402	30.5229	0.0325914	1	1	1	EIF2B3;
Decreased amount of myelin-specific proteins	1	5	0.787402	30.5229	0.0325914	1	1	1	EIF2B3;
Decreased estradiol	1	1	0.787402	151.405	0.00660426	1	0.737276	1	DCAF17;
Decreased fetal movement	1	10	0.787402	15.2767	0.0641286	1	1	1	ERBB3;
Decreased fetal movement (severe form)	1	2	0.787402	76.0794	0.0131653	1	1	1	NEB;
Decreased intraepithelial nerve fiber density	1	1	0.787402	151.405	0.00660426	1	0.737276	1	SCN9A;
Decreased levels of component X protein of the PDH complex	1	1	0.787402	151.405	0.00660426	1	0.737276	1	PDHX;
Decreased levels of the E2 subunit protein	1	1	0.787402	151.405	0.00660426	1	0.737276	1	DLAT;
Decreased muscle density on imaging	1	2	0.787402	76.0794	0.0131653	1	1	1	NEB;
Decreased renal tubular phosphate excretion	1	3	0.787402	50.8038	0.0196832	1	1	1	GALNT3;
Decreased serum estrogen	1	5	0.787402	30.5229	0.0325914	1	1	1	EIF2B3;
Decreased serum insulin-like growth factor 1 (IGF1)	1	1	0.787402	151.405	0.00660426	1	0.737276	1	DCAF17;
Decreased serum progesterone	1	5	0.787402	30.5229	0.0325914	1	1	1	EIF2B3;
Decreased testosterone	1	1	0.787402	151.405	0.00660426	1	0.737276	1	DCAF17;
Decreased thyroxine (T4)	1	1	0.787402	151.405	0.00660426	1	0.737276	1	DCAF17;
Degenerative vitreoretinopathy	1	1	0.787402	151.405	0.00660426	1	0.737276	1	ERBB3;
Delayed cognitive development	1	2	0.787402	76.0794	0.0131653	1	1	1	SPG20;
Delayed conversion of oral cortisone acetate to plasma cortisol	1	1	0.787402	151.405	0.00660426	1	0.737276	1	H6PD;
Delayed motor development	2	55	1.5748	5.53218	0.0512072	1	1	1	SPG20; NEB;
Delayed psychomotor development	2	30	1.5748	10.1408	0.0166831	1	1	1	SCN1A; SCN9A;
Delusions	1	28	0.787402	5.45946	0.169447	1	1	1	EIF2B3;
Dental crowding	1	29	0.787402	5.27127	0.17494	1	1	1	CEP290;
Deposition of calcium phosphate crystals in skin and subcutaneous tissues	1	3	0.787402	50.8038	0.0196832	1	1	1	GALNT3;
Deposits immunoreactive to beta-amyloid protein	1	1	0.787402	151.405	0.00660426	1	0.737276	1	GNE;
Deterioration of motor development	1	5	0.787402	30.5229	0.0325914	1	1	1	EIF2B3;
Developmental delay	3	141	2.3622	3.2319	0.0668104	1	1	1	PDHX; GNE; CEP290;
Developmental regression in affected children	1	5	0.787402	30.5229	0.0325914	1	1	1	EIF2B3;
Diabetes mellitus	1	27	0.787402	5.66159	0.163918	1	1	1	DCAF17;
Diaphysitis	1	3	0.787402	50.8038	0.0196832	1	1	1	GALNT3;
Diarrhea	1	56	0.787402	2.73022	0.310369	1	1	1	SCN9A;
Diastasis of symphysis pubis	1	3	0.787402	50.8038	0.0196832	1	1	1	FRAS1;
Digenic recessive	1	24	0.787402	6.36899	0.147109	1	1	1	CEP290;
Dilated cardiomyopathy (in some patients)	1	3	0.787402	50.8038	0.0196832	1	1	1	ERBB3;
Disorder may progress to involve a larger body area	1	1	0.787402	151.405	0.00660426	1	0.737276	1	SCN9A;
Distal amyotrophy, especially of hands and feet	1	1	0.787402	151.405	0.00660426	1	0.737276	1	SPG20;
Distal limb muscle weakness occurs later	1	3	0.787402	50.8038	0.0196832	1	1	1	NEB;
Distal muscle atrophy	1	5	0.787402	30.5229	0.0325914	1	1	1	GNE;
Distal muscle weakness	1	5	0.787402	30.5229	0.0325914	1	1	1	GNE;
Distended urinary bladder	1	1	0.787402	151.405	0.00660426	1	0.737276	1	ERBB3;
Disturbed root development	1	3	0.787402	50.8038	0.0196832	1	1	1	GALNT3;
Drooling	2	14	1.5748	21.722	0.00373859	1	0.737276	1	SPG20; DLAT;
Dry eyes	1	1	0.787402	151.405	0.00660426	1	0.737276	1	SCN9A;
Dry mouth	1	5	0.787402	30.5229	0.0325914	1	1	1	SCN9A;
Dysarthria	3	118	2.3622	3.8618	0.0434063	1	1	1	EIF2B3; SPG20; DCAF17;
Dysmetria	1	16	0.787402	9.5515	0.10063	1	1	1	SPG20;
Dysphagia	1	67	0.787402	2.28204	0.358996	1	1	1	NEB;
Dystonia	2	71	1.5748	4.28566	0.0801134	1	1	1	PDHX; DCAF17;
Dystonia, episodic	1	3	0.787402	50.8038	0.0196832	1	1	1	DLAT;
Early death occurs in affected infants (days to months after disease onset)	1	5	0.787402	30.5229	0.0325914	1	1	1	EIF2B3;
Ears	4	442	3.14961	1.37358	0.334345	1	1	1	FRAS1; NEB; DCAF17; GNE;
ECG shows flattened T waves	1	1	0.787402	151.405	0.00660426	1	0.737276	1	DCAF17;
Ectopic periarticular calcified masses, painful (hip, elbow, shoulder)	1	3	0.787402	50.8038	0.0196832	1	1	1	GALNT3;
EEG later shows generalized spike or polyspike waves and focal spikes	2	2	1.5748	151.405	4.32751e-05	0.956553	0.0637702	0.430895	SCN1A; SCN9A;
EEG may be normal at first	2	2	1.5748	151.405	4.32751e-05	0.956553	0.0637702	0.430895	SCN1A; SCN9A;
EEG may show migrating focal or multifocal origin (in severe cases)	2	2	1.5748	151.405	4.32751e-05	0.956553	0.0637702	0.430895	SCN1A; SCN9A;
Elevated fibroblast free sialic acid	1	1	0.787402	151.405	0.00660426	1	0.737276	1	GNE;
Elevated urinary free sialic acid (N-acetylneuraminic acid)	1	1	0.787402	151.405	0.00660426	1	0.737276	1	GNE;
EMG shows myopathic changes	1	10	0.787402	15.2767	0.0641286	1	1	1	GNE;
Emotional lability	1	30	0.787402	5.09562	0.180397	1	1	1	EIF2B3;
Emotional lability (variable)	1	1	0.787402	151.405	0.00660426	1	0.737276	1	SPG20;
Encephalocele	1	4	0.787402	38.1345	0.0261585	1	1	1	FRAS1;
Endocrine Features	3	155	2.3622	2.94001	0.083345	1	1	1	EIF2B3; H6PD; DCAF17;
Epicanthal folds	2	61	1.5748	4.98812	0.061527	1	1	1	PDHX; GNE;
ERYTHERMALGIA, PRIMARY	1	1	0.787402	151.405	0.00660426	1	0.737276	1	SCN9A;
Extensor plantar responses	2	65	1.5748	4.6812	0.0687656	1	1	1	SPG20; GAD1;
External ear malformations	1	4	0.787402	38.1345	0.0261585	1	1	1	FRAS1;
External Features	4	180	3.14961	3.37279	0.031571	1	1	1	FRAS1; PDHX; NEB; GNE;
External Genitalia (Female)	1	50	0.787402	3.05778	0.282321	1	1	1	FRAS1;
External Genitalia (Male)	4	151	3.14961	4.0205	0.0179424	1	1	1	FRAS1; H6PD; DCAF17; GNE;
Extraocular muscles are not involved	1	2	0.787402	76.0794	0.0131653	1	1	1	NEB;
Extrapyramidal symptoms	1	4	0.787402	38.1345	0.0261585	1	1	1	DCAF17;
Eyes	13	826	10.2362	2.3847	0.00322368	1	0.737276	1	FRAS1; EIF2B3; ERBB3; PDHX; SPG20; NEB; GALNT3; SCN1A; SCN9A; GNE; CEP290; TEAD1; DLAT;
Face	8	433	6.29921	2.80076	0.00810196	1	0.895429	1	FRAS1; ERBB3; SPG20; NEB; SCN9A; DCAF17; GNE; GLE1;
Facial muscle weakness	1	15	0.787402	10.1878	0.0946456	1	1	1	NEB;
Failure of secondary sexual development	1	1	0.787402	151.405	0.00660426	1	0.737276	1	DCAF17;
Failure to achieve sitting or walking (severe form)	1	1	0.787402	151.405	0.00660426	1	0.737276	1	NEB;
Febrile seizures	1	3	0.787402	50.8038	0.0196832	1	1	1	SCN1A;
Feet	3	345	2.3622	1.32092	0.399142	1	1	1	SPG20; GNE; CEP290;
Fine motor delay	1	1	0.787402	151.405	0.00660426	1	0.737276	1	DLAT;
FRASER SYNDROME	1	3	0.787402	50.8038	0.0196832	1	1	1	FRAS1;
Frequent falls	1	7	0.787402	21.8145	0.0453309	1	1	1	NEB;
Frontal metopic ridge	1	1	0.787402	151.405	0.00660426	1	0.737276	1	PDHX;
Gait abnormalities	1	7	0.787402	21.8145	0.0453309	1	1	1	GNE;
Gait difficulties	1	6	0.787402	25.4442	0.0389821	1	1	1	EIF2B3;
Gastrointestinal	3	425	2.3622	1.07228	0.534941	1	1	1	NEB; SCN9A; CEP290;
Generalized clonic or tonic-clonic seizures	2	2	1.5748	151.405	4.32751e-05	0.956553	0.0637702	0.430895	SCN1A; SCN9A;
Generalized hirsutism	1	2	0.787402	76.0794	0.0131653	1	1	1	GNE;
Generalized thinning of tubular bones	1	1	0.787402	151.405	0.00660426	1	0.737276	1	GLE1;
Generalized tonic-clonic seizures	1	11	0.787402	13.8891	0.0703126	1	1	1	SCN1A;
Genetic heterogeneity	1	142	0.787402	1.07682	0.611085	1	1	1	GAD1;
Genetic heterogeneity (see	1	18	0.787402	8.49081	0.11248	1	1	1	NEB;
Genetic heterogeneity, see SPG5A (	1	1	0.787402	151.405	0.00660426	1	0.737276	1	SPG20;
Genitourinary	8	478	6.29921	2.5371	0.0140925	1	1	1	FRAS1; EIF2B3; H6PD; ERBB3; GALNT3; DCAF17; GNE; CEP290;
Gross motor delay	1	2	0.787402	76.0794	0.0131653	1	1	1	DLAT;
Growth	5	609	3.93701	1.24553	0.375506	1	1	1	H6PD; SPG20; NEB; GNE; CEP290;
Hair	4	240	3.14961	2.52963	0.0749114	1	1	1	FRAS1; H6PD; DCAF17; GNE;
Hallucinations (rare)	1	1	0.787402	151.405	0.00660426	1	0.737276	1	DCAF17;
Hammertoes	1	6	0.787402	25.4442	0.0389821	1	1	1	SPG20;
Hamstring muscle affected	1	1	0.787402	151.405	0.00660426	1	0.737276	1	GNE;
Hands	2	349	1.5748	0.871966	0.674005	1	1	1	SPG20; CEP290;
Head	6	345	4.72441	2.63745	0.0270893	1	1	1	EIF2B3; PDHX; SCN1A; SCN9A; GAD1; DLAT;
Head and Neck	15	954	11.811	2.38215	0.00157582	1	0.737276	1	FRAS1; EIF2B3; ERBB3; PDHX; SPG20; NEB; GALNT3; SCN1A; SCN9A; GAD1; DCAF17; GNE; GLE1; CEP290; DLAT;
Heart	4	351	3.14961	1.72968	0.202568	1	1	1	ERBB3; SCN9A; DCAF17; CEP290;
Height	1	290	0.787402	0.527291	0.855752	1	1	1	SPG20;
Hematology	1	229	0.787402	0.667742	0.782703	1	1	1	SLC35A1;
Hemiclonic seizures	1	1	0.787402	151.405	0.00660426	1	0.737276	1	SCN1A;
Hemifacial palsy	1	1	0.787402	151.405	0.00660426	1	0.737276	1	ERBB3;
Hepatic fibrosis	1	27	0.787402	5.66159	0.163918	1	1	1	CEP290;
Hepatomegaly	1	130	0.787402	1.17621	0.578659	1	1	1	GNE;
Heterozygote may have elevated serum phosphate and elevated serum 1,25-dihydroxycholecalciferol	1	3	0.787402	50.8038	0.0196832	1	1	1	GALNT3;
High-arched palate	2	86	1.5748	3.53825	0.110689	1	1	1	NEB; GNE;
High arched palate	1	32	0.787402	4.77724	0.191204	1	1	1	CEP290;
High level of cortisone metabolites	1	1	0.787402	151.405	0.00660426	1	0.737276	1	H6PD;
High myopia	1	7	0.787402	21.8145	0.0453309	1	1	1	ERBB3;
High palate	1	9	0.787402	16.9722	0.0579039	1	1	1	PDHX;
High prevalence among individuals of Middle Eastern or African descent	1	3	0.787402	50.8038	0.0196832	1	1	1	GALNT3;
High to high-normal cortisol secretion rate	1	1	0.787402	151.405	0.00660426	1	0.737276	1	H6PD;
Hirschsprung disease (	1	19	0.787402	8.04416	0.118347	1	1	1	CEP290;
Hirsutism	1	22	0.787402	6.94773	0.135718	1	1	1	H6PD;
Hydronephrosis	1	38	0.787402	4.02314	0.222785	1	1	1	ERBB3;
Hyperandrogenism	1	2	0.787402	76.0794	0.0131653	1	1	1	H6PD;
Hyperextensible hand joints	1	1	0.787402	151.405	0.00660426	1	0.737276	1	SPG20;
Hypergonadotropic hypogonadism	1	5	0.787402	30.5229	0.0325914	1	1	1	DCAF17;
Hyperhidrosis	1	8	0.787402	19.0911	0.051638	1	1	1	SCN9A;
Hyperlipidemia	1	11	0.787402	13.8891	0.0703126	1	1	1	DCAF17;
Hyperlordosis	1	8	0.787402	19.0911	0.051638	1	1	1	NEB;
Hyperphosphatemia	1	8	0.787402	19.0911	0.051638	1	1	1	GALNT3;
Hyperreflexia	3	122	2.3622	3.73519	0.0471228	1	1	1	SPG20; GAD1; DLAT;
Hypertelorism	4	121	3.14961	5.01724	0.00851019	1	0.931234	1	FRAS1; PDHX; SPG20; GNE;
Hypertension	1	57	0.787402	2.68233	0.314937	1	1	1	CEP290;
Hypertonia	1	21	0.787402	7.27842	0.129965	1	1	1	GAD1;
Hypodontia	1	51	0.787402	2.99783	0.287073	1	1	1	CEP290;
Hypogonadism	1	19	0.787402	8.04416	0.118347	1	1	1	DCAF17;
Hypogonadism (major)	1	19	0.787402	8.04416	0.118347	1	1	1	CEP290;
Hypogonadotropic hypergonadism	1	1	0.787402	151.405	0.00660426	1	0.737276	1	DCAF17;
Hypoplastic nipples	1	6	0.787402	25.4442	0.0389821	1	1	1	GNE;
Hypoplastic, notched nares	1	3	0.787402	50.8038	0.0196832	1	1	1	FRAS1;
Hypoplastic uterus	1	3	0.787402	50.8038	0.0196832	1	1	1	DCAF17;
Hyporeflexia	1	75	0.787402	2.03866	0.392209	1	1	1	NEB;
Hyposmia	1	4	0.787402	38.1345	0.0261585	1	1	1	SCN9A;
Hypospadias	1	55	0.787402	2.77985	0.305771	1	1	1	FRAS1;
Hypotonia	1	233	0.787402	0.656279	0.788455	1	1	1	EIF2B3;
Hypotonia, neonatal	3	19	2.3622	23.9732	0.0002523	1	0.309825	1	PDHX; NEB; DLAT;
Immunology	1	148	0.787402	1.03317	0.626356	1	1	1	SLC35A1;
Impaired distal temperature sensation	1	1	0.787402	151.405	0.00660426	1	0.737276	1	SCN9A;
Inability to run	1	3	0.787402	50.8038	0.0196832	1	1	1	NEB;
Increased creatine phosphokinase (CPK)	1	1	0.787402	151.405	0.00660426	1	0.737276	1	GNE;
Increased fatty infiltration	1	2	0.787402	76.0794	0.0131653	1	1	1	NEB;
Increased percent tubular reabsorption of phosphorus	1	3	0.787402	50.8038	0.0196832	1	1	1	GALNT3;
Increased renal tubular phosphate reabsorption	1	3	0.787402	50.8038	0.0196832	1	1	1	GALNT3;
Increased serum alanine	1	2	0.787402	76.0794	0.0131653	1	1	1	PDHX;
Increased serum FGF23	1	3	0.787402	50.8038	0.0196832	1	1	1	GALNT3;
Increased serum gonadotropins	1	5	0.787402	30.5229	0.0325914	1	1	1	EIF2B3;
Increased serum pyruvate	1	2	0.787402	76.0794	0.0131653	1	1	1	PDHX;
Increased thyroid-stimulating hormone (TSH)	1	1	0.787402	151.405	0.00660426	1	0.737276	1	DCAF17;
Indifference	1	5	0.787402	30.5229	0.0325914	1	1	1	EIF2B3;
INDIFFERENCE TO PAIN, CONGENITAL, AUTOSOMAL RECESSIVE	1	1	0.787402	151.405	0.00660426	1	0.737276	1	SCN9A;
Infertility	1	9	0.787402	16.9722	0.0579039	1	1	1	H6PD;
Inflammatory cells absent	1	1	0.787402	151.405	0.00660426	1	0.737276	1	GNE;
Inguinal hernias	1	5	0.787402	30.5229	0.0325914	1	1	1	GNE;
Internal Genitalia (Female)	4	96	3.14961	6.32367	0.00377381	1	0.737276	1	FRAS1; EIF2B3; H6PD; DCAF17;
Internal Genitalia (Male)	3	148	2.3622	3.07905	0.0748726	1	1	1	FRAS1; DCAF17; CEP290;
Isolated absence of pain sensation	1	1	0.787402	151.405	0.00660426	1	0.737276	1	SCN9A;
Jaw pain	1	1	0.787402	151.405	0.00660426	1	0.737276	1	SCN9A;
Jerky head movements	1	1	0.787402	151.405	0.00660426	1	0.737276	1	DLAT;
Joint contractures	1	49	0.787402	3.12017	0.277537	1	1	1	NEB;
Joint deformities (may develop over time)	1	2	0.787402	76.0794	0.0131653	1	1	1	NEB;
Kidneys	4	276	3.14961	2.19969	0.110358	1	1	1	FRAS1; ERBB3; GALNT3; CEP290;
Knee and ankle clonus	1	2	0.787402	76.0794	0.0131653	1	1	1	SPG20;
Kyphoscoliosis	1	34	0.787402	4.49631	0.20187	1	1	1	SPG20;
Laboratory Abnormalities	8	712	6.29921	1.70329	0.0994895	1	1	1	SLC35A1; PDHX; NEB; GALNT3; SCN9A; DCAF17; GNE; DLAT;
Lacrimation, episodic	1	1	0.787402	151.405	0.00660426	1	0.737276	1	SCN9A;
Lacticacidemia	1	1	0.787402	151.405	0.00660426	1	0.737276	1	PDHX;
Lactic acidosis	1	58	0.787402	2.63609	0.319475	1	1	1	PDHX;
Lactic acidosis, may be mild	1	1	0.787402	151.405	0.00660426	1	0.737276	1	DLAT;
Large halluces	1	3	0.787402	50.8038	0.0196832	1	1	1	GNE;
Laryngeal atresia	1	3	0.787402	50.8038	0.0196832	1	1	1	FRAS1;
Laryngeal stenosis	1	5	0.787402	30.5229	0.0325914	1	1	1	FRAS1;
Larynx	1	46	0.787402	3.32362	0.262996	1	1	1	FRAS1;
Learning disabilities (major)	1	19	0.787402	8.04416	0.118347	1	1	1	CEP290;
Left ventricular hypertrophy	1	26	0.787402	5.87926	0.158352	1	1	1	CEP290;
Lethargy	1	64	0.787402	2.38899	0.346082	1	1	1	EIF2B3;
Leukoencephalopathy, severe	1	5	0.787402	30.5229	0.0325914	1	1	1	EIF2B3;
Limb-girdle muscle atrophy	1	1	0.787402	151.405	0.00660426	1	0.737276	1	GNE;
Limb-girdle muscle weakness	1	1	0.787402	151.405	0.00660426	1	0.737276	1	GNE;
Limbs	5	339	3.93701	2.23752	0.0743614	1	1	1	FRAS1; SPG20; GALNT3; GAD1; GLE1;
Liver	2	256	1.5748	1.18872	0.506006	1	1	1	GNE; CEP290;
Long, smooth philtrum	1	3	0.787402	50.8038	0.0196832	1	1	1	GNE;
Loss of coordination	1	5	0.787402	30.5229	0.0325914	1	1	1	EIF2B3;
Loss of eyebrow hair	1	1	0.787402	151.405	0.00660426	1	0.737276	1	DCAF17;
Lower limb spasticity	1	17	0.787402	8.98998	0.106574	1	1	1	SPG20;
Lower limb weakness	1	16	0.787402	9.5515	0.10063	1	1	1	SPG20;
Low posterior hairline	1	13	0.787402	11.754	0.0825592	1	1	1	GNE;
Low-set ears	1	97	0.787402	1.57633	0.474998	1	1	1	GNE;
Low-set ears (severe form)	1	1	0.787402	151.405	0.00660426	1	0.737276	1	NEB;
Low tetrahydrocortisol (THF) plus 5-alpha-THF/tetrahydrocortisone (THE) ratio	1	1	0.787402	151.405	0.00660426	1	0.737276	1	H6PD;
Low to normal level of cortisol metabolites	1	1	0.787402	151.405	0.00660426	1	0.737276	1	H6PD;
Low urinary cortols-to-cortolone ratio	1	1	0.787402	151.405	0.00660426	1	0.737276	1	H6PD;
Lung	2	171	1.5748	1.77957	0.312049	1	1	1	ERBB3; GLE1;
Macrocephaly may develop in those who survive past age 2 years	1	5	0.787402	30.5229	0.0325914	1	1	1	EIF2B3;
Magnetic resonance spectroscopy (MRS) shows decreased N-acetylaspartic acid in unaffected white matter	1	5	0.787402	30.5229	0.0325914	1	1	1	EIF2B3;
Mandibular and submandibular pain, episodic, triggered by eating and yawning	1	1	0.787402	151.405	0.00660426	1	0.737276	1	SCN9A;
Many adults with typical form remain ambulatory	1	1	0.787402	151.405	0.00660426	1	0.737276	1	NEB;
Marked fetal hydrops	1	1	0.787402	151.405	0.00660426	1	0.737276	1	GLE1;
Marked phenotypic variability	2	2	1.5748	151.405	4.32751e-05	0.956553	0.0637702	0.430895	SCN1A; SCN9A;
May be extreme phenotype of generalized epilepsy with febrile seizures plus (GEFS+,	2	2	1.5748	151.405	4.32751e-05	0.956553	0.0637702	0.430895	SCN1A; SCN9A;
May be induced by fever or hot bath	2	2	1.5748	151.405	4.32751e-05	0.956553	0.0637702	0.430895	SCN1A; SCN9A;
May have proximal muscle weakness later in the disease	1	1	0.787402	151.405	0.00660426	1	0.737276	1	GNE;
Megakaryocytes show ultrastructural defects with abnormal membranes	1	1	0.787402	151.405	0.00660426	1	0.737276	1	SLC35A1;
Memory loss	1	13	0.787402	11.754	0.0825592	1	1	1	EIF2B3;
Meningomyelocele	1	3	0.787402	50.8038	0.0196832	1	1	1	FRAS1;
Mental deterioration	2	14	1.5748	21.722	0.00373859	1	0.737276	1	SCN1A; SCN9A;
Mental retardation	4	200	3.14961	3.03553	0.0437379	1	1	1	FRAS1; PDHX; GAD1; DCAF17;
Mental retardation, mild	1	11	0.787402	13.8891	0.0703126	1	1	1	DLAT;
Metabolic acidosis	1	30	0.787402	5.09562	0.180397	1	1	1	PDHX;
Metabolic Features	2	195	1.5748	1.56056	0.369708	1	1	1	PDHX; DLAT;
Microcephaly	4	129	3.14961	4.70612	0.0105949	1	1	1	FRAS1; PDHX; GAD1; DLAT;
Micrognathia	2	121	1.5748	2.51487	0.190411	1	1	1	ERBB3; GLE1;
Middle ear malformations	1	3	0.787402	50.8038	0.0196832	1	1	1	FRAS1;
Midline nasal cleavage	1	3	0.787402	50.8038	0.0196832	1	1	1	FRAS1;
Mild mental decline	1	5	0.787402	30.5229	0.0325914	1	1	1	EIF2B3;
Misc	1	219	0.787402	0.698231	0.767635	1	1	1	TEAD1;
Miscellaneous	16	1228	12.5984	1.97393	0.00699397	1	0.776858	1	FRAS1; EIF2B3; ERBB3; SLC35A1; PDHX; SPG20; NEB; GALNT3; SCN1A; SCN9A; GAD1; DCAF17; GNE; GLE1; CEP290; DLAT;
Most affected infants die shortly after birth from respiratory failure	1	1	0.787402	151.405	0.00660426	1	0.737276	1	ERBB3;
Most mutations occur de novo	2	2	1.5748	151.405	4.32751e-05	0.956553	0.0637702	0.430895	SCN1A; SCN9A;
Mouth	6	417	4.72441	2.18207	0.0584803	1	1	1	FRAS1; PDHX; SPG20; NEB; SCN9A; CEP290;
Movement	2	29	1.5748	10.4903	0.0156377	1	1	1	ERBB3; NEB;
MRI shows decreased signal intensities in the basal ganglia	1	1	0.787402	151.405	0.00660426	1	0.737276	1	DCAF17;
MRI shows globus pallidus signal abnormalities	1	1	0.787402	151.405	0.00660426	1	0.737276	1	DLAT;
MRI shows symmetric, diffuse lesions with CSF-like signal intensity	1	5	0.787402	30.5229	0.0325914	1	1	1	EIF2B3;
MRI shows white matter lesions	1	1	0.787402	151.405	0.00660426	1	0.737276	1	DCAF17;
MRS shows decreased choline in affected white matter	1	5	0.787402	30.5229	0.0325914	1	1	1	EIF2B3;
MRS shows decreased creatine in white matter	1	5	0.787402	30.5229	0.0325914	1	1	1	EIF2B3;
Multiple congenital contractures	1	1	0.787402	151.405	0.00660426	1	0.737276	1	GLE1;
Muscle atrophy	1	39	0.787402	3.92001	0.227928	1	1	1	GLE1;
Muscle biopsy shows nonspecific myopathic changes without dystrophic or inflammatory changes	1	2	0.787402	76.0794	0.0131653	1	1	1	NEB;
Muscle hypoplasia	1	1	0.787402	151.405	0.00660426	1	0.737276	1	GLE1;
Muscle pain	1	9	0.787402	16.9722	0.0579039	1	1	1	SCN9A;
Muscle, Soft Tissue	5	341	3.93701	2.2244	0.0758251	1	1	1	SPG20; NEB; SCN9A; GNE; GLE1;
Muscle weakness, generalized	1	2	0.787402	76.0794	0.0131653	1	1	1	NEB;
Myalgias	1	2	0.787402	76.0794	0.0131653	1	1	1	SCN9A;
Myoclonic seizures	2	12	1.5748	25.3393	0.00273503	1	0.737276	1	SCN1A; SCN9A;
Myopathic changes early in disease seen on EMG	1	1	0.787402	151.405	0.00660426	1	0.737276	1	NEB;
Myopathic facies	1	8	0.787402	19.0911	0.051638	1	1	1	NEB;
Neck	1	130	0.787402	1.17621	0.578659	1	1	1	NEB;
Neck flexor muscle weakness	1	4	0.787402	38.1345	0.0261585	1	1	1	NEB;
Neck muscle weakness	1	7	0.787402	21.8145	0.0453309	1	1	1	NEB;
Nemaline bodies are rarely intranuclear	1	2	0.787402	76.0794	0.0131653	1	1	1	NEB;
Nemaline bodies are usually subsarcolemmal or sarcoplasmic	1	2	0.787402	76.0794	0.0131653	1	1	1	NEB;
Nemaline bodies (rods) on Gomori trichrome staining	1	1	0.787402	151.405	0.00660426	1	0.737276	1	NEB;
Neonatal death	1	2	0.787402	76.0794	0.0131653	1	1	1	GLE1;
Nephrogenic diabetes insipidus	1	19	0.787402	8.04416	0.118347	1	1	1	CEP290;
Neurogenic changes later in disease seen on EMG	1	1	0.787402	151.405	0.00660426	1	0.737276	1	NEB;
Neurogenic muscle atrophy, especially in the lower limbs	1	1	0.787402	151.405	0.00660426	1	0.737276	1	ERBB3;
Neurologic	14	930	11.0236	2.28083	0.0033551	1	0.737276	1	FRAS1; EIF2B3; ERBB3; PDHX; SPG20; NEB; SCN1A; SCN9A; GAD1; DCAF17; GNE; GLE1; CEP290; DLAT;
Neuropathic joints	1	1	0.787402	151.405	0.00660426	1	0.737276	1	SCN9A;
Neutropenia	1	20	0.787402	7.64216	0.124175	1	1	1	SLC35A1;
Neutrophil membranes show absence of sialyl-Lewis-X	1	1	0.787402	151.405	0.00660426	1	0.737276	1	SLC35A1;
No fetal hydrops	1	1	0.787402	151.405	0.00660426	1	0.737276	1	ERBB3;
Nonepileptic tonic attacks (most common in infants and young children)	1	1	0.787402	151.405	0.00660426	1	0.737276	1	SCN9A;
Normal axonal flare response after intradermal histamine injection	1	1	0.787402	151.405	0.00660426	1	0.737276	1	SCN9A;
Normal fine motor activity	1	2	0.787402	76.0794	0.0131653	1	1	1	NEB;
Normal growth	1	1	0.787402	151.405	0.00660426	1	0.737276	1	GNE;
Normal lung histology	1	1	0.787402	151.405	0.00660426	1	0.737276	1	ERBB3;
Normal or mildly increased serum creatine kinase	1	2	0.787402	76.0794	0.0131653	1	1	1	NEB;
Normal peripheral nerve biopsy	1	1	0.787402	151.405	0.00660426	1	0.737276	1	SCN9A;
Normal serum calcium	1	8	0.787402	19.0911	0.051638	1	1	1	GALNT3;
Normal serum parathyroid hormone (PTH)	1	3	0.787402	50.8038	0.0196832	1	1	1	GALNT3;
Normal to elevated serum 1,25-dihydroxycholecalciferol (calcitriol)	1	3	0.787402	50.8038	0.0196832	1	1	1	GALNT3;
Normal transferrin isoelectric profile	1	1	0.787402	151.405	0.00660426	1	0.737276	1	SLC35A1;
Nose	4	314	3.14961	1.93349	0.154401	1	1	1	FRAS1; SCN9A; DCAF17; GNE;
Nystagmus	1	122	0.787402	1.25334	0.555567	1	1	1	DLAT;
Obesity	2	43	1.5748	7.07568	0.0327629	1	1	1	H6PD; CEP290;
Obliterated tooth pulp cavities	1	3	0.787402	50.8038	0.0196832	1	1	1	GALNT3;
Ocular pain, episodic	1	1	0.787402	151.405	0.00660426	1	0.737276	1	SCN9A;
Oculomotor apraxia	1	10	0.787402	15.2767	0.0641286	1	1	1	DLAT;
Often refractory to medical therapy	2	2	1.5748	151.405	4.32751e-05	0.956553	0.0637702	0.430895	SCN1A; SCN9A;
Oligomenorrhea	1	5	0.787402	30.5229	0.0325914	1	1	1	H6PD;
Onset at birth or in early childhood	1	2	0.787402	76.0794	0.0131653	1	1	1	PDHX;
Onset in early adulthood (average 26 years)	1	1	0.787402	151.405	0.00660426	1	0.737276	1	GNE;
Onset in early childhood	1	18	0.787402	8.49081	0.11248	1	1	1	SPG20;
Onset in first decade of life	1	4	0.787402	38.1345	0.0261585	1	1	1	GALNT3;
Onset in first year of life	2	7	1.5748	43.413	0.000889274	1	0.737276	1	SCN1A; SCN9A;
Onset in infancy	5	82	3.93701	9.24938	0.000210919	1	0.274245	1	SLC35A1; NEB; SCN9A; GAD1; DLAT;
Onset in neonatal period or infancy	1	2	0.787402	76.0794	0.0131653	1	1	1	SCN9A;
Onset may also occur in early infancy, adolescence, or adulthood	1	5	0.787402	30.5229	0.0325914	1	1	1	EIF2B3;
Onset of febrile seizures typically between 6 months and 6 years of age	1	2	0.787402	76.0794	0.0131653	1	1	1	SCN1A;
Onset of mental impairment in early childhood	1	1	0.787402	151.405	0.00660426	1	0.737276	1	DCAF17;
Onset of other symptoms in adolescence or early adulthood	1	1	0.787402	151.405	0.00660426	1	0.737276	1	DCAF17;
Onset usually in childhood or adolescence	1	5	0.787402	30.5229	0.0325914	1	1	1	SCN9A;
Onset usually in late infancy or childhood (1 to 6 years)	1	5	0.787402	30.5229	0.0325914	1	1	1	EIF2B3;
Optic atrophy	2	82	1.5748	3.71083	0.10226	1	1	1	EIF2B3; PDHX;
Other	3	384	2.3622	1.18677	0.467213	1	1	1	NEB; GNE; CEP290;
Ovarian failure, in a subset of affected patients (ovarioleukodystrophy)	1	5	0.787402	30.5229	0.0325914	1	1	1	EIF2B3;
Overgrowth of the maxilla	1	1	0.787402	151.405	0.00660426	1	0.737276	1	SPG20;
Over time, white matter vanishes and is replaced by CSF	1	5	0.787402	30.5229	0.0325914	1	1	1	EIF2B3;
Painful swellings of the long bones, acute, recurrent attacks	1	3	0.787402	50.8038	0.0196832	1	1	1	GALNT3;
Painless fractures due to injury	1	3	0.787402	50.8038	0.0196832	1	1	1	SCN9A;
Palpitations	1	6	0.787402	25.4442	0.0389821	1	1	1	SCN9A;
PAROXYSMAL EXTREME PAIN DISORDER	1	1	0.787402	151.405	0.00660426	1	0.737276	1	SCN9A;
Partial seizures	1	1	0.787402	151.405	0.00660426	1	0.737276	1	SCN1A;
Patients do not have clinical hypothyroidism	1	1	0.787402	151.405	0.00660426	1	0.737276	1	DCAF17;
Patients may or may not have dysmorphic features	1	1	0.787402	151.405	0.00660426	1	0.737276	1	PDHX;
Patients show normal psychomotor development	1	2	0.787402	76.0794	0.0131653	1	1	1	SCN1A;
Paucity of anterior horn motor neurons	1	1	0.787402	151.405	0.00660426	1	0.737276	1	GLE1;
Pectus excavatum (1 patient)	1	1	0.787402	151.405	0.00660426	1	0.737276	1	PDHX;
Pelvis	1	153	0.787402	0.999409	0.638627	1	1	1	FRAS1;
Periorbital fullness	1	1	0.787402	151.405	0.00660426	1	0.737276	1	GNE;
Periosteal reaction	1	3	0.787402	50.8038	0.0196832	1	1	1	GALNT3;
Peripapillary chorioretinal atrophy	1	1	0.787402	151.405	0.00660426	1	0.737276	1	TEAD1;
Peripheral Nervous System	1	178	0.787402	0.85905	0.694235	1	1	1	SCN9A;
Periventricular white matter changes	1	2	0.787402	76.0794	0.0131653	1	1	1	SPG20;
Personality changes	1	16	0.787402	9.5515	0.10063	1	1	1	EIF2B3;
Pes cavus	1	58	0.787402	2.63609	0.319475	1	1	1	SPG20;
Phenotypic similarities to Leigh syndrome (	1	1	0.787402	151.405	0.00660426	1	0.737276	1	PDHX;
Platelets show decreased GPIb	1	1	0.787402	151.405	0.00660426	1	0.737276	1	SLC35A1;
Polydactyly (major)	1	19	0.787402	8.04416	0.118347	1	1	1	CEP290;
Polyhydramnios	1	45	0.787402	3.39746	0.258085	1	1	1	ERBB3;
Polyhydramnios (severe form)	1	2	0.787402	76.0794	0.0131653	1	1	1	NEB;
Poor coordination	1	22	0.787402	6.94773	0.135718	1	1	1	CEP290;
Poor feeding	1	70	0.787402	2.18425	0.371657	1	1	1	NEB;
Poor fine and gross motor coordination	1	1	0.787402	151.405	0.00660426	1	0.737276	1	PDHX;
Poor speech	1	3	0.787402	50.8038	0.0196832	1	1	1	DLAT;
Precocious puberty, gonadotropin-independent	1	1	0.787402	151.405	0.00660426	1	0.737276	1	H6PD;
Prenatal Manifestations	3	115	2.3622	3.96253	0.0407198	1	1	1	ERBB3; NEB; GLE1;
Presence of 4 major features or 3 major and 2 minor features establishes the diagnosis	1	19	0.787402	8.04416	0.118347	1	1	1	CEP290;
Presents with 4 types of painful episodes - (1) Birth crisis, babies are born red and stiff (2) Rectal crisis, triggered by defecation or emotional factors (3) Ocular crisis (4) Mandibular crisis, triggered by eating or yawning	1	1	0.787402	151.405	0.00660426	1	0.737276	1	SCN9A;
Primary gonadal insufficiency	1	5	0.787402	30.5229	0.0325914	1	1	1	EIF2B3;
Primary ovarian failure	1	3	0.787402	50.8038	0.0196832	1	1	1	DCAF17;
Progressive cognitive decline following normal development in childhood (in some patients)	1	1	0.787402	151.405	0.00660426	1	0.737276	1	DCAF17;
Progressive deposition of basic calcium phosphate crystals	1	3	0.787402	50.8038	0.0196832	1	1	1	GALNT3;
Prominent ears (in some patients)	1	1	0.787402	151.405	0.00660426	1	0.737276	1	DCAF17;
Prominent forehead	1	36	0.787402	4.24659	0.212396	1	1	1	GNE;
Prominent nasal root (in some patients)	1	1	0.787402	151.405	0.00660426	1	0.737276	1	DCAF17;
Protuberant abdomen	1	8	0.787402	19.0911	0.051638	1	1	1	GNE;
Proximal limb muscle weakness initially	1	2	0.787402	76.0794	0.0131653	1	1	1	NEB;
Psychiatric manifestations more common with adult-onset of disease	1	5	0.787402	30.5229	0.0325914	1	1	1	EIF2B3;
Psychomotor delay	1	7	0.787402	21.8145	0.0453309	1	1	1	PDHX;
Psychomotor delay after second year	2	2	1.5748	151.405	4.32751e-05	0.956553	0.0637702	0.430895	SCN1A; SCN9A;
Psychomotor delay may already be apparent at onset of seizures	2	2	1.5748	151.405	4.32751e-05	0.956553	0.0637702	0.430895	SCN1A; SCN9A;
Psychomotor retardation	1	42	0.787402	3.64007	0.243155	1	1	1	DLAT;
Psychosis (rare)	1	2	0.787402	76.0794	0.0131653	1	1	1	DCAF17;
Ptosis	1	107	0.787402	1.42902	0.508831	1	1	1	DLAT;
Pulmonary hypoplasia	1	18	0.787402	8.49081	0.11248	1	1	1	GLE1;
Pulp stones	1	3	0.787402	50.8038	0.0196832	1	1	1	GALNT3;
Pyramidal hypertonia	1	1	0.787402	151.405	0.00660426	1	0.737276	1	PDHX;
Quadriceps muscle spared	1	1	0.787402	151.405	0.00660426	1	0.737276	1	GNE;
Radiography shows porotic changes	1	3	0.787402	50.8038	0.0196832	1	1	1	GALNT3;
Rapid, instantaneous neurologic decline may occur after fright	1	5	0.787402	30.5229	0.0325914	1	1	1	EIF2B3;
Rectal pain, episodic, triggered by defecation	1	1	0.787402	151.405	0.00660426	1	0.737276	1	SCN9A;
Recurrent bacterial infections	1	8	0.787402	19.0911	0.051638	1	1	1	SLC35A1;
Recurrent hemorrhagic events	1	1	0.787402	151.405	0.00660426	1	0.737276	1	SLC35A1;
Reddish discoloration, episodic, associated with pain	1	1	0.787402	151.405	0.00660426	1	0.737276	1	SCN9A;
Reddish or purplish skin discoloration, episodic, associated with pain	1	1	0.787402	151.405	0.00660426	1	0.737276	1	SCN9A;
Relief is achieved by cooling or by elevating the extremities	1	1	0.787402	151.405	0.00660426	1	0.737276	1	SCN9A;
Renal agenesis/hypoplasia	1	3	0.787402	50.8038	0.0196832	1	1	1	FRAS1;
Renal anomalies (major)	1	19	0.787402	8.04416	0.118347	1	1	1	CEP290;
Respiratory	5	360	3.93701	2.107	0.0905043	1	1	1	FRAS1; ERBB3; NEB; GNE; GLE1;
Respiratory failure in infancy	1	1	0.787402	151.405	0.00660426	1	0.737276	1	ERBB3;
Respiratory insufficiency	1	35	0.787402	4.36788	0.20715	1	1	1	ERBB3;
Respiratory insufficiency due to muscle weakness	1	10	0.787402	15.2767	0.0641286	1	1	1	NEB;
Retinitis pigmentosa	1	39	0.787402	3.92001	0.227928	1	1	1	CEP290;
Rhinorrhea, episodic	1	1	0.787402	151.405	0.00660426	1	0.737276	1	SCN9A;
Ribs, Sternum, Clavicles and Scapulae	1	162	0.787402	0.943889	0.659716	1	1	1	GLE1;
Rigid spine	1	4	0.787402	38.1345	0.0261585	1	1	1	NEB;
Rimmed vacuoles' on biopsy	1	1	0.787402	151.405	0.00660426	1	0.737276	1	GNE;
Rimmed' vacuoles on biopsy	1	1	0.787402	151.405	0.00660426	1	0.737276	1	GNE;
Rod-cone dystrophy, onset by end of 2nd decade (major)	1	19	0.787402	8.04416	0.118347	1	1	1	CEP290;
Rudimentary fallopian tubes	1	2	0.787402	76.0794	0.0131653	1	1	1	DCAF17;
Saccade initiation failure	1	1	0.787402	151.405	0.00660426	1	0.737276	1	DLAT;
Sclerosis	1	3	0.787402	50.8038	0.0196832	1	1	1	GALNT3;
Scoliosis	2	118	1.5748	2.57881	0.183272	1	1	1	GAD1; GNE;
Scoliosis (onset around puberty)	1	2	0.787402	76.0794	0.0131653	1	1	1	NEB;
Secondary amenorrhea	1	5	0.787402	30.5229	0.0325914	1	1	1	EIF2B3;
Seizures	3	275	2.3622	1.65714	0.273173	1	1	1	EIF2B3; PDHX; GNE;
Seizures, generalized, associated with fever	1	2	0.787402	76.0794	0.0131653	1	1	1	SCN1A;
Seizures recur in 33% of patients	1	2	0.787402	76.0794	0.0131653	1	1	1	SCN1A;
Serum and CSF lactate may be increased	1	1	0.787402	151.405	0.00660426	1	0.737276	1	DLAT;
Severe incapacitation in 10-20 years	1	1	0.787402	151.405	0.00660426	1	0.737276	1	GNE;
Short blunt tooth roots	1	3	0.787402	50.8038	0.0196832	1	1	1	GALNT3;
Short, sparse, fine hair	1	1	0.787402	151.405	0.00660426	1	0.737276	1	DCAF17;
Short stature	1	172	0.787402	0.889015	0.681717	1	1	1	SPG20;
SIALURIA	1	1	0.787402	151.405	0.00660426	1	0.737276	1	GNE;
Simple febrile seizures usually remit by age 6 years	1	1	0.787402	151.405	0.00660426	1	0.737276	1	SCN1A;
Skeletal	10	634	7.87402	2.39045	0.00938012	1	1	1	FRAS1; ERBB3; SPG20; NEB; GALNT3; SCN9A; GAD1; GNE; GLE1; CEP290;
Skin	3	539	2.3622	0.845495	0.694972	1	1	1	H6PD; GALNT3; SCN9A;
Skin flushing, episodic, associated with pain	1	1	0.787402	151.405	0.00660426	1	0.737276	1	SCN9A;
Skin, Nails, Hair	6	554	4.72441	1.64247	0.160636	1	1	1	FRAS1; H6PD; GALNT3; SCN9A; DCAF17; GNE;
Sleep apnea	1	6	0.787402	25.4442	0.0389821	1	1	1	GNE;
Slender build	1	5	0.787402	30.5229	0.0325914	1	1	1	NEB;
Slow gross motor activity	1	2	0.787402	76.0794	0.0131653	1	1	1	NEB;
Slowly progressive	1	24	0.787402	6.36899	0.147109	1	1	1	TEAD1;
Slowly progressive or nonprogressive course	1	1	0.787402	151.405	0.00660426	1	0.737276	1	NEB;
Small chest	1	4	0.787402	38.1345	0.0261585	1	1	1	GNE;
Small feet	1	11	0.787402	13.8891	0.0703126	1	1	1	SPG20;
Small penis	2	21	1.5748	14.4848	0.00837109	1	0.92057	1	FRAS1; DCAF17;
Small testes	1	12	0.787402	12.7327	0.076456	1	1	1	DCAF17;
Small tooth roots	1	19	0.787402	8.04416	0.118347	1	1	1	CEP290;
Some patients have a more severe phenotype and have febrile and afebrile seizures after childhood (GEFS+)	1	1	0.787402	151.405	0.00660426	1	0.737276	1	SCN1A;
Spastic diplegia, symmetric	1	1	0.787402	151.405	0.00660426	1	0.737276	1	GAD1;
Spastic gait	1	18	0.787402	8.49081	0.11248	1	1	1	SPG20;
Spasticity	1	103	0.787402	1.48451	0.495566	1	1	1	EIF2B3;
Spastic paraplegia	1	6	0.787402	25.4442	0.0389821	1	1	1	PDHX;
Spastic quadriplegia	2	12	1.5748	25.3393	0.00273503	1	0.737276	1	PDHX; GAD1;
Speech delay	1	41	0.787402	3.72884	0.238113	1	1	1	CEP290;
Speech disorder	1	21	0.787402	7.27842	0.129965	1	1	1	CEP290;
Spinal cord glial hyperplasia	1	1	0.787402	151.405	0.00660426	1	0.737276	1	ERBB3;
Spine	4	286	3.14961	2.12278	0.121336	1	1	1	SPG20; NEB; GAD1; GNE;
Spleen	1	109	0.787402	1.4028	0.515334	1	1	1	GNE;
Splenomegaly	1	84	0.787402	1.82025	0.427537	1	1	1	GNE;
Status epilepticus	2	9	1.5748	33.7764	0.00151132	1	0.737276	1	SCN1A; SCN9A;
Strabismus	1	128	0.787402	1.19459	0.573	1	1	1	CEP290;
Streak ovaries	1	1	0.787402	151.405	0.00660426	1	0.737276	1	DCAF17;
Subependymal cysts	1	3	0.787402	50.8038	0.0196832	1	1	1	PDHX;
Subset of patients with ovarioleukodystrophy have primary amenorrhea	1	5	0.787402	30.5229	0.0325914	1	1	1	EIF2B3;
Swelling of the affected areas	1	1	0.787402	151.405	0.00660426	1	0.737276	1	SCN9A;
Swirled radicular dentin deposits	1	3	0.787402	50.8038	0.0196832	1	1	1	GALNT3;
Syndactyly	1	47	0.787402	3.25292	0.267875	1	1	1	FRAS1;
Synophrys	1	16	0.787402	9.5515	0.10063	1	1	1	GNE;
Tachycardia	1	15	0.787402	10.1878	0.0946456	1	1	1	SCN9A;
Taurodontism	1	5	0.787402	30.5229	0.0325914	1	1	1	GALNT3;
Teeth	4	228	3.14961	2.66276	0.0646168	1	1	1	FRAS1; GALNT3; DCAF17; CEP290;
Teeth crowding	1	3	0.787402	50.8038	0.0196832	1	1	1	FRAS1;
Testicular biopsy shows hypospermatogenesis	1	1	0.787402	151.405	0.00660426	1	0.737276	1	DCAF17;
Thin dental enamel	1	3	0.787402	50.8038	0.0196832	1	1	1	GALNT3;
Thin fishbone-like ribs	1	1	0.787402	151.405	0.00660426	1	0.737276	1	GLE1;
Thin upper lip	1	25	0.787402	6.11434	0.152749	1	1	1	GNE;
Thrombocytopenia	1	52	0.787402	2.94019	0.291794	1	1	1	SLC35A1;
Tibialis anterior muscle affected	1	1	0.787402	151.405	0.00660426	1	0.737276	1	GNE;
Tongue dyspraxia	1	1	0.787402	151.405	0.00660426	1	0.737276	1	SPG20;
Triangular facies (in some patients)	1	1	0.787402	151.405	0.00660426	1	0.737276	1	DCAF17;
Trigonocephaly	1	6	0.787402	25.4442	0.0389821	1	1	1	PDHX;
Tubulofilamentous nuclear or cytoplasmic inclusions (15-18 nm)	1	1	0.787402	151.405	0.00660426	1	0.737276	1	GNE;
Tubulofilamentous nuclear or cytoplasmic inclusions on biopsy	1	1	0.787402	151.405	0.00660426	1	0.737276	1	GNE;
Tumoral calcinosis	1	3	0.787402	50.8038	0.0196832	1	1	1	GALNT3;
Twenty-five percent of affected babies are stillborn	1	3	0.787402	50.8038	0.0196832	1	1	1	FRAS1;
Type 1 muscle fiber predominance	1	4	0.787402	38.1345	0.0261585	1	1	1	NEB;
Umbilical anomaly	1	3	0.787402	50.8038	0.0196832	1	1	1	FRAS1;
Unilateral clonic seizures	2	2	1.5748	151.405	4.32751e-05	0.956553	0.0637702	0.430895	SCN1A; SCN9A;
Unsteady gait	2	9	1.5748	33.7764	0.00151132	1	0.737276	1	EIF2B3; PDHX;
Unusual hairline	1	3	0.787402	50.8038	0.0196832	1	1	1	FRAS1;
Unusual hairline with hair growth on temples extending to lateral eyebrow	1	3	0.787402	50.8038	0.0196832	1	1	1	FRAS1;
Upper limb spasticity	1	1	0.787402	151.405	0.00660426	1	0.737276	1	SPG20;
Vaginal atresia	1	6	0.787402	25.4442	0.0389821	1	1	1	FRAS1;
Variable manifestations	1	4	0.787402	38.1345	0.0261585	1	1	1	GALNT3;
Variable phenotype	1	36	0.787402	4.24659	0.212396	1	1	1	DCAF17;
Variable severity	2	55	1.5748	5.53218	0.0512072	1	1	1	PDHX; SCN1A;
Variable severity, ranging from 'typical' to 'severe' disease	1	1	0.787402	151.405	0.00660426	1	0.737276	1	NEB;
Vascular	1	215	0.787402	0.711221	0.761322	1	1	1	GALNT3;
Vascular calcifications	1	3	0.787402	50.8038	0.0196832	1	1	1	GALNT3;
Ventricular septal defect (in some patients)	1	3	0.787402	50.8038	0.0196832	1	1	1	ERBB3;
Very rare	1	2	0.787402	76.0794	0.0131653	1	1	1	DLAT;
Visual impairment, cortical (in severe cases)	2	2	1.5748	151.405	4.32751e-05	0.956553	0.0637702	0.430895	SCN1A; SCN9A;
Waddling' gait	1	2	0.787402	76.0794	0.0131653	1	1	1	NEB;
Walking difficulties	1	5	0.787402	30.5229	0.0325914	1	1	1	SPG20;
Weight	1	122	0.787402	1.25334	0.555567	1	1	1	H6PD;
Wheelchair-bound average 12 years after onset	1	1	0.787402	151.405	0.00660426	1	0.737276	1	GNE;
White matter rarefaction and cystic degeneration	1	5	0.787402	30.5229	0.0325914	1	1	1	EIF2B3;
Widely spaced nipples	1	16	0.787402	9.5515	0.10063	1	1	1	FRAS1;
WOODHOUSE-SAKATI SYNDROME	1	1	0.787402	151.405	0.00660426	1	0.737276	1	DCAF17;

## Sheet: COSMIC
Analysis: COSMIC
Dataset name: Cutting
Number of genes in the dataset: 127
Number of genes in the dataset (which are available in COSMIC database) :126
Number of genes in background: 19230
Is analysis quantitative: No
						Corrected p-values
COSMIC	No. of genes in the dataset	No.of genes in the background dataset	Percentage of genes	Fold enrichment	P-value (Hypergeometric test)	Bonferroni method	BH method	Q-value (Storey-Tibshirani method)
skin	83	11549	65.3543	1.08825	0.128405	1	0.414846	1	PIK3CD; FRAS1; UBE4B; SLC1A5; ECHDC2; IFNLR1; BMP3; TMEM201; IL22RA1; SPSB1; RASGEF1B; CCDC129; CLSTN1; ACOT7; CSMD2; ARSJ; ERBB3; PRKG2; TTYH1; ZNF292; RARS2; ORC3; SPACA1; CNR1; MDN1; TIMP2; ANKFN1; TMEM132E; PDHX; LUC7L; KIAA1191; KCNIP1; CNOT11; NPAS2; SPG20; CCNA1; SERTM1; TNFAIP6; RIF1; NEB; ARL5A; CSRNP3; TTC21B; SCN1A; SCN9A; KLHL23; SSB; MYO3B; GAD1; GORASP2; TLK1; DCAF17; SLC25A12; NFE2…
prostate	68	9587	53.5433	1.07407	0.228139	1	0.550728	1	PIK3CD; FRAS1; UBE4B; IQCD; BMP3; EIF2B3; TMEM201; IL22RA1; SLC25A33; SPSB1; RASGEF1B; CCDC129; CLSTN1; CSMD2; ARSJ; ERBB3; TTYH1; ZNF292; SLC35A1; RARS2; ORC3; CNR1; MDN1; ANKFN1; TMEM132E; PDHX; LUC7L; CPEB4; NPAS2; SPG20; CCNA1; TNFAIP6; RIF1; NEB; GALNT3; SCN1A; SCN9A; SCN7A; KLHL23; SSB; METTL5; UBR3; MYO3B; GAD1; GORASP2; TLK1; SLC25A12; SESTD1; TMEFF2; CYP39A1; SLC25A27; ADGRB3; RIMS1; SYC…
biliary tract	11	1799	8.66142	0.926606	0.6508	1	1	1	UBE4B; CSMD2; ZNF292; CNR1; NPAS2; TNFAIP6; NEB; SCN1A; SYCP2; CDH26; DLAT;
CancerGeneCensus geneList	1	503	0.787402	0.304009	0.965864	1	1	1	NFE2L2;
lung	105	15353	82.6772	1.03557	0.249139	1	0.550728	1	PIK3CD; FRAS1; UBE4B; SLC1A5; ECHDC2; IFNLR1; BMP3; TMEM201; SLC25A33; SPSB1; H6PD; RASGEF1B; NMNAT1; CCDC129; CLSTN1; CSMD2; ERBB3; PRKG2; TTYH1; ZNF292; SMIM8; C6orf163; SLC35A1; RARS2; ORC3; SPACA1; CNR1; MDN1; TIMP2; ANKFN1; TMEM132E; PDHX; KIAA1191; CPEB4; KCNIP1; COMMD10; CNOT11; NPAS2; SPG20; CCNA1; SERTM1; RBM43; NMI; RIF1; NEB; ARL5A; CSRNP3; GALNT3; TTC21B; SCN1A; SCN9A; SCN7A; KLHL23; …
autonomic ganglia	10	736	7.87402	2.05917	0.0240777	1	0.155513	0.413133	FRAS1; IFNLR1; CSMD2; TIMP2; KCNIP1; NEB; CWC22; ODF2; ACTR6; C11orf57;
meninges	3	447	2.3622	1.01951	0.569253	1	0.956346	1	EIF2B3; ERBB3; RIMS1;
kidney	93	13456	73.2283	1.04654	0.242284	1	0.550728	1	PIK3CD; FRAS1; UBE4B; IFNLR1; BMP3; EIF2B3; TMEM201; IL22RA1; SLC25A33; SPSB1; H6PD; RASGEF1B; CCDC129; CLSTN1; ACOT7; CSMD2; ARSJ; ERBB3; PRKG2; TTYH1; ZNF292; SMIM8; C6orf163; SLC35A1; RARS2; ORC3; CNR1; MDN1; ANKFN1; TMEM132E; PDHX; KIAA1191; COMMD10; CNOT11; NPAS2; SPG20; CCNA1; NMI; TNFAIP6; RIF1; NEB; CSRNP3; GALNT3; TTC21B; SCN1A; SCN9A; SCN7A; UBR3; MYO3B; GAD1; GORASP2; TLK1; DCAF17; CYB…
endometrium	93	12807	73.2283	1.09957	0.0655609	1	0.305951	0.812783	PIK3CD; FRAS1; UBE4B; IQCD; SLC1A5; IFNLR1; BMP3; EIF2B3; IL22RA1; SLC25A33; SPSB1; H6PD; CCDC129; LZIC; CLSTN1; CSMD2; ARSJ; ERBB3; PRKG2; TTYH1; ZNF292; GJB7; RARS2; ORC3; SPACA1; CNR1; MDN1; TIMP2; ANKFN1; TMEM132E; PDHX; LUC7L; KIAA1191; CPEB4; COMMD10; CNOT11; NPAS2; SPG20; CCNA1; RBM43; NMI; TNFAIP6; RIF1; NEB; CSRNP3; GALNT3; SCN1A; SCN9A; SCN7A; KLHL23; SSB; UBR3; MYO3B; GORASP2; TLK1; ME…
stomach	9	1289	7.08661	1.0583	0.481312	1	0.878917	1	CCDC129; ERBB3; LUC7L; SCN1A; UBR3; TMEFF2; ADGRB3; GLE1; OR6A2;
large intestine	121	17427	95.2756	1.05133	0.0404093	1	0.212149	0.56359	PIK3CD; FRAS1; UBE4B; IQCD; SLC1A5; ECHDC2; IFNLR1; BMP3; EIF2B3; TMEM201; IL22RA1; SLC25A33; CTNNBIP1; SPSB1; H6PD; RASGEF1B; NMNAT1; CCDC129; LZIC; CLSTN1; ACOT7; CSMD2; ARSJ; ERBB3; PRKG2; TTYH1; ZNF292; GJB7; SMIM8; SLC35A1; RARS2; ORC3; SPACA1; CNR1; MDN1; TIMP2; ANKFN1; TMEM132E; PDHX; LUC7L; CPEB4; KCNIP1; COMMD10; CNOT11; NPAS2; SPG20; CCNA1; SERTM1; RBM43; NMI; TNFAIP6; RIF1; NEB; ARL5A;…
parathyroid	3	202	2.3622	2.25598	0.149445	1	0.448335	1	NEB; DYNC1I2; SLC25A12;
soft tissue	2	186	1.5748	1.63607	0.348269	1	0.692766	1	SCN7A; OR6A2;
central nervous system	84	12014	66.1417	1.05873	0.22336	1	0.550728	1	PIK3CD; FRAS1; UBE4B; IQCD; ECHDC2; IFNLR1; BMP3; IL22RA1; SPSB1; RASGEF1B; NMNAT1; CCDC129; CSMD2; ERBB3; PRKG2; PNRC2; TTYH1; ZNF292; GJB7; C6orf163; RARS2; ORC3; SPACA1; MDN1; TIMP2; ANKFN1; TMEM132E; PDHX; LUC7L; CNOT11; CCNA1; NMI; RIF1; NEB; CSRNP3; GALNT3; TTC21B; SCN1A; SCN9A; SCN7A; METTL5; UBR3; MYO3B; GAD1; GORASP2; TLK1; NFE2L2; SESTD1; ZNF385B; CWC22; NABP1; SDPR; TMEFF2; SLC25A27; A…
eye	4	461	3.14961	1.31697	0.362877	1	0.692766	1	IL22RA1; CSMD2; NEB; ADGRB3;
ovary	87	12007	68.5039	1.09717	0.091638	1	0.349891	0.929512	PIK3CD; FRAS1; UBE4B; IQCD; BMP3; EIF2B3; IL22RA1; CTNNBIP1; SPSB1; H6PD; RASGEF1B; CSMD2; ARSJ; ERBB3; PRKG2; TTYH1; ZNF292; SMIM8; RARS2; CNR1; MDN1; ANKFN1; TMEM132E; KIAA1191; CPEB4; COMMD10; CNOT11; NPAS2; SPG20; CCNA1; SERTM1; RBM43; TNFAIP6; RIF1; NEB; CSRNP3; GALNT3; TTC21B; SCN1A; SCN9A; SCN7A; METTL5; UBR3; MYO3B; GAD1; TLK1; METTL8; DCAF17; DYNC1I2; SESTD1; ZNF385B; SDPR; TMEFF2; CYP39…
bone	13	1330	10.2362	1.48103	0.100536	1	0.351877	0.934789	PIK3CD; FRAS1; CCDC129; CLSTN1; CSMD2; ERBB3; PRKG2; KCNIP1; SPG20; SCN7A; ZNF385B; RIMS1; OLFML1;
240 NB cases mutantgeneList	26	3941	20.4724	0.999251	0.537826	1	0.941195	1	FRAS1; BMP3; SLC25A33; CCDC129; CSMD2; ARSJ; ERBB3; ZNF292; GJB7; MDN1; TMEM132E; LUC7L; CPEB4; MYO3B; TLK1; SLC25A12; CWC22; SDPR; RIMS1; SYCP2; ZFYVE1; CEP290; UHRF1BP1L; EPC1; OR6A2; PPFIBP2;
haematopoietic and lymphoid tissue	73	8977	57.4803	1.23138	0.00923439	0.387844	0.0969611	0.257585	PIK3CD; FRAS1; UBE4B; IQCD; SLC1A5; ECHDC2; IFNLR1; BMP3; EIF2B3; TMEM201; IL22RA1; SPSB1; H6PD; RASGEF1B; CCDC129; LZIC; CLSTN1; CSMD2; ARSJ; ERBB3; PRKG2; TTYH1; ZNF292; GJB7; SPACA1; MDN1; ANKFN1; TMEM132E; PDHX; CPEB4; KCNIP1; COMMD10; SPG20; CCNA1; TNFAIP6; RIF1; NEB; GALNT3; TTC21B; SCN1A; SCN9A; SCN7A; KLHL23; UBR3; MYO3B; GAD1; DYNC1I2; SLC25A12; NFE2L2; SESTD1; ZNF385B; CWC22; CYP39A1; S…
breast	112	14924	88.189	1.13635	0.001676	0.0703921	0.023464	0.062334	PIK3CD; FRAS1; UBE4B; IQCD; ECHDC2; IFNLR1; BMP3; EIF2B3; TMEM201; IL22RA1; SLC25A33; CTNNBIP1; SPSB1; H6PD; RASGEF1B; NMNAT1; CCDC129; LZIC; CLSTN1; ACOT7; SRSF10; CSMD2; ARSJ; ERBB3; PRKG2; ZNF292; GJB7; C6orf163; SLC35A1; RARS2; ORC3; SPACA1; CNR1; MDN1; TIMP2; ANKFN1; TMEM132E; PDHX; KIAA1191; CPEB4; KCNIP1; COMMD10; CNOT11; NPAS2; SPG20; CCNA1; SERTM1; RBM43; NMI; TNFAIP6; RIF1; NEB; ARL5A; …
upper aerodigestive tract	59	6364	46.4567	1.4039	0.001157	0.0485938	0.023464	0.062334	PIK3CD; FRAS1; UBE4B; IQCD; SLC1A5; BMP3; EIF2B3; SLC25A33; H6PD; ACOT7; CSMD2; ERBB3; PNRC2; CNR1; MDN1; TIMP2; ANKFN1; LUC7L; KIAA1191; KCNIP1; NPAS2; RBM43; NMI; TNFAIP6; NEB; CSRNP3; GALNT3; TTC21B; SCN1A; SCN9A; SCN7A; UBR3; MYO3B; TLK1; CYBRD1; SLC25A12; NFE2L2; ZNF385B; CWC22; SDPR; CYP39A1; SLC25A27; ADGRB3; RIMS1; SYCP2; DPF3; ZFYVE1; RECK; ODF2; GLE1; CEP290; TMTC3; SCYL2; PIP4K2A; OR6A…
cervix	23	2590	18.1102	1.34511	0.0835196	1	0.349891	0.929512	PIK3CD; FRAS1; SLC1A5; CTNNBIP1; CCDC129; RARS2; MDN1; TMEM132E; KCNIP1; NPAS2; NEB; CSRNP3; KLHL23; UBR3; NFE2L2; SDPR; TMEFF2; DZANK1; DPF3; RECK; ODF2; EPC1; PPFIBP2;
thyroid	52	8760	40.9449	0.898926	0.872181	1	1	1	PIK3CD; FRAS1; UBE4B; SLC1A5; IFNLR1; TMEM201; IL22RA1; SLC25A33; SPSB1; H6PD; CCDC129; ACOT7; CSMD2; ZNF292; RARS2; ORC3; CNR1; MDN1; TMEM132E; PDHX; LUC7L; KCNIP1; NPAS2; SPG20; CCNA1; NMI; RIF1; NEB; CSRNP3; SCN9A; KLHL23; SSB; UBR3; MYO3B; GORASP2; TLK1; CYBRD1; SDPR; ADGRB3; RIMS1; DZANK1; SYCP2; FAM217B; DPF3; ZFYVE1; RECK; ODF2; GLE1; CEP290; PPFIBP2; DLAT; DUSP5;
liver	110	14176	86.6142	1.17495	0.000322145	0.0135301	0.0135301	0.0359438	PIK3CD; FRAS1; UBE4B; IQCD; SLC1A5; IFNLR1; BMP3; TMEM201; IL22RA1; SPSB1; H6PD; RASGEF1B; CCDC129; CLSTN1; ACOT7; SRSF10; CSMD2; ARSJ; ERBB3; PRKG2; TTYH1; ZNF292; GJB7; SMIM8; C6orf163; SLC35A1; RARS2; ORC3; SPACA1; CNR1; MDN1; ANKFN1; TMEM132E; PDHX; LUC7L; KIAA1191; CPEB4; KCNIP1; COMMD10; CNOT11; NPAS2; SPG20; CCNA1; SERTM1; RBM43; NMI; TNFAIP6; RIF1; NEB; ARL5A; CSRNP3; GALNT3; TTC21B; SCN1…
pancreas	87	12286	68.5039	1.07226	0.16024	1	0.448671	1	PIK3CD; FRAS1; UBE4B; SLC1A5; ECHDC2; IFNLR1; BMP3; EIF2B3; TMEM201; IL22RA1; H6PD; RASGEF1B; CCDC129; CLSTN1; ACOT7; CSMD2; ARSJ; ERBB3; TTYH1; ZNF292; SLC35A1; RARS2; ORC3; SPACA1; CNR1; MDN1; TIMP2; ANKFN1; TMEM132E; CPEB4; CNOT11; NPAS2; SPG20; RBM43; TNFAIP6; RIF1; NEB; CSRNP3; TTC21B; SCN1A; SCN9A; SCN7A; SSB; METTL5; UBR3; MYO3B; GAD1; GORASP2; TLK1; DCAF17; DYNC1I2; SLC25A12; NFE2L2; SEST…
neuroblastoma	10	744	7.87402	2.03703	0.0256957	1	0.155513	0.413133	FRAS1; IFNLR1; CSMD2; TIMP2; KCNIP1; NEB; CWC22; ODF2; ACTR6; C11orf57;
oesophagus	48	5660	37.7953	1.28427	0.0259189	1	0.155513	0.413133	FRAS1; UBE4B; SLC1A5; IFNLR1; BMP3; IL22RA1; CCDC129; CLSTN1; CSMD2; ARSJ; ERBB3; PRKG2; TTYH1; ZNF292; MDN1; TMEM132E; CPEB4; NPAS2; SPG20; CCNA1; SERTM1; TNFAIP6; RIF1; NEB; CSRNP3; SCN9A; TLK1; DCAF17; DYNC1I2; NFE2L2; ZNF385B; CWC22; ADGRB3; RIMS1; SYCP2; DPF3; CPSF2; GLIPR2; CLTA; GNE; C12orf50; C12orf29; CEP290; UHRF1BP1L; DEPDC4; EPC1; OR6A2; PIH1D2;
urinary tract	89	13085	70.0787	1.02993	0.349046	1	0.692766	1	PIK3CD; FRAS1; UBE4B; IQCD; SLC1A5; ECHDC2; IFNLR1; BMP3; TMEM201; SLC25A33; CTNNBIP1; H6PD; CCDC129; LZIC; CLSTN1; ACOT7; CSMD2; ARSJ; ERBB3; PRKG2; TTYH1; ZNF292; GJB7; RARS2; ORC3; SPACA1; CNR1; MDN1; TIMP2; ANKFN1; TMEM132E; LUC7L; KIAA1191; CNOT11; NPAS2; SPG20; CCNA1; RBM43; RIF1; NEB; ARL5A; CSRNP3; GALNT3; TTC21B; SCN1A; SCN9A; SCN7A; KLHL23; SSB; METTL5; UBR3; MYO3B; GAD1; GORASP2; TLK1;…
salivary gland	2	555	1.5748	0.548323	0.885034	1	1	1	FRAS1; TLK1;
