# Supplementary material for: Genome-Wide Signatures of Selection Reveal Genes Associated With Performance in American Quarter Horse Subpopulations
Source: Front Genet. 2018 Jul 19;9:249. doi: 10.3389/fgene.2018.00249 (PMC6060370; doi:10.3389/fgene.2018.00249)
Supplement: Supplementary Table 12 — FunRich3.0 functional enrichment and pathway analysis results for the reining QH subpopulation. [file Table_12.XLSX]

## Sheet: Dataset(Reining)
Name of dataset: Reining
No. of identified items: 78 of 81
No. of unidentified items: 3
ID type: GeneSymbol
Number of mapped gene: 78
Is dataset quantitative :NO
Mapped items:
Dataset item (Gene symbol )		Entrez ID	Gene symbol	Description	Alternate names	Chromosome	Map location
RNF212B		100507650	RNF212B	ring finger protein 212B	C14orf164	14	14q11.2
SLC22A17		51310	SLC22A17	solute carrier family 22, member 17	24p3R|BOCT|BOIT|NGALR|NGALR2|NGALR3|hBOIT	14	14q11.2
NRL		4901	NRL	neural retina leucine zipper	D14S46E|NRL-MAF|RP27	14	14q11.1-q11.2
PCK2		5106	PCK2	phosphoenolpyruvate carboxykinase 2 (mitochondrial)	PEPCK|PEPCK-M|PEPCK2	14	14q11.2
DCAF11		80344	DCAF11	DDB1 and CUL4 associated factor 11	GL014|PRO2389|WDR23	14	14q11.2
TPD52L1		7164	TPD52L1	tumor protein D52-like 1	D53|hD53	6	6q22-q23
TSEN34		79042	TSEN34	TSEN34 tRNA splicing endonuclease subunit	LENG5|PCH2C|SEN34|SEN34L	19	19q13.4
RPS9		6203	RPS9	ribosomal protein S9	S9	19	19q13.4
KPNB1		3837	KPNB1	karyopherin (importin) beta 1	IMB1|IPO1|IPOB|Impnb|NTF97	17	17q21.32
PITPNC1		26207	PITPNC1	phosphatidylinositol transfer protein, cytoplasmic 1	M-RDGB-beta|MRDGBbeta|RDGB-BETA|RDGBB|RDGBB1	17	17q24.2
MEIOB		254528	MEIOB	meiosis specific with OB domains	C16orf73|gs129	16	16p13.3
MEFV		4210	MEFV	Mediterranean fever	FMF|MEF|TRIM20	16	16p13.3
ZNF200		7752	ZNF200	zinc finger protein 200	-	16	16p13.3
PPIC		5480	PPIC	peptidylprolyl isomerase C (cyclophilin C)	CYPC	5	5q23.2
IL9		3578	IL9	interleukin 9	HP40|IL-9|P40	5	5q31.1
CXCL14		9547	CXCL14	chemokine (C-X-C motif) ligand 14	BMAC|BRAK|KEC|KS1|MIP-2g|MIP2G|NJAC|SCYB14	5	5q31
PITX1		5307	PITX1	paired-like homeodomain 1	BFT|CCF|LBNBG|POTX|PTX1	5	5q31.1
IFT88		8100	IFT88	intraflagellar transport 88	D13S1056E|DAF19|TG737|TTC10|hTg737	13	13q12.1
TBCK		93627	TBCK	TBC1 domain containing kinase	HSPC302|TBCKL	4	4q24
MFSD8		256471	MFSD8	major facilitator superfamily domain containing 8	CCMD|CLN7	4	4q28.2
ARMC12		221481	ARMC12	armadillo repeat containing 12	C6orf81	6	6p21.31
KIAA1958		158405	KIAA1958	KIAA1958	-	9	9q32
CLTA		1211	CLTA	clathrin, light chain A	LCA	9	9p13
PRTFDC1		56952	PRTFDC1	phosphoribosyl transferase domain containing 1	HHGP	10	10p12.1
HSD17B11		51170	HSD17B11	hydroxysteroid (17-beta) dehydrogenase 11	17-BETA-HSD11|17-BETA-HSDXI|17BHSD11|DHRS8|PAN1B|RETSDR2|SDR16C2	4	4q22.1
HECW1		23072	HECW1	HECT, C2 and WW domain containing E3 ubiquitin protein ligase 1	NEDL1	7	7p13
IGFBP1		3484	IGFBP1	insulin-like growth factor binding protein 1	AFBP|IBP1|IGF-BP25|PP12|hIGFBP-1	7	7p12.3
ABCA13		154664	ABCA13	ATP-binding cassette, sub-family A (ABC1), member 13	-	7	7p12.3
NME8		51314	NME8	NME/NM23 family member 8	CILD6|NM23-H8|SPTRX2|TXNDC3|sptrx-2	7	7p14.1
ANO7		50636	ANO7	anoctamin 7	D-TMPP|DTMPP|IPCA-5|IPCA5|NGEP|PCANAP5|PCANAP5L|TMEM16G	2	2q37.3
FARP2		9855	FARP2	FERM, RhoGEF and pleckstrin domain protein 2	FIR|FRG|PLEKHC3	2	2q37.3
TSPAN9		10867	TSPAN9	tetraspanin 9	NET-5|NET5|PP1057	12	12p13.33-p13.32
ITFG2		55846	ITFG2	integrin alpha FG-GAP repeat containing 2	MDS028	12	12p13.33
PRMT8		56341	PRMT8	protein arginine methyltransferase 8	HRMT1L3|HRMT1L4	12	12p13.3
GPR35		2859	GPR35	G protein-coupled receptor 35	-	2	2q37.3
PPP1R7		5510	PPP1R7	protein phosphatase 1, regulatory subunit 7	SDS22	2	2q37.3
SEPT2		4735	SEPT2	septin 2	DIFF6|NEDD-5|NEDD5|Pnutl3|hNedd5	2	2q37
D2HGDH		728294	D2HGDH	D-2-hydroxyglutarate dehydrogenase	D2HGD	2	2q37.3
WASH1		100287171	WASH1	WAS protein family homolog 1	FAM39E|WASH	9	9p24.3
GAL3ST2		64090	GAL3ST2	galactose-3-O-sulfotransferase 2	GAL3ST-2|GP3ST	2	2q37.3
RAB31		11031	RAB31	RAB31, member RAS oncogene family	Rab22B	18	18p11.3
TBC1D23		55773	TBC1D23	TBC1 domain family, member 23	NS4ATP1	3	3q12.2
STX12		23673	STX12	syntaxin 12	STX13|STX14	1	1p35.3
SLC26A8		116369	SLC26A8	solute carrier family 26 (anion exchanger), member 8	SPGF3|TAT1	6	6p21
SRPK1		6732	SRPK1	SRSF protein kinase 1	SFRSK1	6	6p21.31
PPP1R13B		23368	PPP1R13B	protein phosphatase 1, regulatory subunit 13B	ASPP1|p53BP2-like|p85	14	14q32.33
INIP		58493	INIP	INTS3 and NABP interacting protein	C9orf80|HSPC043|MISE|SOSSC|SSBIP1|hSSBIP1	9	9q32
GNE		10020	GNE	glucosamine (UDP-N-acetyl)-2-epimerase/N-acetylmannosamine kinase	DMRV|GLCNE|IBM2|NM|Uae1	9	9p13.3
KIAA0368		23392	KIAA0368	KIAA0368	ECM29	9	9q31.3
SVEP1		79987	SVEP1	sushi, von Willebrand factor type A, EGF and pentraxin domain containing 1	C9orf13|CCP22|POLYDOM|SEL-OB|SELOB	9	9q32
NRIP1		8204	NRIP1	nuclear receptor interacting protein 1	RIP140	21	21q11.2
ITGB2		3689	ITGB2	integrin, beta 2 (complement component 3 receptor 3 and 4 subunit)	CD18|LAD|LCAMB|LFA-1|MAC-1|MF17|MFI7	21	21q22.3
FGF20		26281	FGF20	fibroblast growth factor 20	FGF-20|RHDA2	8	8p22
MCPH1		79648	MCPH1	microcephalin 1	BRIT1|MCT	8	8p23.1
LYPLAL1		127018	LYPLAL1	lysophospholipase-like 1	Q96AV0	1	1q41
THAP4		51078	THAP4	THAP domain containing 4	CGI-36|PP238	2	2q37.3
DDX11		1663	DDX11	DEAD/H (Asp-Glu-Ala-Asp/His) box helicase 11	CHL1|CHLR1|KRG2|WABS	12	12p11
DTYMK		1841	DTYMK	deoxythymidylate kinase (thymidylate kinase)	CDC8|PP3731|TMPK|TYMK	2	2q37.3
HDLBP		3069	HDLBP	high density lipoprotein binding protein	HBP|PRO2900|VGL	2	2q37.3
KIF1A		547	KIF1A	kinesin family member 1A	ATSV|C2orf20|HSN2C|MRD9|SPG30|UNC104	2	2q37.3
STK25		10494	STK25	serine/threonine kinase 25	SOK1|YSK1	2	2q37.3
NRIP2		83714	NRIP2	nuclear receptor interacting protein 2	-	12	12p13.33
NDUFA10		4705	NDUFA10	NADH dehydrogenase (ubiquinone) 1 alpha subcomplex, 10, 42kDa	CI-42KD|CI-42k	2	2q37.3
ZC3H12C		85463	ZC3H12C	zinc finger CCCH-type containing 12C	MCPIP3	11	11q22.3
RDX		5962	RDX	radixin	DFNB24	11	11q23
C11orf53		341032	C11orf53	chromosome 11 open reading frame 53	-	11	11q23.1
COLCA2		120376	COLCA2	colorectal cancer associated 2	C11orf93|CASC13	11	11q23.1
RNF214		257160	RNF214	ring finger protein 214	-	11	11q23.3
TAGLN		6876	TAGLN	transgelin	SM22|SMCC|TAGLN1|WS3-10	11	11q23.2
TMPRSS13		84000	TMPRSS13	transmembrane protease, serine 13	MSP|MSPL|MSPS|TMPRSS11	11	11q23
POU2AF1		5450	POU2AF1	POU class 2 associating factor 1	BOB1|OBF-1|OBF1|OCAB	11	11q23.1
BACE1		23621	BACE1	beta-site APP-cleaving enzyme 1	ASP2|BACE|HSPC104	11	11q23.2-q23.3
IL10RA		3587	IL10RA	interleukin 10 receptor, alpha	CD210|CD210a|CDW210A|HIL-10R|IL-10R1|IL10R	11	11q23
FDX1		2230	FDX1	ferredoxin 1	ADX|FDX|LOH11CR1D	11	11q22
PCSK7		9159	PCSK7	proprotein convertase subtilisin/kexin type 7	LPC|PC7|PC8|SPC7	11	11q23-q24
ARHGAP20		57569	ARHGAP20	Rho GTPase activating protein 20	RARHOGAP	11	11q23.1
SIDT2		51092	SIDT2	SID1 transmembrane family, member 2	CGI-40	11	11q23.3
CEP164		22897	CEP164	centrosomal protein 164kDa	NPHP15	11	11q23.3

## Sheet: Cellular component
Analysis: Cellular component
Dataset name: Reining
Number of genes in the dataset: 78
Number of genes in the dataset (which are available in Cellular component database) :66
Number of genes in background: 19230
Is analysis quantitative: No
						Corrected p-values
Cellular component	No. of genes in the dataset	No.of genes in the background dataset	Percentage of genes	Fold enrichment	P-value (Hypergeometric test)	Bonferroni method	BH method	Q-value (Storey-Tibshirani method)
Plasma membrane	15	3479	19.2308	1.06354	0.44224	1	1	1	CLTA; ABCA13; ANO7; TSPAN9; PRMT8; SEPT2; RAB31; STX12; SLC26A8; ITGB2; HDLBP; RDX; POU2AF1; BACE1; IL10RA;
Integral to membrane	5	1702	6.41026	0.725613	0.831211	1	1	1	SLC22A17; GPR35; GAL3ST2; TMPRSS13; BACE1;
Integral to plasma membrane	4	934	5.12821	1.05833	0.528498	1	1	1	SLC22A17; TSPAN9; GPR35; BACE1;
Golgi aparatus	7	897	8.97436	1.92642	0.0712968	1	1	1	MEFV; CXCL14; CLTA; STK25; RDX; BACE1; PCSK7;
Nucleus	23	5847	29.4872	0.97009	0.612177	1	1	1	NRL; KPNB1; MEFV; ZNF200; PITX1; ARMC12; KIAA1958; HSD17B11; HECW1; NME8; PRMT8; PPP1R7; SEPT2; RAB31; STX12; SRPK1; PPP1R13B; INIP; KIAA0368; NRIP1; DDX11; HDLBP; POU2AF1;
Perinuclear region of cytoplasm	1	119	1.28205	2.09203	0.3844	1	1	1	TPD52L1;
Actin cytoskeleton	1	132	1.28205	1.88601	0.416285	1	1	1	SEPT2;
Ribonucleoprotein complex	1	65	1.28205	3.82975	0.232509	1	1	1	RPS9;
Nucleolus	7	1257	8.97436	1.3747	0.247396	1	1	1	RPS9; PITX1; SEPT2; SRPK1; INIP; DDX11; HDLBP;
Mitochondrion	8	1259	10.2564	1.56831	0.13724	1	1	1	PCK2; KPNB1; NME8; SEPT2; RAB31; ITGB2; NDUFA10; FDX1;
Cytosolic small ribosomal subunit	1	36	1.28205	6.91397	0.136233	1	1	1	RPS9;
Cytosol	7	1178	8.97436	1.46689	0.20029	1	1	1	PCK2; RPS9; KPNB1; GNE; DTYMK; STK25; CEP164;
Ribosome	2	144	2.5641	3.44059	0.115896	1	1	1	RPS9; HDLBP;
Membrane fraction	1	346	1.28205	0.719552	0.758064	1	1	1	TSPAN9;
Cytoplasm	37	5684	47.4359	1.60507	0.0006393	0.501211	0.501211	1	NRL; TPD52L1; RPS9; KPNB1; PITPNC1; MEFV; PPIC; PITX1; IFT88; MFSD8; ARMC12; CLTA; PRTFDC1; HSD17B11; HECW1; NME8; ANO7; FARP2; PPP1R7; SEPT2; RAB31; SLC26A8; SRPK1; PPP1R13B; GNE; SVEP1; NRIP1; DTYMK; HDLBP; KIF1A; NRIP2; RDX; TAGLN; POU2AF1; PCSK7; ARHGAP20; SIDT2;
Exosomes	8	2043	10.2564	0.966476	0.596413	1	1	1	RPS9; KPNB1; PPP1R7; SEPT2; ITGB2; MCPH1; DDX11; RDX;
Perinuclear region	1	131	1.28205	1.9004	0.413891	1	1	1	CLTA;
Lysosome	13	1620	16.6667	1.97965	0.0129379	1	1	1	KPNB1; MFSD8; CLTA; HSD17B11; TSPAN9; ITFG2; SEPT2; RAB31; STX12; ITGB2; TAGLN; BACE1; SIDT2;
Endoplasmic reticulum	3	1104	3.84615	0.672083	0.832751	1	1	1	PPIC; KIAA0368; BACE1;
Endosome	3	303	3.84615	2.44872	0.125148	1	1	1	STX12; KIAA0368; BACE1;
Cell surface	1	205	1.28205	1.21444	0.56728	1	1	1	CLTA;
Extracellular	9	1825	11.5385	1.21699	0.320204	1	1	1	KPNB1; PPIC; IL9; IGFBP1; SVEP1; FGF20; HDLBP; KIF1A; TMPRSS13;
Extracellular region	1	442	1.28205	0.563272	0.837558	1	1	1	FGF20;
Integrin complex	1	22	1.28205	11.3118	0.0855806	1	1	1	ITGB2;
Nuclear pore	1	42	1.28205	5.9265	0.157084	1	1	1	KPNB1;
Membrane	1	350	1.28205	0.711328	0.762036	1	1	1	GAL3ST2;
Extracellular space	1	404	1.28205	0.616252	0.809768	1	1	1	IGFBP1;
Nucleoplasm	1	449	1.28205	0.554491	0.842221	1	1	1	KPNB1;
Centrosome	4	656	5.12821	1.50683	0.275797	1	1	1	RPS9; KPNB1; KIAA0368; CEP164;
Soluble fraction	1	180	1.28205	1.3831	0.520508	1	1	1	FGF20;
Integral to Golgi membrane	1	19	1.28205	13.0969	0.0743509	1	1	1	PCSK7;
Cytoskeleton	1	427	1.28205	0.583059	0.827102	1	1	1	FARP2;
Trans-Golgi network	2	31	2.5641	15.978	0.00699855	1	1	1	KIAA0368; BACE1;
Microtubule	1	129	1.28205	1.92987	0.409075	1	1	1	SEPT2;
Cytoplasmic membrane-bounded vesicle	1	19	1.28205	13.0969	0.0743509	1	1	1	KIAA0368;
Mitochondrial respiratory chain complex I	1	46	1.28205	5.41126	0.170708	1	1	1	NDUFA10;
Late endosome	1	40	1.28205	6.22275	0.150189	1	1	1	KIAA0368;
Proteasome complex	1	34	1.28205	7.32055	0.12917	1	1	1	KIAA0368;
Microtubule cytoskeleton	1	47	1.28205	5.29615	0.174079	1	1	1	GNE;
Intracellular membrane-bounded organelle	1	127	1.28205	1.96026	0.404219	1	1	1	HSD17B11;
Membrane raft	1	36	1.28205	6.91397	0.136233	1	1	1	STX12;
Early endosome	2	69	2.5641	7.17982	0.0319856	1	1	1	WASH1; KIAA0368;
Cytoplasmic vesicle	1	160	1.28205	1.55598	0.479526	1	1	1	KIAA0368;
Microtubule associated complex	1	24	1.28205	10.3695	0.0929923	1	1	1	MEFV;
Phagocytic vesicle	1	4	1.28205	62.0878	0.0161275	1	1	1	STX12;
CUL4 RING ubiquitin ligase complex	1	11	1.28205	22.6133	0.043735	1	1	1	DCAF11;
Clathrin coat	1	3	1.28205	82.715	0.0121198	1	1	1	CLTA;
SOSS complex	1	4	1.28205	62.0878	0.0161275	1	1	1	INIP;
WASH complex	1	7	1.28205	35.5167	0.0280543	1	1	1	WASH1;
ER to Golgi transport vesicle	1	2	1.28205	123.867	0.00809608	1	1	1	KIAA0368;
Integral to organelle membrane	1	1	1.28205	246.507	0.00405616	1	1	1	SLC22A17;

## Sheet: Molecular function
Analysis: Molecular function
Dataset name: Reining
Number of genes in the dataset: 78
Number of genes in the dataset (which are available in Molecular function database) :73
Number of genes in background: 19230
Is analysis quantitative: No
						Corrected p-values
Molecular function	No. of genes in the dataset	No.of genes in the background dataset	Percentage of genes	Fold enrichment	P-value (Hypergeometric test)	Bonferroni method	BH method	Q-value (Storey-Tibshirani method)
Molecular function unknown	18	5685	23.0769	0.780929	0.91934	1	1	1	DCAF11; TPD52L1; MEIOB; IFT88; ARMC12; KIAA1958; PRTFDC1; ANO7; TBC1D23; INIP; MCPH1; LYPLAL1; THAP4; NRIP2; ZC3H12C; C11orf53; SIDT2; CEP164;
Cell adhesion molecule activity	5	356	6.41026	3.469	0.0148393	1	1	1	IGFBP1; TSPAN9; ITFG2; SVEP1; ITGB2;
Transporter activity	5	576	6.41026	2.14406	0.0845965	1	1	1	KPNB1; PITPNC1; MFSD8; ABCA13; HDLBP;
Translation regulator activity	1	101	1.28205	2.46483	0.337397	1	1	1	KIAA0368;
Catalytic activity	4	532	5.12821	1.85803	0.169769	1	1	1	PCK2; HSD17B11; NME8; DTYMK;
GTPase activator activity	1	144	1.28205	1.72885	0.444267	1	1	1	ARHGAP20;
Oxidoreductase activity	2	161	2.5641	3.07732	0.138911	1	1	1	NDUFA10; FDX1;
Ion channel activity	1	66	1.28205	3.77173	0.235632	1	1	1	SLC22A17;
Serine-type peptidase activity	1	98	1.28205	2.54027	0.329226	1	1	1	PCSK7;
Structural molecule activity	1	269	1.28205	0.925512	0.667472	1	1	1	CLTA;
Structural constituent of cytoskeleton	1	137	1.28205	1.81718	0.428109	1	1	1	FARP2;
Cytoskeletal protein binding	2	218	2.5641	2.27274	0.221416	1	1	1	RDX; TAGLN;
G-protein coupled receptor activity	1	736	1.28205	0.338273	0.95265	1	1	1	GPR35;
Protein serine/threonine kinase activity	1	301	1.28205	0.827122	0.708598	1	1	1	STK25;
Transcription regulator activity	2	832	2.5641	0.595521	0.85681	1	1	1	NRIP1; POU2AF1;
Receptor activity	1	361	1.28205	0.689654	0.772633	1	1	1	IL10RA;
Transcription factor activity	3	842	3.84615	0.881208	0.669817	1	1	1	NRL; MEFV; PITX1;
Ubiquitin-specific protease activity	2	377	2.5641	1.31423	0.453973	1	1	1	HECW1; RNF214;
Growth factor activity	1	110	1.28205	2.26318	0.361325	1	1	1	FGF20;
Protein binding	1	182	1.28205	1.3679	0.524426	1	1	1	PPP1R13B;
RNA binding	1	366	1.28205	0.680233	0.777294	1	1	1	DDX11;
GTPase activity	2	222	2.5641	2.23179	0.227389	1	1	1	SEPT2; RAB31;
Methyltransferase activity	1	59	1.28205	4.21915	0.213501	1	1	1	PRMT8;
DNA binding	1	654	1.28205	0.380685	0.93309	1	1	1	ZNF200;
Chaperone activity	1	126	1.28205	1.97581	0.401777	1	1	1	PPIC;
Auxiliary transport protein activity	2	333	2.5641	1.48788	0.39234	1	1	1	STX12; SLC26A8;
Motor activity	1	79	1.28205	3.15115	0.275115	1	1	1	KIF1A;
Structural constituent of ribosome	1	152	1.28205	1.63787	0.462181	1	1	1	RPS9;
Peptidase activity	1	58	1.28205	4.29188	0.210288	1	1	1	TMPRSS13;
Protein threonine/tyrosine kinase activity	1	28	1.28205	8.88868	0.107638	1	1	1	SRPK1;
Cytokine activity	1	107	1.28205	2.32662	0.353445	1	1	1	IL9;
Aspartic-type signal peptidase activity	1	7	1.28205	35.5167	0.0280543	1	1	1	BACE1;
Racemase and epimerase activity	1	11	1.28205	22.6133	0.043735	1	1	1	GNE;
Chemokine activity	1	53	1.28205	4.6967	0.194028	1	1	1	CXCL14;
Sulfotransferase activity	1	53	1.28205	4.6967	0.194028	1	1	1	GAL3ST2;
Protein serine/threonine phosphatase activity	1	44	1.28205	5.65717	0.163923	1	1	1	PPP1R7;
Endonuclease activity	1	7	1.28205	35.5167	0.0280543	1	1	1	TSEN34;

## Sheet: Biological process
Analysis: Biological process
Dataset name: Reining
Number of genes in the dataset: 78
Number of genes in the dataset (which are available in Biological process database) :73
Number of genes in background: 19230
Is analysis quantitative: No
						Corrected p-values
Biological process	No. of genes in the dataset	No.of genes in the background dataset	Percentage of genes	Fold enrichment	P-value (Hypergeometric test)	Bonferroni method	BH method	Q-value (Storey-Tibshirani method)
Biological_process unknown	16	4731	20.5128	0.834193	0.834287	1	1	1	DCAF11; MEIOB; ARMC12; KIAA1958; PRTFDC1; ANO7; TBC1D23; INIP; MCPH1; LYPLAL1; THAP4; NRIP2; ZC3H12C; C11orf53; SIDT2; CEP164;
Protein metabolism	8	1323	10.2564	1.49245	0.16685	1	1	1	RPS9; PPIC; HECW1; KIAA0368; RNF214; TMPRSS13; BACE1; PCSK7;
Metabolism	9	1683	11.5385	1.31968	0.241196	1	1	1	PCK2; HSD17B11; NME8; PRMT8; GAL3ST2; GNE; DTYMK; NDUFA10; FDX1;
Energy pathways	9	1633	11.5385	1.36008	0.215278	1	1	1	PCK2; HSD17B11; NME8; PRMT8; GAL3ST2; GNE; DTYMK; NDUFA10; FDX1;
Cell growth and/or maintenance	2	1125	2.5641	0.440422	0.947262	1	1	1	CLTA; RDX;
Transport	7	1215	8.97436	1.42222	0.221892	1	1	1	KPNB1; MFSD8; ABCA13; STX12; SLC26A8; HDLBP; KIF1A;
Cell communication	16	3713	20.5128	1.0629	0.43839	1	1	1	PITPNC1; CXCL14; IFT88; IGFBP1; FARP2; TSPAN9; ITFG2; GPR35; SEPT2; RAB31; SVEP1; ITGB2; FGF20; STK25; IL10RA; ARHGAP20;
Signal transduction	17	3934	21.7949	1.06585	0.428757	1	1	1	TPD52L1; PITPNC1; CXCL14; IFT88; IGFBP1; FARP2; TSPAN9; ITFG2; GPR35; SEPT2; RAB31; SVEP1; ITGB2; FGF20; STK25; IL10RA; ARHGAP20;
Regulation of nucleobase, nucleoside, nucleotide and nucleic acid metabolism	10	2828	12.8205	0.872534	0.728375	1	1	1	NRL; TSEN34; MEFV; ZNF200; PITX1; PPP1R7; SRPK1; NRIP1; DDX11; POU2AF1;
Regulation of cell proliferation	1	23	1.28205	10.8202	0.0892939	1	1	1	TPD52L1;
Immune response	1	576	1.28205	0.432236	0.907161	1	1	1	IL9;
Ion transport	1	48	1.28205	5.18584	0.177438	1	1	1	SLC22A17;
Cell cycle	1	22	1.28205	11.3118	0.0855806	1	1	1	SEPT2;
Apoptosis	1	220	1.28205	1.13164	0.59315	1	1	1	PPP1R13B;
Muscle development	1	5	1.28205	49.695	0.020119	1	1	1	TAGLN;

## Sheet: Biological pathway
Analysis: Biological pathway
Dataset name: Reining
Number of genes in the dataset: 78
Number of genes in the dataset (which are available in Biological pathway database) :21
Number of genes in background: 19230
Is analysis quantitative: No
						Corrected p-values
Biological pathway	No. of genes in the dataset	No.of genes in the background dataset	Percentage of genes	Fold enrichment	P-value (Hypergeometric test)	Bonferroni method	BH method	Q-value (Storey-Tibshirani method)
Nuclear import of Rev protein	1	30	1.28205	8.2963	0.114873	1	1	1	KPNB1;
Interactions of Rev with host cellular proteins	1	33	1.28205	7.54232	0.125618	1	1	1	KPNB1;
Developmental Biology	3	432	3.84615	1.71752	0.255718	1	1	1	RPS9; CLTA; FARP2;
SEMA3A-Plexin repulsion signaling by inhibiting Integrin adhesion	1	14	1.28205	17.771	0.0553313	1	1	1	FARP2;
Axon guidance	2	219	2.5641	2.26236	0.222908	1	1	1	CLTA; FARP2;
Semaphorin interactions	1	64	1.28205	3.88958	0.229373	1	1	1	FARP2;
Signal transduction by L1	1	35	1.28205	7.11146	0.132709	1	1	1	CLTA;
Regulation of beta-cell development	1	108	1.28205	2.30508	0.356082	1	1	1	RPS9;
Recycling pathway of L1	1	32	1.28205	7.77795	0.122051	1	1	1	CLTA;
L1CAM interactions	1	79	1.28205	3.15115	0.275115	1	1	1	CLTA;
Regulation of gene expression in beta cells	1	98	1.28205	2.54027	0.329226	1	1	1	RPS9;
Hemostasis	1	375	1.28205	0.663908	0.785448	1	1	1	ITGB2;
Cell surface interactions at the vascular wall	1	72	1.28205	3.45747	0.254112	1	1	1	ITGB2;
Mitotic Prophase	1	62	1.28205	4.01503	0.223062	1	1	1	CEP164;
Golgi Cisternae Pericentriolar Stack Reorganization	1	62	1.28205	4.01503	0.223062	1	1	1	CEP164;
Mitotic M-M/G1 phases	1	242	1.28205	1.02877	0.628355	1	1	1	CEP164;
M Phase	1	158	1.28205	1.57567	0.475242	1	1	1	CEP164;
DNA Replication	1	261	1.28205	0.953879	0.656326	1	1	1	CEP164;
Host Interactions of HIV factors	1	141	1.28205	1.76563	0.437398	1	1	1	KPNB1;
HIV Infection	1	203	1.28205	1.2264	0.56371	1	1	1	KPNB1;
Retrograde neurotrophin signalling	1	11	1.28205	22.6133	0.043735	1	1	1	CLTA;
Signalling by NGF	1	143	1.28205	1.74094	0.441986	1	1	1	CLTA;
NGF signalling via TRKA from the plasma membrane	1	107	1.28205	2.32662	0.353445	1	1	1	CLTA;
EGFR downregulation	1	27	1.28205	9.21777	0.103999	1	1	1	CLTA;
Signaling by EGFR	1	98	1.28205	2.54027	0.329226	1	1	1	CLTA;
Signal Transduction	2	1208	2.5641	0.410161	0.96077	1	1	1	CLTA; ITGB2;
Loss of Nlp from mitotic centrosomes	1	61	1.28205	4.08084	0.219888	1	1	1	CEP164;
Loss of proteins required for interphase microtubule organizationÃÂ from the centrosome	1	61	1.28205	4.08084	0.219888	1	1	1	CEP164;
Mitotic G2-G2/M phases	1	99	1.28205	2.51462	0.33196	1	1	1	CEP164;
G2/M Transition	1	96	1.28205	2.59319	0.323723	1	1	1	CEP164;
Recruitment of mitotic centrosome proteins and complexes	1	70	1.28205	3.55624	0.248002	1	1	1	CEP164;
Centrosome maturation	1	70	1.28205	3.55624	0.248002	1	1	1	CEP164;
Cell Cycle, Mitotic	1	317	1.28205	0.785376	0.727235	1	1	1	CEP164;
Unfolded Protein Response	2	63	2.5641	7.8635	0.0270441	1	1	1	IGFBP1; DDX11;
Insulin Synthesis and Processing	1	132	1.28205	1.88601	0.416285	1	1	1	RPS9;
Activation of Chaperones by IRE1alpha	1	45	1.28205	5.53148	0.167322	1	1	1	DDX11;
Regulation of Insulin-like Growth Factor (IGF) Activity by Insulin-like Growth Factor Binding Proteins (IGFBPs)	1	14	1.28205	17.771	0.0553313	1	1	1	IGFBP1;
PERK regulated gene expression	1	11	1.28205	22.6133	0.043735	1	1	1	IGFBP1;
Diabetes pathways	3	216	3.84615	3.43496	0.0576006	1	1	1	RPS9; IGFBP1; DDX11;
Adaptive Immune System	1	237	1.28205	1.05047	0.620628	1	1	1	ITGB2;
Immune System	2	522	2.5641	0.949175	0.629306	1	1	1	MEFV; ITGB2;
Integrin cell surface interactions	1	72	1.28205	3.45747	0.254112	1	1	1	ITGB2;
Gene Expression	1	378	1.28205	0.658639	0.7881	1	1	1	RPS9;
Pyruvate metabolism and Citric Acid (TCA) cycle	1	31	1.28205	8.02877	0.118469	1	1	1	D2HGDH;
The citric acid (TCA) cycle and respiratory electron transport	2	118	2.5641	4.19862	0.0829964	1	1	1	D2HGDH; NDUFA10;
Synthesis and interconversion of nucleotide di- and triphosphates	1	16	1.28205	15.551	0.062985	1	1	1	DTYMK;
Metabolism	4	823	5.12821	1.20107	0.429839	1	1	1	RPS9; D2HGDH; DTYMK; NDUFA10;
L13a-mediated translational silencing of Ceruloplasmin expression	1	102	1.28205	2.44066	0.340098	1	1	1	RPS9;
Metabolism of nucleotides	1	58	1.28205	4.29188	0.210288	1	1	1	DTYMK;
3' -UTR-mediated translational regulation	1	102	1.28205	2.44066	0.340098	1	1	1	RPS9;
Eukaryotic Translation Termination	1	82	1.28205	3.03587	0.283937	1	1	1	RPS9;
Eukaryotic Translation Elongation	1	85	1.28205	2.92874	0.292653	1	1	1	RPS9;
Peptide chain elongation	1	82	1.28205	3.03587	0.283937	1	1	1	RPS9;
Ribosomal scanning and start codon recognition	1	54	1.28205	4.60974	0.197306	1	1	1	RPS9;
GTP hydrolysis and joining of the 60S ribosomal subunit	1	103	1.28205	2.41697	0.342789	1	1	1	RPS9;
Translation initiation complex formation	1	54	1.28205	4.60974	0.197306	1	1	1	RPS9;
Activation of the mRNA upon binding of the cap-binding complex and eIFs, and subsequent binding to 43S	1	55	1.28205	4.52594	0.200571	1	1	1	RPS9;
Formation of the ternary complex, and subsequently, the 43S complex	1	47	1.28205	5.29615	0.174079	1	1	1	RPS9;
Translation	1	117	1.28205	2.12778	0.379344	1	1	1	RPS9;
Eukaryotic Translation Initiation	1	110	1.28205	2.26318	0.361325	1	1	1	RPS9;
Cap-dependent Translation Initiation	1	110	1.28205	2.26318	0.361325	1	1	1	RPS9;
Formation of a pool of free 40S subunits	1	92	1.28205	2.70592	0.312584	1	1	1	RPS9;
Metabolism of proteins	1	259	1.28205	0.961245	0.653483	1	1	1	RPS9;
Viral mRNA Translation	1	82	1.28205	3.03587	0.283937	1	1	1	RPS9;
Influenza Viral RNA Transcription and Replication	1	98	1.28205	2.54027	0.329226	1	1	1	RPS9;
Influenza Life Cycle	3	135	3.84615	5.49579	0.0175584	1	1	1	RPS9; KPNB1; CLTA;
Entry of Influenza Virion into Host Cell via Endocytosis	1	2	1.28205	123.867	0.00809608	1	1	1	CLTA;
Transport of Ribonucleoproteins into the Host Nucleus	1	29	1.28205	8.58228	0.111263	1	1	1	KPNB1;
Influenza Infection	3	140	3.84615	5.29952	0.0193195	1	1	1	RPS9; KPNB1; CLTA;
trans-Golgi Network Vesicle Budding	1	33	1.28205	7.54232	0.125618	1	1	1	CLTA;
Clathrin derived vesicle budding	1	33	1.28205	7.54232	0.125618	1	1	1	CLTA;
Golgi Associated Vesicle Biogenesis	1	27	1.28205	9.21777	0.103999	1	1	1	CLTA;
Lysosome Vesicle Biogenesis	1	15	1.28205	16.5871	0.0591659	1	1	1	CLTA;
Membrane Trafficking	1	84	1.28205	2.9636	0.289759	1	1	1	CLTA;
Nonsense-Mediated Decay	1	104	1.28205	2.39373	0.34547	1	1	1	RPS9;
Metabolism of mRNA	1	234	1.28205	1.06394	0.615916	1	1	1	RPS9;
Metabolism of RNA	1	281	1.28205	0.88599	0.683526	1	1	1	RPS9;
Respiratory electron transport	1	76	1.28205	3.27552	0.266187	1	1	1	NDUFA10;
Interconversion of 2-oxoglutarate and 2-hydroxyglutarate	1	3	1.28205	82.715	0.0121198	1	1	1	D2HGDH;
Respiratory electron transport, ATP synthesis by chemiosmotic coupling, and heat production by uncoupling proteins.	1	91	1.28205	2.73566	0.309771	1	1	1	NDUFA10;
Nonsense Mediated Decay Enhanced by the Exon Junction Complex	1	104	1.28205	2.39373	0.34547	1	1	1	RPS9;
Nonsense Mediated Decay Independent of the Exon Junction Complex	1	87	1.28205	2.86142	0.298405	1	1	1	RPS9;
Glucose metabolism	1	36	1.28205	6.91397	0.136233	1	1	1	PCK2;
Metabolism of carbohydrates	1	92	1.28205	2.70592	0.312584	1	1	1	PCK2;
Gluconeogenesis	1	20	1.28205	12.4424	0.0781092	1	1	1	PCK2;
Apoptotic execution phase	1	48	1.28205	5.18584	0.177438	1	1	1	KPNB1;
Activation of DNA fragmentation factor	1	8	1.28205	31.0827	0.0319981	1	1	1	KPNB1;
Apoptosis induced DNA fragmentation	1	8	1.28205	31.0827	0.0319981	1	1	1	KPNB1;
Apoptosis	1	158	1.28205	1.57567	0.475242	1	1	1	KPNB1;
Innate Immune System	1	183	1.28205	1.36043	0.526374	1	1	1	MEFV;
Immunoregulatory interactions between a Lymphoid and a non-Lymphoid cell	1	52	1.28205	4.787	0.190736	1	1	1	ITGB2;
Nucleotide-binding domain, leucine rich repeat containing receptor (NLR) signaling pathways	1	43	1.28205	5.7887	0.16051	1	1	1	MEFV;
The NLRP3 inflammasome	1	11	1.28205	22.6133	0.043735	1	1	1	MEFV;
Inflammasomes	1	17	1.28205	14.6368	0.0667889	1	1	1	MEFV;
CMP-N-acetylneuraminate biosynthesis I (eukaryotes)	1	4	1.28205	62.0878	0.0161275	1	1	1	GNE;
pyrimidine deoxyribonucleotides de novo biosynthesis	1	14	1.28205	17.771	0.0553313	1	1	1	DTYMK;
superpathway of N-acetylglucosamine, N-acetylmannosamine and N-acetylneuraminate degradation	1	5	1.28205	49.695	0.020119	1	1	1	GNE;
N-acetylneuraminate and N-acetylmannosamine degradation	1	2	1.28205	123.867	0.00809608	1	1	1	GNE;
Wnt signaling network	1	200	1.28205	1.2448	0.558301	1	1	1	NRIP1;
Beta2 integrin cell surface interactions	1	28	1.28205	8.88868	0.107638	1	1	1	ITGB2;
CXCR3-mediated signaling events	1	37	1.28205	6.72716	0.139743	1	1	1	ITGB2;
Regulation of cytoplasmic and nuclear SMAD2/3 signaling	1	305	1.28205	0.816275	0.713372	1	1	1	KPNB1;
Signaling events mediated by the Hedgehog family	1	65	1.28205	3.82975	0.232509	1	1	1	IFT88;
Syndecan-1-mediated signaling events	8	1297	10.2564	1.52236	0.154473	1	1	1	PCK2; KPNB1; CLTA; IGFBP1; PPP1R13B; NRIP1; ITGB2; TAGLN;
Regulation of CDC42 activity	8	768	10.2564	2.57096	0.0124879	1	1	1	PCK2; KPNB1; IGFBP1; FARP2; SEPT2; NRIP1; ITGB2; RDX;
Glypican pathway	8	1335	10.2564	1.47903	0.172717	1	1	1	PCK2; KPNB1; CLTA; IGFBP1; PPP1R13B; NRIP1; ITGB2; TAGLN;
Arf1 pathway	1	20	1.28205	12.4424	0.0781092	1	1	1	CLTA;
GMCSF-mediated signaling events	8	1289	10.2564	1.53181	0.150759	1	1	1	PCK2; KPNB1; CLTA; IGFBP1; PPP1R13B; NRIP1; ITGB2; TAGLN;
Insulin Pathway	8	1285	10.2564	1.53658	0.148919	1	1	1	PCK2; KPNB1; CLTA; IGFBP1; PPP1R13B; NRIP1; ITGB2; TAGLN;
Stabilization and expansion of the E-cadherin adherens junction	1	275	1.28205	0.90532	0.675597	1	1	1	NRIP1;
FOXA transcription factor networks	2	81	2.5641	6.11627	0.0428271	1	1	1	IGFBP1; NRIP1;
Glypican 3 network	1	206	1.28205	1.20854	0.569054	1	1	1	NRIP1;
Nectin adhesion pathway	9	1292	11.5385	1.71905	0.0773432	1	1	1	PCK2; KPNB1; CLTA; IGFBP1; FARP2; PPP1R13B; NRIP1; ITGB2; TAGLN;
TRAIL signaling pathway	8	1325	10.2564	1.49019	0.167821	1	1	1	PCK2; KPNB1; CLTA; IGFBP1; PPP1R13B; NRIP1; ITGB2; TAGLN;
IGF1 pathway	8	1288	10.2564	1.533	0.150298	1	1	1	PCK2; KPNB1; CLTA; IGFBP1; PPP1R13B; NRIP1; ITGB2; TAGLN;
HIF-1-alpha transcription factor network	2	66	2.5641	7.50612	0.029473	1	1	1	IGFBP1; ITGB2;
CDC42 signaling events	7	755	8.97436	2.28873	0.03333	1	1	1	PCK2; KPNB1; IGFBP1; SEPT2; NRIP1; ITGB2; RDX;
Signaling events mediated by Hepatocyte Growth Factor Receptor (c-Met)	8	1290	10.2564	1.53062	0.151221	1	1	1	PCK2; KPNB1; CLTA; IGFBP1; PPP1R13B; NRIP1; ITGB2; TAGLN;
Glypican 1 network	8	1296	10.2564	1.52354	0.154006	1	1	1	PCK2; KPNB1; CLTA; IGFBP1; PPP1R13B; NRIP1; ITGB2; TAGLN;
N-cadherin signaling events	1	251	1.28205	0.991881	0.641874	1	1	1	NRIP1;
PDGF receptor signaling network	8	1290	10.2564	1.53062	0.151221	1	1	1	PCK2; KPNB1; CLTA; IGFBP1; PPP1R13B; NRIP1; ITGB2; TAGLN;
Integrin family cell surface interactions	8	1375	10.2564	1.436	0.192948	1	1	1	PCK2; KPNB1; CLTA; IGFBP1; PPP1R13B; NRIP1; ITGB2; TAGLN;
IL1-mediated signaling events	1	234	1.28205	1.06394	0.615916	1	1	1	KPNB1;
Coregulation of Androgen receptor activity	1	61	1.28205	4.08084	0.219888	1	1	1	NRIP1;
Internalization of ErbB1	8	1285	10.2564	1.53658	0.148919	1	1	1	PCK2; KPNB1; CLTA; IGFBP1; PPP1R13B; NRIP1; ITGB2; TAGLN;
TGF-beta receptor signaling	1	305	1.28205	0.816275	0.713372	1	1	1	KPNB1;
FOXA2 and FOXA3 transcription factor networks	1	43	1.28205	5.7887	0.16051	1	1	1	IGFBP1;
Posttranslational regulation of adherens junction stability and dissassembly	1	231	1.28205	1.07775	0.611146	1	1	1	NRIP1;
Signaling events mediated by TCPTP	1	92	1.28205	2.70592	0.312584	1	1	1	KPNB1;
Signaling events mediated by VEGFR1 and VEGFR2	8	1293	10.2564	1.52707	0.15261	1	1	1	PCK2; KPNB1; CLTA; IGFBP1; PPP1R13B; NRIP1; ITGB2; TAGLN;
Beta1 integrin cell surface interactions	8	1348	10.2564	1.46477	0.17918	1	1	1	PCK2; KPNB1; CLTA; IGFBP1; PPP1R13B; NRIP1; ITGB2; TAGLN;
Urokinase-type plasminogen activator (uPA) and uPAR-mediated signaling	8	1285	10.2564	1.53658	0.148919	1	1	1	PCK2; KPNB1; CLTA; IGFBP1; PPP1R13B; NRIP1; ITGB2; TAGLN;
Validated nuclear estrogen receptor alpha network	1	64	1.28205	3.88958	0.229373	1	1	1	NRIP1;
IFN-gamma pathway	8	1293	10.2564	1.52707	0.15261	1	1	1	PCK2; KPNB1; CLTA; IGFBP1; PPP1R13B; NRIP1; ITGB2; TAGLN;
Regulation of RAC1 activity	1	205	1.28205	1.21444	0.56728	1	1	1	RDX;
PAR1-mediated thrombin signaling events	8	1296	10.2564	1.52354	0.154006	1	1	1	PCK2; KPNB1; CLTA; IGFBP1; PPP1R13B; NRIP1; ITGB2; TAGLN;
Noncanonical Wnt signaling pathway	1	182	1.28205	1.3679	0.524426	1	1	1	NRIP1;
Regulation of p38-alpha and p38-beta	1	164	1.28205	1.51803	0.48799	1	1	1	KPNB1;
PDGFR-beta signaling pathway	8	1285	10.2564	1.53658	0.148919	1	1	1	PCK2; KPNB1; CLTA; IGFBP1; PPP1R13B; NRIP1; ITGB2; TAGLN;
Canonical Wnt signaling pathway	1	155	1.28205	1.60617	0.468751	1	1	1	NRIP1;
E-cadherin signaling in the nascent adherens junction	1	275	1.28205	0.90532	0.675597	1	1	1	NRIP1;
Integrin-linked kinase signaling	5	654	6.41026	1.88835	0.126307	1	1	1	PCK2; KPNB1; IGFBP1; NRIP1; ITGB2;
Regulation of nuclear beta catenin signaling and target gene transcription	1	135	1.28205	1.8441	0.423408	1	1	1	NRIP1;
p38 MAPK signaling pathway	1	189	1.28205	1.31724	0.537894	1	1	1	KPNB1;
EGF receptor (ErbB1) signaling pathway	8	1285	10.2564	1.53658	0.148919	1	1	1	PCK2; KPNB1; CLTA; IGFBP1; PPP1R13B; NRIP1; ITGB2; TAGLN;
Thrombin/protease-activated receptor (PAR) pathway	8	1297	10.2564	1.52236	0.154473	1	1	1	PCK2; KPNB1; CLTA; IGFBP1; PPP1R13B; NRIP1; ITGB2; TAGLN;
Class I PI3K signaling events	8	1285	10.2564	1.53658	0.148919	1	1	1	PCK2; KPNB1; CLTA; IGFBP1; PPP1R13B; NRIP1; ITGB2; TAGLN;
Arf6 signaling events	8	1285	10.2564	1.53658	0.148919	1	1	1	PCK2; KPNB1; CLTA; IGFBP1; PPP1R13B; NRIP1; ITGB2; TAGLN;
Plasma membrane estrogen receptor signaling	8	1298	10.2564	1.52119	0.15494	1	1	1	PCK2; KPNB1; CLTA; IGFBP1; PPP1R13B; NRIP1; ITGB2; TAGLN;
C-MYB transcription factor network	1	84	1.28205	2.9636	0.289759	1	1	1	CLTA;
IL3-mediated signaling events	8	1292	10.2564	1.52826	0.152146	1	1	1	PCK2; KPNB1; CLTA; IGFBP1; PPP1R13B; NRIP1; ITGB2; TAGLN;
AP-1 transcription factor network	5	621	6.41026	1.9887	0.107633	1	1	1	PCK2; KPNB1; IGFBP1; NRIP1; ITGB2;
Hypoxic and oxygen homeostasis regulation of HIF-1-alpha	2	80	2.5641	6.19271	0.0418775	1	1	1	IGFBP1; ITGB2;
amb2 Integrin signaling	1	40	1.28205	6.22275	0.150189	1	1	1	ITGB2;
Glucocorticoid receptor signaling	1	85	1.28205	2.92874	0.292653	1	1	1	PCK2;
Hedgehog signaling events mediated by Gli proteins	1	48	1.28205	5.18584	0.177438	1	1	1	IFT88;
mTOR signaling pathway	8	1285	10.2564	1.53658	0.148919	1	1	1	PCK2; KPNB1; CLTA; IGFBP1; PPP1R13B; NRIP1; ITGB2; TAGLN;
RAC1 signaling pathway	1	205	1.28205	1.21444	0.56728	1	1	1	RDX;
ErbB receptor signaling network	8	1308	10.2564	1.50956	0.159652	1	1	1	PCK2; KPNB1; CLTA; IGFBP1; PPP1R13B; NRIP1; ITGB2; TAGLN;
Signaling events mediated by focal adhesion kinase	8	1285	10.2564	1.53658	0.148919	1	1	1	PCK2; KPNB1; CLTA; IGFBP1; PPP1R13B; NRIP1; ITGB2; TAGLN;
VEGF and VEGFR signaling network	8	1301	10.2564	1.51768	0.156346	1	1	1	PCK2; KPNB1; CLTA; IGFBP1; PPP1R13B; NRIP1; ITGB2; TAGLN;
Glucocorticoid receptor regulatory network	1	80	1.28205	3.11176	0.278068	1	1	1	PCK2;
Alpha9 beta1 integrin signaling events	8	1302	10.2564	1.51652	0.156817	1	1	1	PCK2; KPNB1; CLTA; IGFBP1; PPP1R13B; NRIP1; ITGB2; TAGLN;
ALK1 pathway	1	324	1.28205	0.768409	0.735014	1	1	1	KPNB1;
Arf6 downstream pathway	8	1285	10.2564	1.53658	0.148919	1	1	1	PCK2; KPNB1; CLTA; IGFBP1; PPP1R13B; NRIP1; ITGB2; TAGLN;
Role of Calcineurin-dependent NFAT signaling in lymphocytes	1	95	1.28205	2.62048	0.320955	1	1	1	KPNB1;
S1P1 pathway	8	1285	10.2564	1.53658	0.148919	1	1	1	PCK2; KPNB1; CLTA; IGFBP1; PPP1R13B; NRIP1; ITGB2; TAGLN;
FOXA1 transcription factor network	1	44	1.28205	5.65717	0.163923	1	1	1	NRIP1;
ATM pathway	2	307	2.5641	1.61389	0.354531	1	1	1	PPP1R13B; CEP164;
TNF receptor signaling pathway	1	299	1.28205	0.832655	0.706182	1	1	1	KPNB1;
p53 pathway	1	189	1.28205	1.31724	0.537894	1	1	1	PPP1R13B;
ErbB1 downstream signaling	8	1285	10.2564	1.53658	0.148919	1	1	1	PCK2; KPNB1; CLTA; IGFBP1; PPP1R13B; NRIP1; ITGB2; TAGLN;
EGFR-dependent Endothelin signaling events	8	1286	10.2564	1.53539	0.149378	1	1	1	PCK2; KPNB1; CLTA; IGFBP1; PPP1R13B; NRIP1; ITGB2; TAGLN;
Syndecan-4-mediated signaling events	1	209	1.28205	1.1912	0.574333	1	1	1	NRIP1;
ATR signaling pathway	2	250	2.5641	1.98184	0.269435	1	1	1	PPP1R13B; CEP164;
Regulation of nuclear SMAD2/3 signaling	1	305	1.28205	0.816275	0.713372	1	1	1	KPNB1;
ALK1 signaling events	1	321	1.28205	0.77559	0.731707	1	1	1	KPNB1;
Arf6 trafficking events	8	1285	10.2564	1.53658	0.148919	1	1	1	PCK2; KPNB1; CLTA; IGFBP1; PPP1R13B; NRIP1; ITGB2; TAGLN;
E-cadherin signaling events	1	280	1.28205	0.889154	0.682218	1	1	1	NRIP1;
Androgen-mediated signaling	1	130	1.28205	1.91502	0.411488	1	1	1	NRIP1;
Endothelins	8	1304	10.2564	1.51419	0.157759	1	1	1	PCK2; KPNB1; CLTA; IGFBP1; PPP1R13B; NRIP1; ITGB2; TAGLN;
IL5-mediated signaling events	8	1289	10.2564	1.53181	0.150759	1	1	1	PCK2; KPNB1; CLTA; IGFBP1; PPP1R13B; NRIP1; ITGB2; TAGLN;
Direct p53 effectors	1	138	1.28205	1.80401	0.430445	1	1	1	PPP1R13B;
Retinoic acid receptors-mediated signaling	1	47	1.28205	5.29615	0.174079	1	1	1	NRIP1;
Sphingosine 1-phosphate (S1P) pathway	8	1308	10.2564	1.50956	0.159652	1	1	1	PCK2; KPNB1; CLTA; IGFBP1; PPP1R13B; NRIP1; ITGB2; TAGLN;
Regulation of Androgen receptor activity	1	108	1.28205	2.30508	0.356082	1	1	1	NRIP1;
Proteoglycan syndecan-mediated signaling events	8	1342	10.2564	1.47132	0.176183	1	1	1	PCK2; KPNB1; CLTA; IGFBP1; PPP1R13B; NRIP1; ITGB2; TAGLN;
BMP receptor signaling	1	226	1.28205	1.1016	0.603066	1	1	1	KPNB1;
RhoA signaling pathway	1	205	1.28205	1.21444	0.56728	1	1	1	RDX;
Class I PI3K signaling events mediated by Akt	8	1285	10.2564	1.53658	0.148919	1	1	1	PCK2; KPNB1; CLTA; IGFBP1; PPP1R13B; NRIP1; ITGB2; TAGLN;
LKB1 signaling events	8	1305	10.2564	1.51303	0.158231	1	1	1	PCK2; KPNB1; CLTA; IGFBP1; PPP1R13B; NRIP1; ITGB2; TAGLN;
Regulation of RhoA activity	1	205	1.28205	1.21444	0.56728	1	1	1	RDX;
AndrogenReceptor	1	78	1.28205	3.19154	0.272151	1	1	1	NRIP1;
TGFBR	1	125	1.28205	1.99162	0.399324	1	1	1	KPNB1;
Epithelial-to-mesenchymal transition	2	185	2.5641	2.67812	0.172876	1	1	1	TAGLN; IL10RA;

## Sheet: Protein domain
Analysis: Protein domain
Dataset name: Reining
Number of genes in the dataset: 78
Number of genes in the dataset (which are available in Protein domain database) :56
Number of genes in background: 19230
Is analysis quantitative: No
						Corrected p-values
Protein domain	No. of genes in the dataset	No.of genes in the background dataset	Percentage of genes	Fold enrichment	P-value (Hypergeometric test)	Bonferroni method	BH method	Q-value (Storey-Tibshirani method)
coiled coil region	16	2968	20.5128	1.3297	0.139351	1	1	1	RNF212B; TPD52L1; MEFV; IFT88; CLTA; HECW1; SEPT2; WASH1; SRPK1; PPP1R13B; MCPH1; THAP4; KIF1A; RDX; RNF214; CEP164;
signal peptide	15	3668	19.2308	1.00874	0.531677	1	1	1	SLC22A17; PPIC; IL9; CXCL14; HSD17B11; IGFBP1; ABCA13; GPR35; D2HGDH; SVEP1; ITGB2; HDLBP; BACE1; IL10RA; SIDT2;
transmembrane domain	15	4771	19.2308	0.775532	0.901683	1	1	1	SLC22A17; MFSD8; ABCA13; ANO7; TSPAN9; GPR35; GAL3ST2; STX12; SLC26A8; ITGB2; TMPRSS13; BACE1; IL10RA; PCSK7; SIDT2;
TPR	1	93	1.28205	2.67683	0.315385	1	1	1	IFT88;
WW	2	49	2.5641	10.1098	0.0168875	1	1	1	HECW1; CEP164;
RhoGAP	1	65	1.28205	3.82975	0.232509	1	1	1	ARHGAP20;
ZnF_C2H2	1	799	1.28205	0.311601	0.963735	1	1	1	ZNF200;
TBC	2	50	2.5641	9.9076	0.0175454	1	1	1	TBCK; TBC1D23;
S_TKc	1	307	1.28205	0.810957	0.71573	1	1	1	STK25;
BRCT	1	22	1.28205	11.3118	0.0855806	1	1	1	MCPH1;
DEXDc	1	112	1.28205	2.22277	0.366526	1	1	1	DDX11;
HELICc	1	111	1.28205	2.24279	0.363931	1	1	1	DDX11;
PSI	1	44	1.28205	5.65717	0.163923	1	1	1	ITGB2;
RING	2	311	2.5641	1.59313	0.360404	1	1	1	RNF212B; RNF214;
SH3	1	216	1.28205	1.1526	0.586405	1	1	1	PPP1R13B;
CH	1	66	1.28205	3.77173	0.235632	1	1	1	TAGLN;
LRR	1	233	1.28205	1.0685	0.614332	1	1	1	PPP1R7;
KH	1	40	1.28205	6.22275	0.150189	1	1	1	HDLBP;
ANK	1	249	1.28205	0.999848	0.638912	1	1	1	PPP1R13B;
FERM_C	2	27	2.5641	18.3443	0.00533839	1	1	1	FARP2; RDX;
FA	1	13	1.28205	19.137	0.0514814	1	1	1	FARP2;
WD40	1	269	1.28205	0.925512	0.667472	1	1	1	DCAF11;
EGF	1	208	1.28205	1.19692	0.572581	1	1	1	SVEP1;
VWA	2	84	2.5641	5.89786	0.0457242	1	1	1	SVEP1; ITGB2;
Tryp_SPc	1	115	1.28205	2.16479	0.374248	1	1	1	TMPRSS13;
EGF_CA	1	98	1.28205	2.54027	0.329226	1	1	1	SVEP1;
AAA	1	145	1.28205	1.71693	0.446538	1	1	1	ABCA13;
SPRY	1	77	1.28205	3.23298	0.269175	1	1	1	MEFV;
CCP	1	55	1.28205	4.52594	0.200571	1	1	1	SVEP1;
HOX	1	234	1.28205	1.06394	0.615916	1	1	1	PITX1;
B41	2	51	2.5641	9.71337	0.0182141	1	1	1	FARP2; RDX;
RAB	1	64	1.28205	3.88958	0.229373	1	1	1	RAB31;
PH	3	278	3.84615	2.66892	0.103519	1	1	1	FARP2; KIF1A; ARHGAP20;
RHOD	1	22	1.28205	11.3118	0.0855806	1	1	1	TBCK;
BBOX	1	72	1.28205	3.45747	0.254112	1	1	1	MEFV;
PRY	1	53	1.28205	4.6967	0.194028	1	1	1	MEFV;
C2	1	138	1.28205	1.80401	0.430445	1	1	1	HECW1;
HECTc	1	28	1.28205	8.88868	0.107638	1	1	1	HECW1;
PYRIN	1	22	1.28205	11.3118	0.0855806	1	1	1	MEFV;
S4	1	5	1.28205	49.695	0.020119	1	1	1	RPS9;
INB	1	8	1.28205	31.0827	0.0319981	1	1	1	ITGB2;
Integrin_B_tail	1	7	1.28205	35.5167	0.0280543	1	1	1	ITGB2;
NDK	1	10	1.28205	24.8723	0.0398384	1	1	1	NME8;
STYKc	1	48	1.28205	5.18584	0.177438	1	1	1	TBCK;
LRRcap	1	11	1.28205	22.6133	0.043735	1	1	1	PPP1R7;
BRLZ	1	52	1.28205	4.787	0.190736	1	1	1	NRL;
SEL1	1	8	1.28205	31.0827	0.0319981	1	1	1	IFT88;
RhoGEF	1	67	1.28205	3.71545	0.238743	1	1	1	FARP2;
LDLa	1	47	1.28205	5.29615	0.174079	1	1	1	TMPRSS13;
SR	1	26	1.28205	9.57217	0.100345	1	1	1	TMPRSS13;
FHA	1	28	1.28205	8.88868	0.107638	1	1	1	KIF1A;
t_SNARE	1	22	1.28205	11.3118	0.0855806	1	1	1	STX12;
IBN_N	1	16	1.28205	15.551	0.062985	1	1	1	KPNB1;
KISc	1	44	1.28205	5.65717	0.163923	1	1	1	KIF1A;
FGF	1	22	1.28205	11.3118	0.0855806	1	1	1	FGF20;
SynN	1	10	1.28205	24.8723	0.0398384	1	1	1	STX12;
TY	1	17	1.28205	14.6368	0.0667889	1	1	1	IGFBP1;
DM3	1	12	1.28205	20.7304	0.047616	1	1	1	THAP4;
THAP	1	12	1.28205	20.7304	0.047616	1	1	1	THAP4;
IB	1	18	1.28205	13.8241	0.0705775	1	1	1	IGFBP1;
DEXDc2	1	3	1.28205	82.715	0.0121198	1	1	1	DDX11;
HELICc2	1	2	1.28205	123.867	0.00809608	1	1	1	DDX11;
Integrin_b_cyt	1	6	1.28205	41.4263	0.0240946	1	1	1	ITGB2;

## Sheet: Site of expression
Analysis: Site of expression
Dataset name: Reining
Number of genes in the dataset: 78
Number of genes in the dataset (which are available in Site of expression database) :75
Number of genes in background: 19230
Is analysis quantitative: No
						Corrected p-values
Site of expression	No. of genes in the dataset	No.of genes in the background dataset	Percentage of genes	Fold enrichment	P-value (Hypergeometric test)	Bonferroni method	BH method	Q-value (Storey-Tibshirani method)
T cells	9	1726	11.5385	1.2868	0.264365	1	1	1	RPS9; KPNB1; IL9; CLTA; SEPT2; ITGB2; HDLBP; POU2AF1; IL10RA;
Monocyte	15	2842	19.2308	1.30192	0.169668	1	1	1	PCK2; RPS9; KPNB1; MEFV; CLTA; HSD17B11; PPP1R7; SEPT2; D2HGDH; RAB31; KIAA0368; ITGB2; DTYMK; HDLBP; NDUFA10;
MDA468	4	760	5.12821	1.30063	0.371653	1	1	1	KPNB1; CLTA; SEPT2; RDX;
Small intestine	35	8360	44.8718	1.03232	0.444378	1	1	1	SLC22A17; PCK2; DCAF11; TPD52L1; PITPNC1; ZNF200; CXCL14; PITX1; ARMC12; KIAA1958; CLTA; PRTFDC1; HSD17B11; HECW1; NME8; FARP2; TSPAN9; GPR35; SEPT2; GAL3ST2; RAB31; SRPK1; PPP1R13B; INIP; GNE; KIAA0368; SVEP1; MCPH1; DDX11; HDLBP; KIF1A; TAGLN; POU2AF1; BACE1; IL10RA;
Breast cancer	30	7467	38.4615	0.990714	0.569355	1	1	1	SLC22A17; PCK2; DCAF11; TPD52L1; PITPNC1; ZNF200; CXCL14; PITX1; ARMC12; KIAA1958; CLTA; HECW1; NME8; FARP2; TSPAN9; SEPT2; RAB31; SRPK1; PPP1R13B; INIP; GNE; SVEP1; MCPH1; HDLBP; KIF1A; RDX; TAGLN; POU2AF1; BACE1; IL10RA;
Thyroid cancer	31	7281	39.7436	1.04988	0.407133	1	1	1	SLC22A17; PCK2; DCAF11; TPD52L1; PITPNC1; ZNF200; CXCL14; PITX1; ARMC12; KIAA1958; CLTA; PRTFDC1; HSD17B11; HECW1; NME8; FARP2; TSPAN9; SEPT2; RAB31; SRPK1; PPP1R13B; INIP; GNE; SVEP1; MCPH1; HDLBP; KIF1A; RDX; POU2AF1; BACE1; IL10RA;
Colon	36	8429	46.1538	1.05311	0.380694	1	1	1	SLC22A17; PCK2; DCAF11; TPD52L1; RPS9; PITPNC1; ZNF200; CXCL14; PITX1; ARMC12; KIAA1958; PRTFDC1; HSD17B11; HECW1; NME8; FARP2; TSPAN9; GPR35; SEPT2; GAL3ST2; RAB31; SRPK1; PPP1R13B; INIP; GNE; SVEP1; MCPH1; DDX11; HDLBP; KIF1A; RDX; TAGLN; TMPRSS13; POU2AF1; BACE1; IL10RA;
Parathyroid gland	27	5997	34.6154	1.11025	0.29346	1	1	1	SLC22A17; DCAF11; TPD52L1; PITPNC1; ZNF200; CXCL14; ARMC12; KIAA1958; CLTA; NME8; FARP2; TSPAN9; SEPT2; RAB31; SRPK1; PPP1R13B; INIP; GNE; SVEP1; MCPH1; HDLBP; KIF1A; RDX; TAGLN; POU2AF1; BACE1; IL10RA;
Cervix, uterine	23	6391	29.4872	0.887516	0.793862	1	1	1	SLC22A17; DCAF11; TPD52L1; PITPNC1; ZNF200; CXCL14; PITX1; KIAA1958; CLTA; HECW1; NME8; FARP2; TSPAN9; SEPT2; RAB31; SRPK1; PPP1R13B; INIP; SVEP1; MCPH1; HDLBP; KIF1A; RDX;
Spleen	35	7887	44.8718	1.09423	0.279966	1	1	1	SLC22A17; DCAF11; TPD52L1; PITPNC1; MEFV; ZNF200; CXCL14; PITX1; KIAA1958; CLTA; HSD17B11; HECW1; NME8; FARP2; TSPAN9; SEPT2; GAL3ST2; RAB31; SRPK1; PPP1R13B; GNE; KIAA0368; ITGB2; MCPH1; DDX11; HDLBP; KIF1A; ZC3H12C; RDX; TMPRSS13; POU2AF1; BACE1; IL10RA; FDX1; CEP164;
HUVEC	55	13061	70.5128	1.03823	0.3605	1	1	1	SLC22A17; PCK2; DCAF11; TPD52L1; TSEN34; KPNB1; PITPNC1; MEIOB; MEFV; ZNF200; PITX1; IFT88; TBCK; MFSD8; ARMC12; KIAA1958; PRTFDC1; HSD17B11; HECW1; IGFBP1; ABCA13; NME8; FARP2; TSPAN9; PRMT8; PPP1R7; D2HGDH; WASH1; GAL3ST2; RAB31; TBC1D23; SLC26A8; SRPK1; PPP1R13B; GNE; KIAA0368; SVEP1; NRIP1; ITGB2; MCPH1; LYPLAL1; THAP4; DDX11; DTYMK; HDLBP; KIF1A; NRIP2; NDUFA10; ZC3H12C; RNF214; TMPRSS13; IL…
Tonsils	30	7274	38.4615	1.017	0.496642	1	1	1	SLC22A17; DCAF11; TPD52L1; PITPNC1; ZNF200; PITX1; ARMC12; KIAA1958; CLTA; HSD17B11; HECW1; NME8; FARP2; TSPAN9; SEPT2; RAB31; SRPK1; PPP1R13B; INIP; GNE; SVEP1; ITGB2; MCPH1; HDLBP; KIF1A; RDX; TAGLN; POU2AF1; BACE1; IL10RA;
Jurkat A3	23	4200	29.4872	1.3505	0.0702248	1	1	1	RPS9; KPNB1; PITPNC1; CLTA; HSD17B11; ABCA13; ITFG2; PPP1R7; D2HGDH; SRPK1; INIP; KIAA0368; ITGB2; LYPLAL1; THAP4; DDX11; DTYMK; RDX; RNF214; TAGLN; FDX1; SIDT2; CEP164;
Rectum	30	7113	38.4615	1.04002	0.435585	1	1	1	SLC22A17; PCK2; DCAF11; TPD52L1; PITPNC1; ZNF200; CXCL14; PITX1; ARMC12; KIAA1958; CLTA; HSD17B11; HECW1; NME8; FARP2; TSPAN9; SEPT2; RAB31; SRPK1; PPP1R13B; INIP; GNE; SVEP1; MCPH1; HDLBP; KIF1A; RDX; POU2AF1; BACE1; IL10RA;
Liver	55	11680	70.5128	1.16099	0.0471052	1	1	1	SLC22A17; PCK2; DCAF11; TPD52L1; RPS9; KPNB1; PITPNC1; MEFV; ZNF200; PPIC; CXCL14; PITX1; IFT88; MFSD8; KIAA1958; CLTA; PRTFDC1; HSD17B11; HECW1; IGFBP1; ABCA13; NME8; ANO7; FARP2; PPP1R7; SEPT2; D2HGDH; WASH1; GAL3ST2; RAB31; STX12; SRPK1; PPP1R13B; INIP; GNE; KIAA0368; SVEP1; NRIP1; FGF20; MCPH1; LYPLAL1; DDX11; DTYMK; HDLBP; KIF1A; NDUFA10; ZC3H12C; RDX; TAGLN; POU2AF1; BACE1; FDX1; PCSK7; ARH…
CNS	1	74	1.28205	3.36403	0.260174	1	1	1	RDX;
CD4	9	1901	11.5385	1.16834	0.36476	1	1	1	RPS9; KPNB1; MEFV; HSD17B11; PPP1R7; SEPT2; RAB31; ITGB2; NDUFA10;
Skeletal muscles	39	9060	50	1.06139	0.34476	1	1	1	DCAF11; RPS9; KPNB1; PITPNC1; ZNF200; PPIC; CXCL14; PITX1; MFSD8; ARMC12; KIAA1958; HSD17B11; HECW1; IGFBP1; FARP2; TSPAN9; GPR35; PPP1R7; SEPT2; GAL3ST2; RAB31; SRPK1; PPP1R13B; INIP; GNE; KIAA0368; SVEP1; MCPH1; LYPLAL1; DDX11; DTYMK; HDLBP; KIF1A; NDUFA10; ZC3H12C; RDX; TAGLN; POU2AF1; BACE1;
H293	32	6792	41.0256	1.16176	0.173811	1	1	1	PCK2; DCAF11; TPD52L1; TSEN34; RPS9; KPNB1; PPIC; PITX1; CLTA; HSD17B11; FARP2; PPP1R7; SEPT2; D2HGDH; RAB31; TBC1D23; STX12; SRPK1; GNE; KIAA0368; ITGB2; LYPLAL1; DDX11; DTYMK; HDLBP; KIF1A; NDUFA10; RDX; RNF214; TAGLN; FDX1; ARHGAP20;
Prostate	34	7923	43.5897	1.05815	0.374498	1	1	1	SLC22A17; DCAF11; TPD52L1; PITPNC1; ZNF200; CXCL14; PITX1; ARMC12; KIAA1958; CLTA; PRTFDC1; HSD17B11; HECW1; NME8; ANO7; FARP2; TSPAN9; SEPT2; RAB31; SRPK1; PPP1R13B; INIP; GNE; KIAA0368; SVEP1; MCPH1; DDX11; HDLBP; KIF1A; RDX; TAGLN; TMPRSS13; BACE1; IL10RA;
Jurkat	16	2869	20.5128	1.37559	0.112014	1	1	1	TSEN34; RPS9; KPNB1; CLTA; PPP1R7; SEPT2; STX12; SRPK1; INIP; ITGB2; LYPLAL1; THAP4; HDLBP; STK25; BACE1; FDX1;
Bone marrow	36	7808	46.1538	1.13687	0.187768	1	1	1	SLC22A17; PCK2; DCAF11; TPD52L1; TSEN34; RPS9; KPNB1; PITPNC1; MEFV; ZNF200; PITX1; KIAA1958; HSD17B11; HECW1; ABCA13; NME8; FARP2; TSPAN9; PPP1R7; SEPT2; RAB31; STX12; SRPK1; PPP1R13B; INIP; GNE; KIAA0368; SVEP1; ITGB2; MCPH1; HDLBP; KIF1A; RDX; TAGLN; POU2AF1; BACE1;
Lateral ventricle	24	6620	30.7692	0.894052	0.786883	1	1	1	DCAF11; TPD52L1; PITPNC1; CXCL14; PITX1; KIAA1958; PRTFDC1; HECW1; NME8; FARP2; TSPAN9; SEPT2; RAB31; SRPK1; PPP1R13B; INIP; GNE; SVEP1; ITGB2; MCPH1; HDLBP; KIF1A; RDX; BACE1;
Colorectal cancer	31	7513	39.7436	1.01746	0.494213	1	1	1	SLC22A17; PCK2; DCAF11; TPD52L1; PITPNC1; ZNF200; CXCL14; PITX1; ARMC12; KIAA1958; CLTA; PRTFDC1; HSD17B11; HECW1; NME8; FARP2; TSPAN9; SEPT2; RAB31; SRPK1; PPP1R13B; INIP; GNE; SVEP1; MCPH1; HDLBP; KIF1A; RDX; TAGLN; BACE1; IL10RA;
Gall bladder	31	7295	39.7436	1.04786	0.412322	1	1	1	SLC22A17; PCK2; DCAF11; TPD52L1; PITPNC1; ZNF200; CXCL14; PITX1; ARMC12; KIAA1958; CLTA; HSD17B11; HECW1; NME8; FARP2; TSPAN9; SEPT2; RAB31; SRPK1; PPP1R13B; INIP; GNE; SVEP1; ITGB2; MCPH1; HDLBP; KIF1A; RDX; POU2AF1; BACE1; IL10RA;
Plasma	50	11971	64.1026	1.02981	0.416231	1	1	1	PCK2; DCAF11; TSEN34; RPS9; KPNB1; PITPNC1; MEFV; ZNF200; PPIC; IL9; PITX1; IFT88; TBCK; CLTA; HSD17B11; HECW1; IGFBP1; ABCA13; NME8; FARP2; TSPAN9; PPP1R7; SEPT2; D2HGDH; RAB31; TBC1D23; SLC26A8; SRPK1; PPP1R13B; GNE; KIAA0368; SVEP1; NRIP1; ITGB2; FGF20; MCPH1; THAP4; DDX11; DTYMK; HDLBP; KIF1A; STK25; NDUFA10; ZC3H12C; RDX; TAGLN; TMPRSS13; ARHGAP20; SIDT2; CEP164;
Malignant carcinoid	30	7081	38.4615	1.04472	0.42354	1	1	1	SLC22A17; PCK2; DCAF11; TPD52L1; PITPNC1; ZNF200; CXCL14; PITX1; ARMC12; KIAA1958; CLTA; PRTFDC1; HSD17B11; HECW1; IGFBP1; NME8; FARP2; TSPAN9; SEPT2; SRPK1; PPP1R13B; INIP; GNE; SVEP1; MCPH1; HDLBP; KIF1A; RDX; TAGLN; BACE1;
Ascites cancer cell	16	3509	20.5128	1.1247	0.345154	1	1	1	PCK2; RPS9; KPNB1; CLTA; HSD17B11; PPP1R7; SEPT2; RAB31; STX12; SVEP1; ITGB2; HDLBP; NDUFA10; RDX; TAGLN; FDX1;
Endometrial cancer	31	7460	39.7436	1.02469	0.474203	1	1	1	SLC22A17; PCK2; DCAF11; TPD52L1; PITPNC1; ZNF200; CXCL14; PITX1; ARMC12; KIAA1958; CLTA; PRTFDC1; HSD17B11; HECW1; NME8; FARP2; TSPAN9; SEPT2; RAB31; SRPK1; PPP1R13B; INIP; GNE; SVEP1; MCPH1; HDLBP; KIF1A; RDX; TAGLN; POU2AF1; BACE1;
Lung cancer	30	7435	38.4615	0.994978	0.557426	1	1	1	SLC22A17; PCK2; DCAF11; TPD52L1; PITPNC1; ZNF200; CXCL14; PITX1; ARMC12; KIAA1958; CLTA; PRTFDC1; HSD17B11; HECW1; NME8; FARP2; TSPAN9; SEPT2; RAB31; SRPK1; PPP1R13B; INIP; GNE; SVEP1; MCPH1; HDLBP; KIF1A; RDX; POU2AF1; BACE1;
HCT116	14	2651	17.9487	1.30273	0.180704	1	1	1	PCK2; RPS9; KPNB1; PPIC; CLTA; PRMT8; PPP1R7; SEPT2; KIAA0368; DTYMK; HDLBP; STK25; NDUFA10; RDX;
PC3	3	1294	3.84615	0.573401	0.903254	1	1	1	KPNB1; SEPT2; HDLBP;
Epididymis	30	7090	38.4615	1.04339	0.426923	1	1	1	SLC22A17; DCAF11; TPD52L1; PITPNC1; ZNF200; PITX1; ARMC12; KIAA1958; CLTA; PRTFDC1; HSD17B11; HECW1; IGFBP1; NME8; FARP2; TSPAN9; SEPT2; RAB31; SRPK1; PPP1R13B; INIP; GNE; SVEP1; ITGB2; MCPH1; HDLBP; KIF1A; RDX; BACE1; IL10RA;
Cerebellum	32	7633	41.0256	1.03376	0.447195	1	1	1	SLC22A17; DCAF11; PITPNC1; ZNF200; CXCL14; PITX1; MFSD8; ARMC12; KIAA1958; CLTA; PRTFDC1; HECW1; NME8; FARP2; TSPAN9; SEPT2; RAB31; SRPK1; PPP1R13B; INIP; SVEP1; ITGB2; MCPH1; HDLBP; KIF1A; ZC3H12C; RDX; POU2AF1; BACE1; IL10RA; ARHGAP20; CEP164;
Nasopharynx	31	6904	39.7436	1.10721	0.275181	1	1	1	SLC22A17; PCK2; DCAF11; TPD52L1; PITPNC1; ZNF200; CXCL14; PITX1; ARMC12; KIAA1958; CLTA; HSD17B11; HECW1; NME8; FARP2; TSPAN9; SEPT2; RAB31; SRPK1; PPP1R13B; INIP; GNE; SVEP1; ITGB2; MCPH1; HDLBP; KIF1A; RDX; TAGLN; BACE1; IL10RA;
global_SCX_fractionated	13	2476	16.6667	1.29525	0.198753	1	1	1	DCAF11; RPS9; KPNB1; PPP1R7; SEPT2; D2HGDH; SRPK1; KIAA0368; LYPLAL1; DTYMK; HDLBP; NDUFA10; RDX;
Hippocampus	25	7355	32.0513	0.838223	0.894549	1	1	1	SLC22A17; DCAF11; PITPNC1; CXCL14; MFSD8; KIAA1958; PRTFDC1; HECW1; NME8; TSPAN9; SEPT2; RAB31; SRPK1; PPP1R13B; INIP; GNE; ITGB2; MCPH1; HDLBP; KIF1A; ZC3H12C; RDX; BACE1; ARHGAP20; CEP164;
HeLa	30	5789	38.4615	1.27788	0.0704785	1	1	1	PCK2; DCAF11; TSEN34; RPS9; KPNB1; MEFV; KIAA1958; CLTA; HSD17B11; HECW1; ABCA13; FARP2; PPP1R7; SEPT2; WASH1; SRPK1; INIP; KIAA0368; ITGB2; FGF20; THAP4; DTYMK; HDLBP; KIF1A; NRIP2; RDX; TMPRSS13; IL10RA; ARHGAP20; CEP164;
Malignant lymphoma	25	6586	32.0513	0.936096	0.698407	1	1	1	SLC22A17; DCAF11; TPD52L1; ZNF200; PITX1; KIAA1958; CLTA; PRTFDC1; HECW1; NME8; FARP2; TSPAN9; SEPT2; RAB31; SRPK1; PPP1R13B; INIP; GNE; ITGB2; MCPH1; HDLBP; KIF1A; TAGLN; POU2AF1; BACE1;
Prostate cancer	29	7214	37.1795	0.991289	0.566999	1	1	1	SLC22A17; DCAF11; TPD52L1; PITPNC1; ZNF200; CXCL14; PITX1; KIAA1958; CLTA; PRTFDC1; HSD17B11; HECW1; NME8; FARP2; TSPAN9; SEPT2; RAB31; SRPK1; PPP1R13B; INIP; GNE; SVEP1; MCPH1; HDLBP; KIF1A; RDX; TAGLN; BACE1; IL10RA;
Skin	29	7292	37.1795	0.980685	0.595956	1	1	1	PCK2; DCAF11; TPD52L1; RPS9; KPNB1; PITPNC1; ZNF200; CXCL14; PITX1; ARMC12; KIAA1958; CLTA; HECW1; NME8; FARP2; TSPAN9; PPP1R7; SEPT2; TBC1D23; SRPK1; PPP1R13B; INIP; SVEP1; MCPH1; HDLBP; KIF1A; TAGLN; BACE1; IL10RA;
Placenta	49	10894	62.8205	1.10899	0.161791	1	1	1	SLC22A17; PCK2; DCAF11; TPD52L1; RPS9; KPNB1; PITPNC1; ZNF200; CXCL14; PITX1; MFSD8; ARMC12; KIAA1958; CLTA; PRTFDC1; HSD17B11; HECW1; IGFBP1; NME8; FARP2; TSPAN9; ITFG2; PPP1R7; SEPT2; D2HGDH; GAL3ST2; RAB31; STX12; SRPK1; PPP1R13B; INIP; GNE; KIAA0368; SVEP1; ITGB2; MCPH1; LYPLAL1; DDX11; DTYMK; HDLBP; KIF1A; NDUFA10; RDX; TAGLN; TMPRSS13; BACE1; IL10RA; FDX1; SIDT2;
Lung	42	9992	53.8462	1.0364	0.413391	1	1	1	SLC22A17; PCK2; DCAF11; PITPNC1; MEFV; ZNF200; PPIC; CXCL14; MFSD8; ARMC12; KIAA1958; CLTA; PRTFDC1; HSD17B11; HECW1; IGFBP1; NME8; FARP2; TSPAN9; GPR35; PPP1R7; SEPT2; GAL3ST2; RAB31; SRPK1; PPP1R13B; INIP; GNE; KIAA0368; SVEP1; ITGB2; MCPH1; DDX11; KIF1A; ZC3H12C; RDX; TAGLN; TMPRSS13; POU2AF1; BACE1; IL10RA; CEP164;
Cerebral cortex	27	7099	34.6154	0.937899	0.702564	1	1	1	SLC22A17; DCAF11; PITPNC1; ZNF200; CXCL14; PITX1; KIAA1958; CLTA; PRTFDC1; HSD17B11; HECW1; IGFBP1; NME8; FARP2; TSPAN9; SEPT2; RAB31; SRPK1; PPP1R13B; INIP; GNE; ITGB2; MCPH1; HDLBP; KIF1A; RDX; BACE1;
Ovarian cancer	33	7644	42.3077	1.06452	0.361989	1	1	1	SLC22A17; PCK2; DCAF11; TPD52L1; PITPNC1; ZNF200; CXCL14; PITX1; ARMC12; KIAA1958; CLTA; PRTFDC1; HSD17B11; HECW1; NME8; FARP2; TSPAN9; SEPT2; RAB31; SRPK1; PPP1R13B; INIP; GNE; SVEP1; MCPH1; HDLBP; KIF1A; RDX; TAGLN; POU2AF1; BACE1; IL10RA; FDX1;
Kidney	46	10256	58.9744	1.10587	0.187758	1	1	1	SLC22A17; PCK2; DCAF11; TPD52L1; PITPNC1; MEFV; ZNF200; PPIC; CXCL14; PITX1; IFT88; MFSD8; ARMC12; KIAA1958; CLTA; PRTFDC1; HSD17B11; HECW1; IGFBP1; NME8; FARP2; TSPAN9; PPP1R7; SEPT2; GAL3ST2; RAB31; SRPK1; PPP1R13B; INIP; GNE; KIAA0368; SVEP1; FGF20; MCPH1; DDX11; HDLBP; KIF1A; ZC3H12C; RDX; TAGLN; POU2AF1; BACE1; IL10RA; FDX1; ARHGAP20; CEP164;
H1688	3	1007	3.84615	0.736821	0.782441	1	1	1	PCK2; KPNB1; SEPT2;
Sy5y	13	2490	16.6667	1.28797	0.204366	1	1	1	TSEN34; RPS9; KPNB1; CLTA; PRTFDC1; HSD17B11; SEPT2; STX12; ITGB2; DTYMK; HDLBP; NDUFA10; RDX;
Duodenum	31	7275	39.7436	1.05075	0.404913	1	1	1	SLC22A17; PCK2; DCAF11; TPD52L1; PITPNC1; ZNF200; CXCL14; PITX1; ARMC12; KIAA1958; CLTA; PRTFDC1; HSD17B11; HECW1; NME8; FARP2; TSPAN9; SEPT2; RAB31; SRPK1; PPP1R13B; INIP; GNE; SVEP1; MCPH1; HDLBP; KIF1A; RDX; POU2AF1; BACE1; IL10RA;
Bronchus	32	6923	41.0256	1.13978	0.208456	1	1	1	SLC22A17; PCK2; DCAF11; TPD52L1; PITPNC1; ZNF200; CXCL14; PITX1; ARMC12; KIAA1958; CLTA; PRTFDC1; HSD17B11; HECW1; NME8; FARP2; TSPAN9; SEPT2; RAB31; SRPK1; PPP1R13B; INIP; GNE; SVEP1; ITGB2; MCPH1; HDLBP; KIF1A; RDX; TAGLN; BACE1; IL10RA;
Brain	31	7290	39.7436	1.04858	0.410467	1	1	1	PCK2; RPS9; KPNB1; PITPNC1; ZNF200; PPIC; CXCL14; KIAA1958; CLTA; HSD17B11; HECW1; FARP2; PPP1R7; SEPT2; GAL3ST2; RAB31; STX12; SRPK1; PPP1R13B; GNE; KIAA0368; FGF20; MCPH1; HDLBP; KIF1A; NDUFA10; RDX; TAGLN; BACE1; ARHGAP20; CEP164;
Stomach	35	8044	44.8718	1.07287	0.331659	1	1	1	SLC22A17; PCK2; DCAF11; TPD52L1; PITPNC1; ZNF200; CXCL14; PITX1; ARMC12; KIAA1958; CLTA; PRTFDC1; HSD17B11; HECW1; IGFBP1; NME8; FARP2; TSPAN9; GPR35; SEPT2; GAL3ST2; RAB31; SRPK1; PPP1R13B; INIP; GNE; SVEP1; MCPH1; HDLBP; KIF1A; RDX; TAGLN; POU2AF1; BACE1; IL10RA;
Pancreas	41	9936	52.5641	1.01744	0.482595	1	1	1	SLC22A17; PCK2; DCAF11; TPD52L1; RPS9; KPNB1; PITPNC1; ZNF200; PPIC; CXCL14; PITX1; MFSD8; KIAA1958; CLTA; PRTFDC1; HSD17B11; HECW1; NME8; FARP2; TSPAN9; PPP1R7; SEPT2; RAB31; SRPK1; PPP1R13B; INIP; GNE; KIAA0368; SVEP1; MCPH1; DDX11; HDLBP; KIF1A; NDUFA10; ZC3H12C; RDX; TAGLN; TMPRSS13; BACE1; IL10RA; CEP164;
Lymph nodes	28	6700	35.8974	1.03054	0.464569	1	1	1	SLC22A17; DCAF11; TPD52L1; PITPNC1; ZNF200; CXCL14; PITX1; KIAA1958; CLTA; HECW1; NME8; FARP2; TSPAN9; SEPT2; RAB31; SRPK1; PPP1R13B; INIP; GNE; ITGB2; MCPH1; HDLBP; KIF1A; RDX; TAGLN; POU2AF1; BACE1; IL10RA;
H358	5	1489	6.41026	0.82941	0.731603	1	1	1	KPNB1; CLTA; SEPT2; HDLBP; RDX;
Fallopian tubes	28	6677	35.8974	1.03409	0.455708	1	1	1	SLC22A17; DCAF11; TPD52L1; PITPNC1; ZNF200; CXCL14; PITX1; KIAA1958; CLTA; HSD17B11; HECW1; NME8; FARP2; SEPT2; RAB31; SRPK1; PPP1R13B; INIP; GNE; SVEP1; ITGB2; MCPH1; HDLBP; KIF1A; RDX; TAGLN; BACE1; IL10RA;
Head & neck cancer	30	7062	38.4615	1.04753	0.416414	1	1	1	SLC22A17; PCK2; DCAF11; TPD52L1; PITPNC1; ZNF200; CXCL14; PITX1; ARMC12; KIAA1958; CLTA; PRTFDC1; HECW1; NME8; FARP2; TSPAN9; SEPT2; SRPK1; PPP1R13B; INIP; GNE; SVEP1; MCPH1; HDLBP; KIF1A; RDX; TAGLN; POU2AF1; BACE1; IL10RA;
Pancreatic cancer	39	8316	50	1.15635	0.137539	1	1	1	SLC22A17; PCK2; DCAF11; TPD52L1; RPS9; KPNB1; PITPNC1; ZNF200; CXCL14; PITX1; ARMC12; KIAA1958; CLTA; PRTFDC1; HSD17B11; HECW1; IGFBP1; NME8; FARP2; TSPAN9; PPP1R7; SEPT2; RAB31; SRPK1; PPP1R13B; INIP; GNE; KIAA0368; SVEP1; ITGB2; MCPH1; HDLBP; KIF1A; NDUFA10; RDX; TAGLN; POU2AF1; BACE1; IL10RA;
BT474	1	558	1.28205	0.446178	0.899892	1	1	1	SEPT2;
Seminal vesicle	28	6620	35.8974	1.043	0.433809	1	1	1	SLC22A17; PCK2; DCAF11; TPD52L1; PITPNC1; ZNF200; CXCL14; PITX1; KIAA1958; CLTA; PRTFDC1; HSD17B11; HECW1; NME8; FARP2; TSPAN9; SEPT2; RAB31; SRPK1; PPP1R13B; GNE; SVEP1; MCPH1; HDLBP; KIF1A; RDX; POU2AF1; BACE1;
Urinary bladder	28	7054	35.8974	0.978828	0.599408	1	1	1	SLC22A17; PCK2; DCAF11; TPD52L1; PITPNC1; ZNF200; CXCL14; PITX1; ARMC12; KIAA1958; CLTA; HECW1; IGFBP1; NME8; FARP2; TSPAN9; SEPT2; RAB31; SRPK1; PPP1R13B; INIP; GNE; SVEP1; MCPH1; HDLBP; RDX; BACE1; IL10RA;
K-562	15	2513	19.2308	1.47237	0.0786036	1	1	1	TPD52L1; TSEN34; RPS9; KPNB1; PITX1; CLTA; PPP1R7; SEPT2; SRPK1; INIP; KIAA0368; LYPLAL1; DTYMK; HDLBP; RDX;
Salivary glands	24	6607	30.7692	0.895811	0.78323	1	1	1	SLC22A17; DCAF11; TPD52L1; PITPNC1; ZNF200; CXCL14; PITX1; KIAA1958; CLTA; HECW1; NME8; FARP2; TSPAN9; SEPT2; RAB31; SRPK1; PPP1R13B; INIP; GNE; SVEP1; MCPH1; HDLBP; KIF1A; RDX;
Testis	46	10269	58.9744	1.10447	0.191006	1	1	1	SLC22A17; DCAF11; TPD52L1; KPNB1; PITPNC1; ZNF200; CXCL14; PITX1; ARMC12; KIAA1958; CLTA; PRTFDC1; HSD17B11; HECW1; IGFBP1; ABCA13; NME8; FARP2; TSPAN9; PPP1R7; SEPT2; GAL3ST2; RAB31; STX12; SLC26A8; SRPK1; PPP1R13B; INIP; GNE; KIAA0368; SVEP1; MCPH1; LYPLAL1; DDX11; DTYMK; HDLBP; KIF1A; ZC3H12C; RDX; TAGLN; TMPRSS13; POU2AF1; BACE1; IL10RA; ARHGAP20; CEP164;
MDA231	1	336	1.28205	0.740966	0.747843	1	1	1	KPNB1;
Urothelial cancer	31	7521	39.7436	1.01638	0.497233	1	1	1	SLC22A17; DCAF11; TPD52L1; PITPNC1; ZNF200; CXCL14; PITX1; ARMC12; KIAA1958; CLTA; PRTFDC1; HSD17B11; HECW1; NME8; FARP2; TSPAN9; SEPT2; RAB31; SRPK1; PPP1R13B; INIP; GNE; SVEP1; MCPH1; HDLBP; KIF1A; RDX; TAGLN; POU2AF1; BACE1; IL10RA;
R	12	1948	15.3846	1.51978	0.0929529	1	1	1	PCK2; RPS9; KPNB1; PPP1R7; SEPT2; SRPK1; KIAA0368; LYPLAL1; DTYMK; HDLBP; RDX; RNF214;
Soft tissue	31	6969	39.7436	1.09688	0.296549	1	1	1	SLC22A17; DCAF11; TPD52L1; PITPNC1; ZNF200; CXCL14; PITX1; ARMC12; KIAA1958; PRTFDC1; HSD17B11; HECW1; IGFBP1; NME8; FARP2; TSPAN9; SEPT2; RAB31; SRPK1; PPP1R13B; INIP; GNE; SVEP1; MCPH1; HDLBP; KIF1A; RDX; TAGLN; POU2AF1; BACE1; IL10RA;
Testis cancer	30	7248	38.4615	1.02065	0.486764	1	1	1	SLC22A17; DCAF11; TPD52L1; PITPNC1; ZNF200; CXCL14; PITX1; ARMC12; KIAA1958; CLTA; PRTFDC1; HSD17B11; HECW1; IGFBP1; NME8; FARP2; TSPAN9; SEPT2; RAB31; SRPK1; PPP1R13B; INIP; GNE; SVEP1; MCPH1; HDLBP; KIF1A; RDX; POU2AF1; BACE1;
Neutrophil	8	2031	10.2564	0.972187	0.589491	1	1	1	RPS9; KPNB1; KIAA1958; CLTA; SEPT2; RAB31; SRPK1; ITGB2;
CD8	21	3327	26.9231	1.55669	0.0220131	1	1	1	PCK2; TPD52L1; TSEN34; RPS9; KPNB1; MEFV; PITX1; CLTA; HSD17B11; PPP1R7; SEPT2; RAB31; SRPK1; INIP; KIAA0368; ITGB2; DTYMK; HDLBP; NDUFA10; RDX; RNF214;
Stomach cancer	31	7399	39.7436	1.03314	0.451213	1	1	1	SLC22A17; PCK2; DCAF11; TPD52L1; PITPNC1; ZNF200; CXCL14; PITX1; ARMC12; KIAA1958; CLTA; PRTFDC1; HSD17B11; HECW1; NME8; FARP2; TSPAN9; SEPT2; RAB31; SRPK1; PPP1R13B; INIP; GNE; SVEP1; MCPH1; HDLBP; KIF1A; TAGLN; POU2AF1; BACE1; IL10RA;
Skin cancer	30	7029	38.4615	1.05245	0.404091	1	1	1	SLC22A17; DCAF11; TPD52L1; PITPNC1; ZNF200; CXCL14; PITX1; ARMC12; KIAA1958; CLTA; PRTFDC1; HSD17B11; HECW1; NME8; FARP2; TSPAN9; SEPT2; RAB31; SRPK1; PPP1R13B; INIP; GNE; SVEP1; MCPH1; HDLBP; KIF1A; RDX; TAGLN; POU2AF1; BACE1;
Adrenal glands	32	7554	41.0256	1.04457	0.417822	1	1	1	SLC22A17; DCAF11; TPD52L1; PITPNC1; ZNF200; CXCL14; PITX1; ARMC12; KIAA1958; CLTA; PRTFDC1; HSD17B11; HECW1; IGFBP1; NME8; FARP2; TSPAN9; SEPT2; RAB31; SRPK1; PPP1R13B; INIP; GNE; SVEP1; ITGB2; MCPH1; HDLBP; RDX; POU2AF1; BACE1; IL10RA; FDX1;
TOV112D	7	1276	8.97436	1.35423	0.259239	1	1	1	PCK2; KPNB1; PPIC; SEPT2; DTYMK; HDLBP; TAGLN;
LNCaP	5	1455	6.41026	0.848791	0.712449	1	1	1	KPNB1; ANO7; PRMT8; SEPT2; RDX;
Corpus, uterine	29	6997	37.1795	1.02203	0.484561	1	1	1	SLC22A17; DCAF11; TPD52L1; PITPNC1; ZNF200; CXCL14; PITX1; KIAA1958; CLTA; PRTFDC1; HECW1; NME8; FARP2; TSPAN9; SEPT2; RAB31; SRPK1; PPP1R13B; INIP; GNE; ITGB2; MCPH1; HDLBP; KIF1A; RDX; TAGLN; POU2AF1; BACE1; IL10RA;
Appendix	32	7004	41.0256	1.1266	0.231666	1	1	1	SLC22A17; PCK2; DCAF11; TPD52L1; PITPNC1; ZNF200; CXCL14; PITX1; ARMC12; KIAA1958; CLTA; HSD17B11; HECW1; NME8; FARP2; TSPAN9; SEPT2; RAB31; SRPK1; PPP1R13B; INIP; GNE; SVEP1; ITGB2; MCPH1; HDLBP; KIF1A; RDX; TAGLN; POU2AF1; BACE1; IL10RA;
Erythrocytes	9	1539	11.5385	1.44315	0.170022	1	1	1	DCAF11; RPS9; KPNB1; CLTA; PPP1R7; SEPT2; KIAA0368; DTYMK; RDX;
HTB75	6	1277	7.69231	1.16014	0.416615	1	1	1	KPNB1; PPIC; CLTA; SEPT2; SVEP1; HDLBP;
Smooth muscle cells	17	5124	21.7949	0.818321	0.865332	1	1	1	PITPNC1; CXCL14; ARMC12; CLTA; HECW1; NME8; FARP2; TSPAN9; SEPT2; SRPK1; PPP1R13B; GNE; SVEP1; MCPH1; HDLBP; TAGLN; POU2AF1;
Urine	15	3267	19.2308	1.13256	0.342667	1	1	1	PCK2; RPS9; KPNB1; PPIC; IFT88; MFSD8; IGFBP1; ANO7; PRMT8; PPP1R7; SEPT2; NRIP1; ITGB2; NRIP2; RDX;
Heart	26	5507	33.3333	1.16427	0.211787	1	1	1	PCK2; PITPNC1; MEFV; ZNF200; PPIC; CXCL14; PITX1; MFSD8; KIAA1958; CLTA; HSD17B11; FARP2; PPP1R7; SEPT2; GAL3ST2; RAB31; SRPK1; PPP1R13B; GNE; KIAA0368; SVEP1; DDX11; ZC3H12C; TAGLN; BACE1; CEP164;
Amygdala	5	1204	6.41026	1.02574	0.544302	1	1	1	MFSD8; KIAA1958; ZC3H12C; ARHGAP20; CEP164;
Thyroid gland	31	7306	39.7436	1.04629	0.416409	1	1	1	SLC22A17; PCK2; DCAF11; TPD52L1; PITPNC1; ZNF200; CXCL14; PITX1; KIAA1958; CLTA; HSD17B11; HECW1; IGFBP1; NME8; FARP2; TSPAN9; SEPT2; RAB31; SRPK1; PPP1R13B; INIP; GNE; SVEP1; ITGB2; MCPH1; HDLBP; KIF1A; RDX; POU2AF1; BACE1; IL10RA;
H460	3	736	3.84615	1.00812	0.578292	1	1	1	KPNB1; SEPT2; HDLBP;
Heart muscle	26	6191	33.3333	1.03564	0.456825	1	1	1	DCAF11; TPD52L1; PITPNC1; ZNF200; CXCL14; ARMC12; KIAA1958; CLTA; PRTFDC1; HECW1; NME8; FARP2; TSPAN9; SEPT2; RAB31; SRPK1; PPP1R13B; INIP; GNE; SVEP1; ITGB2; MCPH1; HDLBP; KIF1A; RDX; BACE1;
B Cell	15	2254	19.2308	1.64155	0.0358001	1	1	1	PCK2; RPS9; KPNB1; MEFV; PRTFDC1; HSD17B11; PPP1R7; SEPT2; ITGB2; LYPLAL1; DTYMK; NDUFA10; RDX; POU2AF1; IL10RA;
Spinal cord	7	1465	8.97436	1.17952	0.383921	1	1	1	MFSD8; KIAA1958; CLTA; HECW1; ZC3H12C; ARHGAP20; CEP164;
Malignant glioma	30	7169	38.4615	1.0319	0.456766	1	1	1	SLC22A17; PCK2; DCAF11; TPD52L1; PITPNC1; ZNF200; CXCL14; PITX1; ARMC12; KIAA1958; CLTA; PRTFDC1; HSD17B11; HECW1; NME8; FARP2; TSPAN9; SEPT2; RAB31; SRPK1; PPP1R13B; INIP; GNE; SVEP1; ITGB2; MCPH1; HDLBP; KIF1A; RDX; BACE1;
Cervical cancer	31	7426	39.7436	1.02938	0.461379	1	1	1	SLC22A17; PCK2; DCAF11; TPD52L1; PITPNC1; ZNF200; CXCL14; PITX1; ARMC12; KIAA1958; CLTA; PRTFDC1; HSD17B11; HECW1; NME8; FARP2; TSPAN9; SEPT2; RAB31; SRPK1; PPP1R13B; INIP; GNE; SVEP1; MCPH1; HDLBP; KIF1A; RDX; TAGLN; POU2AF1; BACE1;
Malignant melanoma	33	7459	42.3077	1.09092	0.298521	1	1	1	SLC22A17; PCK2; DCAF11; TPD52L1; PITPNC1; ZNF200; CXCL14; PITX1; ARMC12; KIAA1958; CLTA; PRTFDC1; HSD17B11; HECW1; NME8; FARP2; TSPAN9; SEPT2; RAB31; SRPK1; PPP1R13B; INIP; GNE; SVEP1; ITGB2; MCPH1; HDLBP; KIF1A; RDX; TAGLN; POU2AF1; BACE1; IL10RA;
Oesophagus	3	921	3.84615	0.805622	0.728218	1	1	1	SLC22A17; CLTA; TAGLN;
Embryonal carcinoma cells	6	1232	7.69231	1.20251	0.383441	1	1	1	RPS9; KPNB1; SEPT2; RAB31; STX12; KIAA0368;
ES2	19	3527	24.359	1.32863	0.111745	1	1	1	PCK2; RPS9; KPNB1; CLTA; ABCA13; PPP1R7; SEPT2; WASH1; TBC1D23; STX12; SRPK1; INIP; GNE; KIAA0368; ITGB2; DTYMK; HDLBP; NDUFA10; RDX;
Ovary	38	8592	48.7179	1.09052	0.271996	1	1	1	SLC22A17; DCAF11; TPD52L1; RPS9; KPNB1; PITPNC1; CXCL14; KIAA1958; CLTA; PRTFDC1; HSD17B11; HECW1; IGFBP1; FARP2; TSPAN9; PRMT8; SEPT2; RAB31; STX12; SRPK1; PPP1R13B; GNE; KIAA0368; ITGB2; MCPH1; DDX11; DTYMK; HDLBP; KIF1A; STK25; NDUFA10; ZC3H12C; RDX; TAGLN; POU2AF1; BACE1; ARHGAP20; CEP164;
Liver cancer	32	7697	41.0256	1.02516	0.471161	1	1	1	SLC22A17; PCK2; DCAF11; TPD52L1; PITPNC1; ZNF200; CXCL14; PITX1; ARMC12; KIAA1958; CLTA; PRTFDC1; HSD17B11; HECW1; NME8; FARP2; TSPAN9; SEPT2; RAB31; SRPK1; PPP1R13B; INIP; GNE; SVEP1; ITGB2; MCPH1; HDLBP; KIF1A; RDX; POU2AF1; BACE1; IL10RA;
Dendritic cells	15	1954	19.2308	1.89358	0.0111287	1	1	1	RPS9; KPNB1; CXCL14; MFSD8; HSD17B11; PPP1R7; SEPT2; RAB31; KIAA0368; ITGB2; HDLBP; NDUFA10; RDX; TAGLN; IL10RA;
OVCAR3	14	3714	17.9487	0.929874	0.664766	1	1	1	PCK2; TPD52L1; TSEN34; RPS9; KPNB1; PPIC; CLTA; PPP1R7; SEPT2; SRPK1; DTYMK; HDLBP; NDUFA10; RDX;
Huh7	11	2976	14.1026	0.911973	0.678892	1	1	1	NRL; KPNB1; CLTA; PRTFDC1; SEPT2; PPP1R13B; MCPH1; DTYMK; HDLBP; NDUFA10; PCSK7;
Serum	28	7685	35.8974	0.898458	0.801798	1	1	1	PCK2; TPD52L1; TSEN34; RPS9; KPNB1; CXCL14; PRTFDC1; HSD17B11; HECW1; IGFBP1; PPP1R7; SEPT2; SLC26A8; SRPK1; GNE; KIAA0368; NRIP1; FGF20; DDX11; DTYMK; HDLBP; STK25; RDX; RNF214; TMPRSS13; FDX1; ARHGAP20; CEP164;
Lens	6	1037	7.69231	1.42863	0.243897	1	1	1	PCK2; KPNB1; PPP1R7; GNE; KIAA0368; ITGB2;
Breast	24	6413	30.7692	0.92291	0.724287	1	1	1	DCAF11; TPD52L1; PITPNC1; ZNF200; CXCL14; PITX1; KIAA1958; HECW1; IGFBP1; NME8; FARP2; TSPAN9; SEPT2; RAB31; SRPK1; PPP1R13B; INIP; GNE; SVEP1; MCPH1; HDLBP; KIF1A; RDX; TAGLN;
Hair	3	817	3.84615	0.908173	0.649579	1	1	1	RPS9; SEPT2; STX12;
H520	3	843	3.84615	0.880163	0.670609	1	1	1	TPD52L1; KPNB1; CXCL14;
Nipple aspirate fluid	2	754	2.5641	0.657125	0.815861	1	1	1	KPNB1; PPIC;
Uterus	4	917	5.12821	1.07795	0.513858	1	1	1	RPS9; PITX1; HSD17B11; TAGLN;
Tracheobronchial cells	1	47	1.28205	5.29615	0.174079	1	1	1	RDX;
T24	1	123	1.28205	2.024	0.39439	1	1	1	TAGLN;
CPE_SCX_fractionated	11	2331	14.1026	1.16432	0.344271	1	1	1	KPNB1; FARP2; SEPT2; D2HGDH; TBC1D23; STX12; KIAA0368; DTYMK; HDLBP; NDUFA10; RDX;
CRC	22	4247	28.2051	1.27751	0.122685	1	1	1	PCK2; RPS9; KPNB1; PPIC; CLTA; PRTFDC1; HSD17B11; IGFBP1; PRMT8; PPP1R7; SEPT2; SRPK1; INIP; KIAA0368; LYPLAL1; DTYMK; HDLBP; STK25; NDUFA10; RDX; TAGLN; FDX1;
Preadipocytes	4	510	5.12821	1.93818	0.152745	1	1	1	RPS9; PPIC; IGFBP1; RDX;
Fetal hepatocytes	23	3784	29.4872	1.49897	0.024505	1	1	1	SLC22A17; DCAF11; KPNB1; MFSD8; PRTFDC1; ABCA13; FARP2; SEPT2; D2HGDH; GNE; KIAA0368; SVEP1; NRIP1; ITGB2; MCPH1; DDX11; HDLBP; NDUFA10; RDX; TAGLN; IL10RA; PCSK7; CEP164;
Amniotic fluid	4	566	5.12821	1.74642	0.197322	1	1	1	KPNB1; IGFBP1; SVEP1; TAGLN;
Vulva/anal skin	28	6377	35.8974	1.08274	0.342824	1	1	1	SLC22A17; PCK2; DCAF11; TPD52L1; PITPNC1; ZNF200; CXCL14; PITX1; KIAA1958; CLTA; PRTFDC1; HECW1; NME8; FARP2; TSPAN9; SEPT2; RAB31; SRPK1; PPP1R13B; INIP; GNE; SVEP1; ITGB2; MCPH1; HDLBP; KIF1A; TAGLN; BACE1;
	8	1183	10.2564	1.66907	0.105997	1	1	1	KPNB1; CLTA; IGFBP1; SEPT2; SVEP1; HDLBP; TAGLN; FDX1;
HH4	15	2684	19.2308	1.37856	0.120631	1	1	1	PCK2; TBCK; IGFBP1; ABCA13; FARP2; PPP1R7; SEPT2; GNE; KIAA0368; SVEP1; MCPH1; DTYMK; HDLBP; NDUFA10; RDX;
Ramos	6	1566	7.69231	0.946039	0.618151	1	1	1	RPS9; KPNB1; SEPT2; STX12; KIAA0368; POU2AF1;
Leukocytes	11	2845	14.1026	0.953966	0.617155	1	1	1	KPNB1; PITPNC1; MEFV; HSD17B11; PPP1R7; SEPT2; RAB31; SRPK1; ITGB2; BACE1; IL10RA;
Renal cancer	30	7121	38.4615	1.03885	0.438604	1	1	1	SLC22A17; PCK2; DCAF11; TPD52L1; PITPNC1; ZNF200; CXCL14; PITX1; ARMC12; KIAA1958; CLTA; PRTFDC1; HSD17B11; HECW1; IGFBP1; NME8; FARP2; TSPAN9; SEPT2; RAB31; SRPK1; PPP1R13B; INIP; GNE; SVEP1; MCPH1; KIF1A; RDX; POU2AF1; BACE1;
Aorta	3	530	3.84615	1.39995	0.364406	1	1	1	RPS9; RDX; TAGLN;
Thyroid	2	889	2.5641	0.557338	0.881354	1	1	1	SLC22A17; CLTA;
hupo46_reference_cam	5	1042	6.41026	1.18521	0.41659	1	1	1	RPS9; KPNB1; ITGB2; NDUFA10; TAGLN;
Substantia nigra	4	1146	5.12821	0.862552	0.690766	1	1	1	KIAA1958; ZC3H12C; ARHGAP20; CEP164;
Vagina	20	5307	25.641	0.929451	0.691387	1	1	1	SLC22A17; DCAF11; TPD52L1; PITPNC1; ZNF200; CXCL14; PITX1; ARMC12; HECW1; NME8; FARP2; TSPAN9; SEPT2; SRPK1; PPP1R13B; INIP; SVEP1; MCPH1; HDLBP; KIF1A;
Monocytes	2	745	2.5641	0.665064	0.810526	1	1	1	ITGB2; IL10RA;
MDA-MB-468	6	770	7.69231	1.92401	0.0922254	1	1	1	PCK2; RPS9; KPNB1; PPP1R7; SEPT2; HDLBP;
Platelets	12	2168	15.3846	1.36556	0.164497	1	1	1	KPNB1; CLTA; PRTFDC1; HSD17B11; TSPAN9; SEPT2; RAB31; STX12; LYPLAL1; DTYMK; STK25; RDX;
HL60	1	545	1.28205	0.456821	0.894295	1	1	1	ITGB2;
TOV21G	3	904	3.84615	0.820772	0.716359	1	1	1	KPNB1; PPIC; SEPT2;
Oral mucosa	21	5861	26.9231	0.883655	0.78841	1	1	1	SLC22A17; DCAF11; TPD52L1; ZNF200; CXCL14; PITX1; CLTA; HECW1; NME8; FARP2; SEPT2; RAB31; SRPK1; PPP1R13B; INIP; GNE; SVEP1; MCPH1; HDLBP; KIF1A; BACE1;
Esophagus	24	6034	30.7692	0.980879	0.588531	1	1	1	SLC22A17; DCAF11; TPD52L1; PITPNC1; ZNF200; CXCL14; PITX1; CLTA; PRTFDC1; NME8; FARP2; TSPAN9; SEPT2; RAB31; SRPK1; PPP1R13B; INIP; GNE; SVEP1; MCPH1; HDLBP; KIF1A; BACE1; IL10RA;
Corpus callosum	6	988	7.69231	1.49949	0.211515	1	1	1	MFSD8; KIAA1958; HECW1; ZC3H12C; ARHGAP20; CEP164;
NB4	2	711	2.5641	0.696866	0.789133	1	1	1	HSD17B11; ITGB2;
Mammary gland	1	760	1.28205	0.327591	0.957221	1	1	1	CXCL14;
031003_BALF2	5	1102	6.41026	1.12068	0.464964	1	1	1	KPNB1; HSD17B11; SEPT2; TBC1D23; TAGLN;
Tears	4	510	5.12821	1.93818	0.152745	1	1	1	KPNB1; PPIC; PPP1R7; SEPT2;
CaOV3	19	3355	24.359	1.39675	0.0759523	1	1	1	PCK2; TPD52L1; RPS9; KPNB1; CLTA; PRTFDC1; HSD17B11; PPP1R7; SEPT2; RAB31; STX12; GNE; KIAA0368; ITGB2; DTYMK; HDLBP; KIF1A; NDUFA10; RDX;
Cerebrospinal fluid	5	1059	6.41026	1.16618	0.430377	1	1	1	PPIC; STX12; SVEP1; RDX; TAGLN;
Melanoma	12	1826	15.3846	1.62132	0.063562	1	1	1	RPS9; KPNB1; HSD17B11; ABCA13; PPP1R7; SEPT2; STX12; SRPK1; KIAA0368; DTYMK; RDX; TAGLN;
Subthalamic nucleus	4	882	5.12821	1.12073	0.483126	1	1	1	KIAA1958; ZC3H12C; ARHGAP20; CEP164;
Melanocytes	1	71	1.28205	3.50615	0.251063	1	1	1	RAB31;
J82	2	216	2.5641	2.29378	0.218435	1	1	1	KPNB1; TAGLN;
Ubiquitous	8	1052	10.2564	1.8769	0.0627634	1	1	1	RPS9; PITPNC1; CXCL14; MFSD8; PPP1R7; GAL3ST2; KIAA0368; HDLBP;
Cortex	4	683	5.12821	1.44726	0.300397	1	1	1	KPNB1; CLTA; SEPT2; NDUFA10;
17_wcx	5	1438	6.41026	0.858826	0.702531	1	1	1	PCK2; KPNB1; KIAA0368; HDLBP; NDUFA10;
hupo1_b2-edta_cam	2	316	2.5641	1.56792	0.367717	1	1	1	KPNB1; KIAA0368;
H23	3	896	3.84615	0.8281	0.710645	1	1	1	KPNB1; SEPT2; SVEP1;
YTS	9	1888	11.5385	1.17639	0.357066	1	1	1	RPS9; KPNB1; MFSD8; CLTA; KIAA0368; ITGB2; HDLBP; RNF214; SIDT2;
hupo1_b2-hep_cam	4	848	5.12821	1.16566	0.452611	1	1	1	KPNB1; STX12; ITGB2; NDUFA10;
Ileum	1	201	1.28205	1.23861	0.560111	1	1	1	CXCL14;
Embryonic stem cells	11	3047	14.1026	0.890723	0.709949	1	1	1	PCK2; RPS9; KPNB1; TSPAN9; SEPT2; STX12; SRPK1; KIAA0368; DDX11; HDLBP; TAGLN;
Saliva	3	912	3.84615	0.813572	0.721988	1	1	1	KPNB1; ITGB2; RDX;
Nuclear	9	1319	11.5385	1.68386	0.0854663	1	1	1	PCK2; TSEN34; KPNB1; HSD17B11; SEPT2; TBC1D23; KIAA0368; DTYMK; HDLBP;
MV4-11	3	382	3.84615	1.94232	0.202251	1	1	1	RPS9; KPNB1; CLTA;
Caudate nucleus	4	1204	5.12821	0.821001	0.727747	1	1	1	KIAA1958; ZC3H12C; ARHGAP20; CEP164;
Retina	4	364	5.12821	2.71557	0.060553	1	1	1	NRL; RPS9; CLTA; HSD17B11;
Medulla oblongata	1	473	1.28205	0.526357	0.857228	1	1	1	MFSD8;
Bladder cancer cells	2	369	2.5641	1.34273	0.443017	1	1	1	PPP1R7; RDX;
PC3(AR)6	2	262	2.5641	1.89107	0.287487	1	1	1	PPIC; RDX;
Neutrophils	5	393	6.41026	3.14241	0.0217525	1	1	1	KPNB1; MEFV; RAB31; ITGB2; IL10RA;
Parathyroid	2	782	2.5641	0.633597	0.831622	1	1	1	SLC22A17; CLTA;
HEK293	25	4439	32.0513	1.38885	0.0437906	1	1	1	PCK2; DCAF11; TPD52L1; TSEN34; RPS9; KPNB1; PPIC; CLTA; FARP2; PPP1R7; SEPT2; RAB31; TBC1D23; STX12; SRPK1; GNE; KIAA0368; LYPLAL1; DTYMK; HDLBP; KIF1A; NDUFA10; RDX; RNF214; TAGLN;
A549	7	997	8.97436	1.7332	0.109284	1	1	1	RPS9; KPNB1; CLTA; ABCA13; DDX11; HDLBP; TAGLN;
Semen	6	966	7.69231	1.53364	0.19752	1	1	1	KPNB1; PPIC; IGFBP1; ANO7; PPP1R7; RDX;
Keratinocytes	2	250	2.5641	1.98184	0.269435	1	1	1	CXCL14; IL10RA;
Fetus	11	2992	14.1026	0.907097	0.686046	1	1	1	KIAA1958; HSD17B11; HECW1; IGFBP1; MCPH1; HDLBP; KIF1A; ZC3H12C; FDX1; ARHGAP20; CEP164;
MCF7	2	317	2.5641	1.56298	0.369176	1	1	1	KPNB1; PPIC;
051503_BAL20_gly_hui	2	268	2.5641	1.84873	0.2965	1	1	1	KPNB1; KIAA0368;
Adducin	2	486	2.5641	1.01948	0.590117	1	1	1	ITGB2; NDUFA10;
MCF10A	2	661	2.5641	0.749579	0.753893	1	1	1	KPNB1; RDX;
041803_BALF3	4	1103	5.12821	0.896178	0.661211	1	1	1	PPP1R7; SEPT2; KIAA0368; HDLBP;
Macrophages	2	274	2.5641	1.80825	0.305499	1	1	1	MEFV; HDLBP;
Muscle	6	904	7.69231	1.63882	0.160191	1	1	1	MEFV; CXCL14; SEPT2; RAB31; GNE; BACE1;
MicroProt2	1	561	1.28205	0.443793	0.901141	1	1	1	IGFBP1;
Endometrium	5	1202	6.41026	1.02745	0.542794	1	1	1	SLC22A17; CLTA; HSD17B11; IGFBP1; TAGLN;
Thalamus	5	1141	6.41026	1.08237	0.495832	1	1	1	MFSD8; KIAA1958; ZC3H12C; ARHGAP20; CEP164;
Putamen	1	527	1.28205	0.472424	0.886033	1	1	1	MFSD8;
PT45	2	361	2.5641	1.37248	0.431945	1	1	1	IGFBP1; RDX;
Colorectal cancer cells	2	561	2.5641	0.883191	0.668468	1	1	1	KPNB1; RDX;
Jejunum	2	194	2.5641	2.55388	0.185949	1	1	1	CXCL14; HSD17B11;
ARPE-19	2	330	2.5641	1.50141	0.388023	1	1	1	PPP1R7; SEPT2;
Temporal lobe	1	477	1.28205	0.521943	0.859588	1	1	1	MFSD8;
RMUG	3	499	3.84615	1.48692	0.329895	1	1	1	KPNB1; SEPT2; HDLBP;
DU145	6	941	7.69231	1.57438	0.182075	1	1	1	RPS9; KPNB1; TSPAN9; SEPT2; SRPK1; HDLBP;
Lacrimal glands	3	453	3.84615	1.6379	0.278784	1	1	1	KPNB1; PPIC; PPP1R7;
Epidermis	1	95	1.28205	2.62048	0.320955	1	1	1	CXCL14;
Cervico-vaginal fluid	1	565	1.28205	0.440651	0.902783	1	1	1	ITGB2;
Uterine cervix	2	902	2.5641	0.549305	0.886387	1	1	1	SLC22A17; CLTA;
Thymus	1	456	1.28205	0.545979	0.846752	1	1	1	HSD17B11;
Aspc1	4	483	5.12821	2.04653	0.132832	1	1	1	KPNB1; IGFBP1; SEPT2; RDX;
Vermiform appendix	1	286	1.28205	0.870501	0.689987	1	1	1	CXCL14;
Distal convoluted tubule	1	17	1.28205	14.6368	0.0667889	1	1	1	CXCL14;
Bone	1	112	1.28205	2.22277	0.366526	1	1	1	KIF1A;
Trachea	3	612	3.84615	1.21238	0.4539	1	1	1	CXCL14; HSD17B11; ABCA13;
050603_BALF11	5	1019	6.41026	1.21196	0.397875	1	1	1	SEPT2; SRPK1; KIAA0368; ITGB2; NDUFA10;
HCC78	1	249	1.28205	0.999848	0.638912	1	1	1	SEPT2;
RBC	1	267	1.28205	0.932445	0.66472	1	1	1	SRPK1;
Hepatocytes	1	73	1.28205	3.41011	0.257149	1	1	1	GAL3ST2;
HPDE6	2	414	2.5641	1.19678	0.503022	1	1	1	SEPT2; RDX;
N06CS97	2	270	2.5641	1.83504	0.299502	1	1	1	SEPT2; TAGLN;
Milk	1	47	1.28205	5.29615	0.174079	1	1	1	IGFBP1;
MiaPaCa2	1	289	1.28205	0.861465	0.6938	1	1	1	RDX;
Intestine	3	508	3.84615	1.46057	0.339926	1	1	1	MEFV; GPR35; FDX1;
Synovial fluid	1	17	1.28205	14.6368	0.0667889	1	1	1	IGFBP1;
Blood	1	227	1.28205	1.09674	0.604695	1	1	1	IGFBP1;
Adipocytes	1	147	1.28205	1.69357	0.451053	1	1	1	IGFBP1;
Pituitary gland	2	494	2.5641	1.00297	0.599079	1	1	1	PITX1; SEPT2;
Vulva	2	838	2.5641	0.591257	0.859594	1	1	1	SLC22A17; CLTA;
B cells	5	533	6.41026	2.31703	0.065341	1	1	1	RPS9; KPNB1; SEPT2; ITGB2; RDX;
SH-SY5Y	3	537	3.84615	1.3817	0.372173	1	1	1	RPS9; KPNB1; CLTA;
Adrenal cortex	1	82	1.28205	3.03587	0.283937	1	1	1	HSD17B11;
Hematopoietic stem cells	2	200	2.5641	2.47727	0.194743	1	1	1	MEFV; IL10RA;
Natural killer cell	2	106	2.5641	4.67389	0.0689889	1	1	1	RDX; IL10RA;
Panc1	3	346	3.84615	2.14441	0.165703	1	1	1	KPNB1; SEPT2; RDX;
Frontal lobe	1	480	1.28205	0.518681	0.861333	1	1	1	MFSD8;
Breast milk	1	73	1.28205	3.41011	0.257149	1	1	1	RDX;
Lymphocytes	2	468	2.5641	1.05869	0.569423	1	1	1	CLTA; ITGB2;
01_glyco	2	667	2.5641	0.742836	0.758371	1	1	1	PCK2; NDUFA10;
Frontal cortex	1	113	1.28205	2.2031	0.36911	1	1	1	CLTA;
Kidney cancer	2	352	2.5641	1.40757	0.419355	1	1	1	PCK2; CEP164;
H2228	1	168	1.28205	1.48189	0.496318	1	1	1	HDLBP;
Tongue epithelium	1	10	1.28205	24.8723	0.0398384	1	1	1	CXCL14;
Granulocytes	1	89	1.28205	2.79712	0.304111	1	1	1	MEFV;
BJ635	1	175	1.28205	1.42262	0.510571	1	1	1	TAGLN;
Osteoblasts	1	52	1.28205	4.787	0.190736	1	1	1	IGFBP1;
H1703	1	138	1.28205	1.80401	0.430445	1	1	1	SEPT2;
WM1158	1	212	1.28205	1.17434	0.579549	1	1	1	SEPT2;
Occipital pole	1	129	1.28205	1.92987	0.409075	1	1	1	MFSD8;
hupo55_b1-cit_cam	1	78	1.28205	3.19154	0.272151	1	1	1	KIAA0368;
Tongue	1	54	1.28205	4.60974	0.197306	1	1	1	CXCL14;
Adrenal medulla	1	71	1.28205	3.50615	0.251063	1	1	1	HSD17B11;
N06cs110	1	87	1.28205	2.86142	0.298405	1	1	1	TAGLN;
Peripheral blood cells	2	140	2.5641	3.53888	0.110637	1	1	1	DDX11; TMPRSS13;
Syncytiotrophoblast	1	54	1.28205	4.60974	0.197306	1	1	1	HSD17B11;
Neurons	2	68	2.5641	7.28539	0.0311389	1	1	1	CLTA; HECW1;
Melanoma cells	2	47	2.5641	10.5399	0.0156043	1	1	1	SEPT2; RDX;
Decidua	1	43	1.28205	5.7887	0.16051	1	1	1	IGFBP1;
Spermatocytes	1	42	1.28205	5.9265	0.157084	1	1	1	SLC26A8;
Occipital cortex	1	39	1.28205	6.38226	0.146721	1	1	1	CLTA;
Granulosa lutein cells	1	28	1.28205	8.88868	0.107638	1	1	1	HSD17B11;
Proximal convoluted tubule	1	32	1.28205	7.77795	0.122051	1	1	1	CXCL14;
Leydig cells	1	36	1.28205	6.91397	0.136233	1	1	1	HSD17B11;
Dermis	1	9	1.28205	27.6329	0.0359261	1	1	1	CXCL14;
Skin fibroblasts	2	162	2.5641	3.05832	0.140295	1	1	1	CXCL14; TAGLN;
Urothelium	1	33	1.28205	7.54232	0.125618	1	1	1	CXCL14;
Islets of Langerhans	1	135	1.28205	1.8441	0.423408	1	1	1	GPR35;
Corpus luteum	1	12	1.28205	20.7304	0.047616	1	1	1	HSD17B11;
Cardiac muscle	1	64	1.28205	3.88958	0.229373	1	1	1	IGFBP1;
Sebaceous glands	1	29	1.28205	8.58228	0.111263	1	1	1	HSD17B11;
Neural stem cells	2	67	2.5641	7.39411	0.0303013	1	1	1	MCPH1; DDX11;
Spermatozoa	2	102	2.5641	4.85716	0.0645131	1	1	1	NME8; ARHGAP20;
Cytotrophoblasts	1	39	1.28205	6.38226	0.146721	1	1	1	GAL3ST2;
Larynx	1	10	1.28205	24.8723	0.0398384	1	1	1	CXCL14;
Seminiferous tubule	1	23	1.28205	10.8202	0.0892939	1	1	1	SLC26A8;
Spermatids	1	38	1.28205	6.55017	0.143239	1	1	1	SLC26A8;
Bronchioles	1	11	1.28205	22.6133	0.043735	1	1	1	HSD17B11;
Renal tubule	1	18	1.28205	13.8241	0.0705775	1	1	1	GAL3ST2;
Ciliary body	1	15	1.28205	16.5871	0.0591659	1	1	1	HSD17B11;
Colon epithelium	1	32	1.28205	7.77795	0.122051	1	1	1	GAL3ST2;
Cerebral neurons	2	7	2.5641	70.6817	0.000336622	0.285455	0.285455	1	GAL3ST2; BACE1;
Lamina propria	1	8	1.28205	31.0827	0.0319981	1	1	1	CXCL14;
Ovarian follicular fluid	1	5	1.28205	49.695	0.020119	1	1	1	IGFBP1;
Renal calyx	1	1	1.28205	246.507	0.00405616	1	1	1	CXCL14;
Theca lutein cell	1	4	1.28205	62.0878	0.0161275	1	1	1	HSD17B11;
Muscle fibre	1	3	1.28205	82.715	0.0121198	1	1	1	BACE1;

## Sheet: Transcription factor
Analysis: Transcription factor
Dataset name: Reining
Number of genes in the dataset: 78
Number of genes in the dataset (which are available in Transcription factor database) :73
Number of genes in background: 19230
Is analysis quantitative: No
						Corrected p-values
Transcription factor	No. of genes in the dataset	No.of genes in the background dataset	Percentage of genes	Fold enrichment	P-value (Hypergeometric test)	Bonferroni method	BH method	Q-value (Storey-Tibshirani method)
MAFB	1	352	1.28205	0.707287	0.763999	1	1	1	SLC22A17;
NFIC	3	2040	3.84615	0.363717	0.991741	1	1	1	IL9; SLC26A8; LYPLAL1;
NR1H3	4	1020	5.12821	0.969101	0.599161	1	1	1	HECW1; PRMT8; SVEP1; KIF1A;
PITX3	2	265	2.5641	1.86966	0.291996	1	1	1	HECW1; TSPAN9;
RXRA	5	1113	6.41026	1.1096	0.473726	1	1	1	PRMT8; PPP1R13B; SVEP1; NRIP1; KIF1A;
SOAT1	7	1261	8.97436	1.37034	0.249875	1	1	1	NRL; IL9; HECW1; STX12; NRIP1; RDX; CEP164;
STAT1	7	1261	8.97436	1.37034	0.249875	1	1	1	NRL; IL9; HECW1; STX12; NRIP1; RDX; CEP164;
DLX2	2	171	2.5641	2.89737	0.152882	1	0.980577	1	HECW1; NRIP1;
ETS1	6	2496	7.69231	0.59355	0.949657	1	1	1	KIAA1958; PRMT8; INIP; THAP4; HDLBP; POU2AF1;
HNF1A	4	831	5.12821	1.18951	0.437152	1	1	1	RNF212B; IFT88; IGFBP1; FGF20;
HOXC9	1	573	1.28205	0.434499	0.905987	1	1	1	TPD52L1;
IRF1	2	811	2.5641	0.610941	0.846674	1	1	1	ZC3H12C; IL10RA;
LHX3	5	1210	6.41026	1.02065	0.548812	1	1	1	NRL; TPD52L1; TSPAN9; INIP; FGF20;
MEF2A	6	1835	7.69231	0.807356	0.766437	1	1	1	PPIC; IFT88; IGFBP1; TSPAN9; PRMT8; PPP1R7;
NKX6-1	5	1408	6.41026	0.877124	0.684478	1	1	1	CXCL14; HECW1; TSPAN9; NRIP1; RDX;
PHOX2A	3	442	3.84615	1.67866	0.266669	1	1	1	PITPNC1; PITX1; FGF20;
POU2F1	9	2209	11.5385	1.00544	0.547128	1	1	1	SLC22A17; NRL; KPNB1; HECW1; TSPAN9; STX12; NRIP1; FGF20; COLCA2;
POU3F2	3	789	3.84615	0.940401	0.625914	1	1	1	TPD52L1; NRIP1; FGF20;
SRF	4	462	5.12821	2.13955	0.118158	1	0.980577	1	TSPAN9; PRMT8; STX12; TAGLN;
ARID3A	3	1250	3.84615	0.593584	0.889793	1	1	1	PPP1R13B; INIP; CEP164;
EHF	2	753	2.5641	0.657998	0.815275	1	1	1	CLTA; CEP164;
FOXA1	3	804	3.84615	0.922857	0.638722	1	1	1	TSPAN9; SVEP1; FGF20;
ATF1	8	1037	10.2564	1.90405	0.0586789	1	0.92044	1	ZNF200; STX12; GNE; KIF1A; STK25; NDUFA10; IL10RA; SIDT2;
CREB1	9	973	11.5385	2.28264	0.0167383	1	0.878761	1	ZNF200; MFSD8; HECW1; ITFG2; TBC1D23; STX12; KIF1A; NDUFA10; CEP164;
JDP2	6	763	7.69231	1.94166	0.089209	1	0.980577	1	ZNF200; STX12; KIF1A; NDUFA10; TAGLN; SIDT2;
NFYA	14	2544	17.9487	1.35753	0.143903	1	0.980577	1	NRL; PCK2; DCAF11; RPS9; KPNB1; CLTA; FARP2; TSPAN9; PPP1R7; PPP1R13B; GNE; FGF20; DTYMK; ZC3H12C;
PLAU	8	1037	10.2564	1.90405	0.0586789	1	0.92044	1	ZNF200; STX12; GNE; KIF1A; STK25; NDUFA10; IL10RA; SIDT2;
RORA	6	1168	7.69231	1.2684	0.336471	1	1	1	NRL; TPD52L1; IFT88; ITFG2; TBC1D23; INIP;
YY1	7	1317	8.97436	1.31207	0.285356	1	1	1	NRL; PITX1; KIF1A; ZC3H12C; RDX; COLCA2; POU2AF1;
ELK1	7	1986	8.97436	0.870093	0.707403	1	1	1	NRL; DCAF11; CLTA; INIP; NRIP1; RNF214; PCSK7;
GABPA	8	2702	10.2564	0.73076	0.873816	1	1	1	TSEN34; IFT88; CLTA; DDX11; RNF214; FDX1; PCSK7; CEP164;
CTCF	7	2605	8.97436	0.663343	0.917958	1	1	1	RNF212B; PITPNC1; ARMC12; HECW1; ANO7; TSPAN9; SVEP1;
FEV	1	526	1.28205	0.473322	0.885556	1	1	1	IL9;
HERPUD1	1	421	1.28205	0.591369	0.822737	1	1	1	FGF20;
KLF7	20	4448	25.641	1.10895	0.340071	1	1	1	SLC22A17; NRL; PCK2; TSEN34; ZNF200; TBCK; PRTFDC1; TSPAN9; PRMT8; GPR35; SEPT2; STX12; PPP1R13B; DDX11; HDLBP; KIF1A; NDUFA10; RNF214; FDX1; PCSK7;
MAF	2	466	2.5641	1.06324	0.567078	1	1	1	RNF212B; SRPK1;
NR5A1	7	1129	8.97436	1.53056	0.1731	1	0.980577	1	NRL; MEIOB; IL9; NRIP1; THAP4; POU2AF1; ARHGAP20;
RFX1	12	2158	15.3846	1.37189	0.16074	1	0.980577	1	PITPNC1; IFT88; ARMC12; HECW1; FARP2; ITFG2; PRMT8; PPP1R7; NRIP1; HDLBP; KIF1A; CEP164;
RREB1	10	2136	12.8205	1.15521	0.36546	1	1	1	PITPNC1; CXCL14; HECW1; PRMT8; SVEP1; FGF20; KIF1A; COLCA2; TAGLN; POU2AF1;
SF1	7	1129	8.97436	1.53056	0.1731	1	0.980577	1	NRL; MEIOB; IL9; NRIP1; THAP4; POU2AF1; ARHGAP20;
SP1	33	7140	42.3077	1.13966	0.202148	1	1	1	RNF212B; SLC22A17; NRL; PCK2; DCAF11; TSEN34; KPNB1; PITPNC1; MEIOB; PITX1; IFT88; TBCK; HECW1; FARP2; TSPAN9; PRMT8; SEPT2; D2HGDH; STX12; SRPK1; PPP1R13B; KIAA0368; NRIP1; HDLBP; KIF1A; NDUFA10; RNF214; POU2AF1; BACE1; IL10RA; FDX1; PCSK7; SIDT2;
SP4	18	4345	23.0769	1.02177	0.503523	1	1	1	NRL; PCK2; DCAF11; TSEN34; IFT88; KIAA1958; HECW1; TSPAN9; PRMT8; SEPT2; STX12; SRPK1; PPP1R13B; HDLBP; NDUFA10; RNF214; PCSK7; SIDT2;
TCF3	14	2140	17.9487	1.61381	0.0477589	1	0.92044	1	TPD52L1; MFSD8; ARMC12; HECW1; TSPAN9; SRPK1; SVEP1; NRIP1; FGF20; HDLBP; ZC3H12C; COLCA2; POU2AF1; CEP164;
OTX1	4	848	5.12821	1.16566	0.452611	1	1	1	MEIOB; IFT88; HECW1; LYPLAL1;
PITX1	4	848	5.12821	1.16566	0.452611	1	1	1	MEIOB; IFT88; HECW1; LYPLAL1;
EGR1	13	3215	16.6667	0.997526	0.552147	1	1	1	NRL; PCK2; KPNB1; HECW1; TSPAN9; PRMT8; RNF214; TAGLN; BACE1; PCSK7; ARHGAP20; SIDT2; CEP164;
NKX2-1	5	711	6.41026	1.73697	0.161809	1	0.980577	1	STX12; NRIP1; FGF20; RNF214; PCSK7;
NRF1	10	2037	12.8205	1.21135	0.310632	1	1	1	RPS9; PPIC; PITX1; MFSD8; D2HGDH; STX12; SRPK1; ITGB2; DDX11; STK25;
BACH1	3	648	3.84615	1.14502	0.491667	1	1	1	RNF212B; SLC26A8; LYPLAL1;
HOXB4	3	718	3.84615	1.03339	0.561306	1	1	1	RNF212B; NRL; FGF20;
MEIS2	1	527	1.28205	0.472424	0.886033	1	1	1	HECW1;
NR4A2	6	1042	7.69231	1.42178	0.247285	1	1	1	MEIOB; MFSD8; GNE; KIAA0368; THAP4; FDX1;
PPARG	13	2016	16.6667	1.59079	0.0613627	1	0.92044	1	NRL; PCK2; PITX1; FARP2; PRMT8; SVEP1; NRIP1; KIF1A; STK25; NRIP2; TAGLN; BACE1; IL10RA;
HSF1	5	806	6.41026	1.53224	0.228645	1	1	1	RNF212B; HECW1; FARP2; STX12; NRIP1;
ETV7	4	1049	5.12821	0.94231	0.621569	1	1	1	KIAA1958; RNF214; PCSK7; CEP164;
NR5A2	5	486	6.41026	2.5411	0.0474708	1	0.92044	1	NRL; DCAF11; KPNB1; SVEP1; IL10RA;
TEAD1	3	422	3.84615	1.75822	0.244836	1	1	1	PITPNC1; HECW1; CEP164;
BARX1	1	382	1.28205	0.651742	0.791585	1	1	1	NRIP1;
BSX	1	268	1.28205	0.928966	0.666099	1	1	1	HECW1;
DMBX1	1	368	1.28205	0.676536	0.779132	1	1	1	TSPAN9;
GSC	2	379	2.5641	1.3073	0.456693	1	1	1	TSPAN9; HDLBP;
HNF4A	19	3015	24.359	1.55426	0.030209	1	0.92044	1	RNF212B; KPNB1; PITPNC1; CXCL14; PITX1; ARMC12; PRMT8; D2HGDH; NRIP1; LYPLAL1; KIF1A; NRIP2; COLCA2; RNF214; TAGLN; POU2AF1; PCSK7; SIDT2; CEP164;
HOXA3	3	573	3.84615	1.29489	0.411812	1	1	1	SEPT2; NRIP1; HDLBP;
HOXB3	2	335	2.5641	1.479	0.39521	1	1	1	RNF212B; FGF20;
HOXD8	3	811	3.84615	0.914891	0.644597	1	1	1	RNF212B; HECW1; RDX;
ONECUT1	3	564	3.84615	1.31555	0.40196	1	1	1	SLC22A17; HECW1; ZC3H12C;
PAX7	4	467	5.12821	2.11664	0.121584	1	0.980577	1	NRL; PITX1; FGF20; CEP164;
POU4F3	3	687	3.84615	1.08002	0.53114	1	1	1	TPD52L1; CXCL14; FGF20;
PRRX2	1	597	1.28205	0.417032	0.914985	1	1	1	TPD52L1;
VAX2	1	434	1.28205	0.573655	0.832062	1	1	1	CEP164;
VSX2	4	595	5.12821	1.6613	0.221851	1	1	1	TPD52L1; PITX1; NRIP1; CEP164;
CUX1	2	350	2.5641	1.41561	0.416538	1	1	1	SVEP1; C11orf53;
CACD	5	514	6.41026	2.40268	0.0577152	1	0.92044	1	HECW1; TSPAN9; PRMT8; ZC3H12C; COLCA2;
HOXB13	4	526	5.12821	1.87923	0.165059	1	0.980577	1	KIAA1958; SVEP1; FGF20; ZC3H12C;
ZNF238	5	799	6.41026	1.54566	0.223448	1	1	1	RNF212B; HSD17B11; IGFBP1; TSPAN9; NRIP1;
ZNF513	5	799	6.41026	1.54566	0.223448	1	1	1	RNF212B; HSD17B11; IGFBP1; TSPAN9; NRIP1;
MYC	5	1086	6.41026	1.13719	0.452151	1	1	1	NRL; DCAF11; RPS9; SEPT2; HDLBP;
MYF5	12	1856	15.3846	1.59511	0.0701174	1	0.964817	1	RNF212B; NRL; DCAF11; TPD52L1; MEFV; SRPK1; NRIP1; HDLBP; ZC3H12C; POU2AF1; BACE1; CEP164;
FOXD1	5	334	6.41026	3.69749	0.0115279	1	0.806951	1	NRL; HECW1; SRPK1; NRIP1; TMPRSS13;
POU6F1	2	655	2.5641	0.756445	0.749346	1	1	1	CXCL14; HECW1;
ASCL2	8	1499	10.2564	1.31722	0.261451	1	1	1	PRTFDC1; TSPAN9; SRPK1; SVEP1; NRIP1; ZC3H12C; RNF214; PCSK7;
BARHL1	1	509	1.28205	0.48913	0.877134	1	1	1	PITPNC1;
ESRRA	6	917	7.69231	1.61558	0.167742	1	0.980577	1	SLC22A17; KIAA0368; NRIP1; RNF214; PCSK7; ARHGAP20;
GBX1	2	199	2.5641	2.48972	0.193274	1	1	1	PITPNC1; NRIP1;
LHX4	2	392	2.5641	1.26394	0.474187	1	1	1	TPD52L1; PITX1;
POU3F4	1	366	1.28205	0.680233	0.777294	1	1	1	TSPAN9;
TCF12	6	1099	7.69231	1.34804	0.286846	1	1	1	TPD52L1; HDLBP; KIF1A; POU2AF1; SIDT2; CEP164;
ELF2	2	780	2.5641	0.635221	0.830537	1	1	1	PRMT8; PPP1R7;
ESR1	2	696	2.5641	0.711885	0.779048	1	1	1	GPR35; NRIP1;
FOS	10	1754	12.8205	1.4068	0.171211	1	0.980577	1	RNF212B; TSEN34; PITPNC1; IL9; CXCL14; TSPAN9; PPP1R7; KIAA0368; LYPLAL1; COLCA2;
FOSB	10	1754	12.8205	1.4068	0.171211	1	0.980577	1	RNF212B; TSEN34; PITPNC1; IL9; CXCL14; TSPAN9; PPP1R7; KIAA0368; LYPLAL1; COLCA2;
JUN	10	1754	12.8205	1.4068	0.171211	1	0.980577	1	RNF212B; TSEN34; PITPNC1; IL9; CXCL14; TSPAN9; PPP1R7; KIAA0368; LYPLAL1; COLCA2;
JUNB	10	1754	12.8205	1.4068	0.171211	1	0.980577	1	RNF212B; TSEN34; PITPNC1; IL9; CXCL14; TSPAN9; PPP1R7; KIAA0368; LYPLAL1; COLCA2;
JUND	10	1754	12.8205	1.4068	0.171211	1	0.980577	1	RNF212B; TSEN34; PITPNC1; IL9; CXCL14; TSPAN9; PPP1R7; KIAA0368; LYPLAL1; COLCA2;
NR6A1	1	769	1.28205	0.323757	0.95882	1	1	1	ITFG2;
RAB40B	6	806	7.69231	1.83808	0.108608	1	0.980577	1	GNE; KIAA0368; HDLBP; KIF1A; RNF214; PCSK7;
RARA	6	806	7.69231	1.83808	0.108608	1	0.980577	1	GNE; KIAA0368; HDLBP; KIF1A; RNF214; PCSK7;
SPI1	4	814	5.12821	1.21435	0.421585	1	1	1	CLTA; FARP2; PRMT8; ZC3H12C;
EN1	2	466	2.5641	1.06324	0.567078	1	1	1	PITPNC1; FGF20;
FOXC1	1	301	1.28205	0.827122	0.708598	1	1	1	NRIP1;
HOXA5	5	916	6.41026	1.34824	0.31423	1	1	1	TPD52L1; TSPAN9; SVEP1; NRIP1; FGF20;
HOXB7	1	388	1.28205	0.641664	0.796707	1	1	1	PITPNC1;
HOXB8	1	225	1.28205	1.10649	0.60143	1	1	1	PRMT8;
ISX	2	265	2.5641	1.86966	0.291996	1	1	1	PITX1; NRIP1;
LHX8	1	223	1.28205	1.11642	0.598138	1	1	1	PITX1;
MSX1	1	234	1.28205	1.06394	0.615916	1	1	1	PITPNC1;
NKX1-1	1	146	1.28205	1.70517	0.4488	1	1	1	THAP4;
PAX6	4	557	5.12821	1.77464	0.189893	1	1	1	NRL; TSPAN9; NRIP1; FGF20;
PBX1	4	741	5.12821	1.33398	0.354007	1	1	1	NRL; DCAF11; SVEP1; POU2AF1;
POU5F1	2	373	2.5641	1.32833	0.44851	1	1	1	CXCL14; KIAA0368;
PRRX1	2	389	2.5641	1.27369	0.470179	1	1	1	TPD52L1; PITPNC1;
REST	3	765	3.84615	0.969904	0.6048	1	1	1	PRMT8; NRIP1; COLCA2;
SOX1	1	276	1.28205	0.90204	0.676932	1	1	1	SLC26A8;
TGIF1	4	1034	5.12821	0.95598	0.610074	1	1	1	KIAA1958; PRMT8; NRIP1; BACE1;
CRX	1	349	1.28205	0.713367	0.761049	1	1	1	NRL;
ESR2	7	464	8.97436	3.72409	0.0027519	0.577899	0.324598	0.72575	NRL; PCK2; TBC1D23; SVEP1; NRIP1; SIDT2; CEP164;
GLI1	4	148	5.12821	6.67856	0.00309141	0.649197	0.324598	0.72575	NRL; DCAF11; SVEP1; RDX;
HENMT1	6	1144	7.69231	1.29501	0.319047	1	1	1	TSPAN9; NRIP1; RDX; RNF214; PCSK7; CEP164;
NHLH1	6	1144	7.69231	1.29501	0.319047	1	1	1	TSPAN9; NRIP1; RDX; RNF214; PCSK7; CEP164;
ZEB1	1	401	1.28205	0.620862	0.807384	1	1	1	CEP164;
ZFP161	2	1137	2.5641	0.435774	0.949455	1	1	1	TPD52L1; ZC3H12C;
BACH2	2	628	2.5641	0.788967	0.727996	1	1	1	RNF212B; CXCL14;
EBF1	1	205	1.28205	1.21444	0.56728	1	1	1	SIDT2;
HOXA13	1	309	1.28205	0.805709	0.718068	1	1	1	ITFG2;
MSX2	1	344	1.28205	0.723735	0.756053	1	1	1	NRIP1;
NOBOX	2	621	2.5641	0.79786	0.72222	1	1	1	TPD52L1; PITX1;
TFAP4	3	1280	3.84615	0.579672	0.899138	1	1	1	TPD52L1; TSPAN9; NRIP1;
ATF3	5	800	6.41026	1.54373	0.224188	1	1	1	PITPNC1; KIF1A; NDUFA10; TAGLN; SIDT2;
TAL1	4	1113	5.12821	0.888126	0.668245	1	1	1	TPD52L1; MCPH1; LYPLAL1; CEP164;
HOXA9	3	729	3.84615	1.0178	0.571734	1	1	1	PPIC; RNF214; PCSK7;
NFE2	3	518	3.84615	1.43238	0.351064	1	1	1	IL9; LYPLAL1; COLCA2;
LMO2	4	610	5.12821	1.62045	0.234854	1	1	1	TPD52L1; KIF1A; ZC3H12C; CEP164;
GATA1	5	728	6.41026	1.69641	0.173124	1	0.980577	1	NRL; DCAF11; PPP1R7; NRIP1; FGF20;
FOXD3	2	361	2.5641	1.37248	0.431945	1	1	1	TSPAN9; SVEP1;
ISL2	1	515	1.28205	0.483431	0.880174	1	1	1	RNF212B;
ZNF143	3	618	3.84615	1.20061	0.460274	1	1	1	KPNB1; ZNF200; KIF1A;
CDX2	1	253	1.28205	0.98404	0.644812	1	1	1	TPD52L1;
FOXK1	1	121	1.28205	2.05745	0.389415	1	1	1	NRIP1;
FOXO1	1	192	1.28205	1.29666	0.54355	1	1	1	NRIP1;
GFI1	5	552	6.41026	2.23728	0.0735099	1	0.964817	1	NRL; PCK2; KIAA1958; FGF20; TMPRSS13;
HMX1	1	240	1.28205	1.03734	0.625283	1	1	1	NRIP1;
HOXB9	1	537	1.28205	0.463626	0.890699	1	1	1	PPP1R7;
EOMES	1	291	1.28205	0.855545	0.696317	1	1	1	PRMT8;
ATF6	3	195	3.84615	3.80486	0.0449068	1	0.92044	1	SLC22A17; TBC1D23; PCSK7;
STRA13	1	574	1.28205	0.433742	0.90638	1	1	1	ITFG2;
ZIC1	6	548	7.69231	2.70343	0.0238018	1	0.92044	1	NRL; PCK2; DCAF11; CLTA; PPP1R7; SVEP1;
FOXJ2	1	299	1.28205	0.832655	0.706182	1	1	1	FGF20;
HOXD10	1	48	1.28205	5.18584	0.177438	1	0.980577	1	NRIP1;
ELF1	2	585	2.5641	0.846958	0.690896	1	1	1	STX12; FGF20;
E4F1	1	158	1.28205	1.57567	0.475242	1	1	1	ITFG2;
ESX1	2	266	2.5641	1.86263	0.293498	1	1	1	NRL; PITPNC1;
TLX2	1	60	1.28205	4.14884	0.216701	1	1	1	NRIP1;
DLX5	1	220	1.28205	1.13164	0.59315	1	1	1	DDX11;
HOXC10	1	81	1.28205	3.07335	0.281008	1	1	1	TBC1D23;
ATF4	4	315	5.12821	3.13797	0.039189	1	0.92044	1	GNE; KIF1A; NDUFA10; SIDT2;
ELF3	4	437	5.12821	2.26195	0.101698	1	0.980577	1	PPP1R7; SLC26A8; NRIP1; ZC3H12C;
PATZ1	1	38	1.28205	6.55017	0.143239	1	0.980577	1	NRIP1;

## Sheet: Clinical phenotype
Analysis: Clinical phenotype
Dataset name: Reining
Number of genes in the dataset: 78
Number of genes in the dataset (which are available in Clinical phenotype database) :9
Number of genes in background: 19230
Is analysis quantitative: No
						Corrected p-values
Clinical phenotype	No. of genes in the dataset	No.of genes in the background dataset	Percentage of genes	Fold enrichment	P-value (Hypergeometric test)	Bonferroni method	BH method	Q-value (Storey-Tibshirani method)
Abdomen	3	621	3.84615	1.19481	0.46345	1	1	1	MEFV; D2HGDH; GNE;
Abdominal pain	1	19	1.28205	13.0969	0.0743509	1	1	1	MEFV;
Abnormal carpal bones	1	1	1.28205	246.507	0.00405616	1	0.924303	1	PITX1;
Abnormally shaped posterior part of sperm head (in some patients)	1	1	1.28205	246.507	0.00405616	1	0.924303	1	SLC26A8;
Abnormal respiratory patterns	1	16	1.28205	15.551	0.062985	1	1	1	NDUFA10;
Acute attacks lasting 24-48 hours	1	1	1.28205	246.507	0.00405616	1	0.924303	1	MEFV;
Adult onset	1	10	1.28205	24.8723	0.0398384	1	1	1	GNE;
Allelic disorder to autosomal recessive inclusion body myopathy-2 (IBM2,	1	1	1.28205	246.507	0.00405616	1	0.924303	1	GNE;
Allelic disorder to Nonaka myopathy (	1	1	1.28205	246.507	0.00405616	1	0.924303	1	GNE;
Aortic insufficiency	1	4	1.28205	62.0878	0.0161275	1	1	1	D2HGDH;
Apnea (severe form)	1	1	1.28205	246.507	0.00405616	1	0.924303	1	D2HGDH;
Arthralgia	1	7	1.28205	35.5167	0.0280543	1	1	1	MEFV;
Ascending muscle weakness (beginning with feet and legs)	1	1	1.28205	246.507	0.00405616	1	0.924303	1	GNE;
Ataxia	1	130	1.28205	1.91502	0.411488	1	1	1	NDUFA10;
Attack frequency may occur several times per week to once per year	1	1	1.28205	246.507	0.00405616	1	0.924303	1	MEFV;
Attention deficit disorder	1	5	1.28205	49.695	0.020119	1	1	1	GNE;
Autosomal dominant	4	747	5.12821	1.32327	0.359579	1	1	1	MEFV; PITX1; SLC26A8; GNE;
Autosomal recessive	7	924	8.97436	1.87012	0.0806297	1	1	1	PCK2; MEFV; D2HGDH; GNE; ITGB2; MCPH1; NDUFA10;
Behavioral Psychiatric Manifestations	1	200	1.28205	1.2448	0.558301	1	1	1	NDUFA10;
Brachydactyly	1	64	1.28205	3.88958	0.229373	1	1	1	PITX1;
Brainstem abnormalities	1	16	1.28205	15.551	0.062985	1	1	1	NDUFA10;
Breasts	1	55	1.28205	4.52594	0.200571	1	1	1	GNE;
Broad nasal bridge	1	34	1.28205	7.32055	0.12917	1	1	1	GNE;
Cardiomyopathy (severe form)	1	1	1.28205	246.507	0.00405616	1	0.924303	1	D2HGDH;
Cardiovascular	2	446	2.5641	1.11091	0.543143	1	1	1	MEFV; D2HGDH;
Central Nervous System	5	887	6.41026	1.39232	0.291089	1	1	1	MEFV; D2HGDH; GNE; MCPH1; NDUFA10;
Chest	1	243	1.28205	1.02453	0.629881	1	1	1	GNE;
Clinical heterogeneity	1	17	1.28205	14.6368	0.0667889	1	1	1	NDUFA10;
Clubfoot is bilateral in most patients	1	1	1.28205	246.507	0.00405616	1	0.924303	1	PITX1;
Coarse facial features	1	15	1.28205	16.5871	0.0591659	1	1	1	GNE;
Colchicine treatment is not effective	1	1	1.28205	246.507	0.00405616	1	0.924303	1	MEFV;
Congophilic amyloid material	1	1	1.28205	246.507	0.00405616	1	0.924303	1	GNE;
Corrected by bone marrow transplantation	1	1	1.28205	246.507	0.00405616	1	0.924303	1	ITGB2;
D-2-HYDROXYGLUTARIC ACIDURIA 1	1	1	1.28205	246.507	0.00405616	1	0.924303	1	D2HGDH;
D-2-hydroxyglutaric aciduria	1	1	1.28205	246.507	0.00405616	1	0.924303	1	D2HGDH;
Decreased brain weight	1	1	1.28205	246.507	0.00405616	1	0.924303	1	MCPH1;
Delayed gyration	1	1	1.28205	246.507	0.00405616	1	0.924303	1	D2HGDH;
Delayed myelination	1	10	1.28205	24.8723	0.0398384	1	1	1	D2HGDH;
Delayed separation of umbilical cord	1	1	1.28205	246.507	0.00405616	1	0.924303	1	ITGB2;
Deposits immunoreactive to beta-amyloid protein	1	1	1.28205	246.507	0.00405616	1	0.924303	1	GNE;
Developmental delay	1	141	1.28205	1.76563	0.437398	1	1	1	GNE;
Developmental delay, severe	1	5	1.28205	49.695	0.020119	1	1	1	D2HGDH;
Disproportionately small cerebral cortex	1	1	1.28205	246.507	0.00405616	1	0.924303	1	MCPH1;
Distal muscle atrophy	1	5	1.28205	49.695	0.020119	1	1	1	GNE;
Distal muscle weakness	1	5	1.28205	49.695	0.020119	1	1	1	GNE;
Dysarthria	1	118	1.28205	2.10975	0.381877	1	1	1	NDUFA10;
Dystonia	1	71	1.28205	3.50615	0.251063	1	1	1	NDUFA10;
Ears	1	442	1.28205	0.563272	0.837558	1	1	1	GNE;
Elbow flexion deformity	1	1	1.28205	246.507	0.00405616	1	0.924303	1	PITX1;
Elevated 2-ketoglutarate (urine)	1	1	1.28205	246.507	0.00405616	1	0.924303	1	D2HGDH;
Elevated D-2-hydroxyglutaric acid (urine, plasma, CSF)	1	1	1.28205	246.507	0.00405616	1	0.924303	1	D2HGDH;
Elevated erythrocyte sedimentation rate	1	1	1.28205	246.507	0.00405616	1	0.924303	1	MEFV;
Elevated fibroblast free sialic acid	1	1	1.28205	246.507	0.00405616	1	0.924303	1	GNE;
Elevated L-2-hydroxyglutaric acid (urine)	1	1	1.28205	246.507	0.00405616	1	0.924303	1	D2HGDH;
Elevated urinary free sialic acid (N-acetylneuraminic acid)	1	1	1.28205	246.507	0.00405616	1	0.924303	1	GNE;
EMG shows myopathic changes	1	10	1.28205	24.8723	0.0398384	1	1	1	GNE;
Emotional lability	1	30	1.28205	8.2963	0.114873	1	1	1	NDUFA10;
Enlarged lateral ventricles (occipital>frontal)	1	1	1.28205	246.507	0.00405616	1	0.924303	1	D2HGDH;
Enlarged, poorly modeled metaphyses (distal humeri, proximal radii, and proximal ulnae)	1	1	1.28205	246.507	0.00405616	1	0.924303	1	PITX1;
Epicanthal folds	1	61	1.28205	4.08084	0.219888	1	1	1	GNE;
Episodic vomiting (severe form)	1	1	1.28205	246.507	0.00405616	1	0.924303	1	D2HGDH;
External Features	1	180	1.28205	1.3831	0.520508	1	1	1	GNE;
External Genitalia (Male)	2	151	2.5641	3.2811	0.125249	1	1	1	MEFV; GNE;
Eyes	2	826	2.5641	0.599846	0.853977	1	1	1	GNE; NDUFA10;
Face	2	433	2.5641	1.14427	0.527111	1	1	1	D2HGDH; GNE;
Failure to thrive	1	202	1.28205	1.23247	0.561914	1	1	1	NDUFA10;
FAMILIAL MEDITERRANEAN FEVER, AUTOSOMAL DOMINANT	1	1	1.28205	246.507	0.00405616	1	0.924303	1	MEFV;
Fatty kidneys	1	1	1.28205	246.507	0.00405616	1	0.924303	1	PCK2;
Fatty liver	1	1	1.28205	246.507	0.00405616	1	0.924303	1	PCK2;
Favorable response to antibodies against TNF-alpha (TNFA,	1	1	1.28205	246.507	0.00405616	1	0.924303	1	MEFV;
Feet	2	345	2.5641	1.43613	0.409468	1	1	1	PITX1; GNE;
Fever episodes last from 3 to 10 days	1	1	1.28205	246.507	0.00405616	1	0.924303	1	MEFV;
Fever, episodic	1	3	1.28205	82.715	0.0121198	1	1	1	MEFV;
Fifth finger camptodactyly	1	2	1.28205	123.867	0.00809608	1	1	1	PITX1;
Flagellar defects	1	1	1.28205	246.507	0.00405616	1	0.924303	1	SLC26A8;
Gait abnormalities	1	7	1.28205	35.5167	0.0280543	1	1	1	GNE;
Gastrointestinal	2	425	2.5641	1.16581	0.517062	1	1	1	MEFV; D2HGDH;
Generalized hirsutism	1	2	1.28205	123.867	0.00809608	1	1	1	GNE;
Genetic heterogeneity (may be caused by mutation in nuclear-encoded or mitochondrial-encoded genes)	1	23	1.28205	10.8202	0.0892939	1	1	1	NDUFA10;
Genitourinary	3	478	3.84615	1.55224	0.306504	1	1	1	MEFV; SLC26A8; GNE;
GI	1	63	1.28205	3.95131	0.226224	1	1	1	PCK2;
Gingivitis	1	4	1.28205	62.0878	0.0161275	1	1	1	ITGB2;
Growth	3	609	3.84615	1.21835	0.450702	1	1	1	GNE; MCPH1; NDUFA10;
GU	1	73	1.28205	3.41011	0.257149	1	1	1	PCK2;
Hair	2	240	2.5641	2.06441	0.254389	1	1	1	GNE; NDUFA10;
Hamstring muscle affected	1	1	1.28205	246.507	0.00405616	1	0.924303	1	GNE;
Hands	1	349	1.28205	0.713367	0.761049	1	1	1	PITX1;
Head	2	345	2.5641	1.43613	0.409468	1	1	1	D2HGDH; MCPH1;
Head and Neck	5	954	6.41026	1.29454	0.344929	1	1	1	D2HGDH; GNE; ITGB2; MCPH1; NDUFA10;
Heart	2	351	2.5641	1.41158	0.417947	1	1	1	MEFV; D2HGDH;
Height	1	290	1.28205	0.858495	0.695061	1	1	1	MCPH1;
Hematology	1	229	1.28205	1.08717	0.607933	1	1	1	ITGB2;
Hepatomegaly	2	130	2.5641	3.81108	0.0977876	1	1	1	MEFV; GNE;
High-arched palate	1	86	1.28205	2.89469	0.295534	1	1	1	GNE;
Hyperreflexia	1	122	1.28205	2.04059	0.391907	1	1	1	NDUFA10;
Hypertelorism	1	121	1.28205	2.05745	0.389415	1	1	1	GNE;
Hypertrichosis	1	24	1.28205	10.3695	0.0929923	1	1	1	NDUFA10;
Hypoglycemia	1	55	1.28205	4.52594	0.200571	1	1	1	PCK2;
Hypoplastic nipples	1	6	1.28205	41.4263	0.0240946	1	1	1	GNE;
Hypotonia	2	233	2.5641	2.12643	0.243871	1	1	1	D2HGDH; NDUFA10;
Immunology	1	148	1.28205	1.68213	0.453296	1	1	1	ITGB2;
Incomplete penetrance	1	36	1.28205	6.91397	0.136233	1	1	1	PITX1;
Increased creatine phosphokinase (CPK)	1	1	1.28205	246.507	0.00405616	1	0.924303	1	GNE;
Increased CSF lactate	1	39	1.28205	6.38226	0.146721	1	1	1	NDUFA10;
Increased serum C-reactive protein (CRP,	1	1	1.28205	246.507	0.00405616	1	0.924303	1	MEFV;
Increased serum lactate	1	30	1.28205	8.2963	0.114873	1	1	1	NDUFA10;
Infertility due to asthenozoospermia	1	1	1.28205	246.507	0.00405616	1	0.924303	1	SLC26A8;
Inflammatory cells absent	1	1	1.28205	246.507	0.00405616	1	0.924303	1	GNE;
Inguinal hernias	1	5	1.28205	49.695	0.020119	1	1	1	GNE;
Inspiratory stridor (severe form)	1	1	1.28205	246.507	0.00405616	1	0.924303	1	D2HGDH;
Internal Genitalia (Male)	1	148	1.28205	1.68213	0.453296	1	1	1	SLC26A8;
Kidneys	1	276	1.28205	0.90204	0.676932	1	1	1	MEFV;
Lab	1	266	1.28205	0.93595	0.663335	1	1	1	PCK2;
Laboratory Abnormalities	6	712	7.69231	2.08074	0.0689299	1	1	1	MEFV; D2HGDH; GNE; ITGB2; MCPH1; NDUFA10;
Lactic acidosis	1	58	1.28205	4.29188	0.210288	1	1	1	NDUFA10;
Large halluces	1	3	1.28205	82.715	0.0121198	1	1	1	GNE;
Large triquetrum	1	1	1.28205	246.507	0.00405616	1	0.924303	1	PITX1;
Lesions in basal ganglia, brainstem, cerebellum, thalamus, spinal cord characterized by demyelination, necrosis, gliosis, spongiosis, and capillary proliferation	1	16	1.28205	15.551	0.062985	1	1	1	NDUFA10;
Leukocytosis with predominant granulocytosis (20,000-100,000 /mm3) common	1	1	1.28205	246.507	0.00405616	1	0.924303	1	ITGB2;
Limb-girdle muscle atrophy	1	1	1.28205	246.507	0.00405616	1	0.924303	1	GNE;
Limb-girdle muscle weakness	1	1	1.28205	246.507	0.00405616	1	0.924303	1	GNE;
Limbs	1	339	1.28205	0.734409	0.750953	1	1	1	PITX1;
Liver	2	256	2.5641	1.93539	0.278464	1	1	1	MEFV; GNE;
Long, smooth philtrum	1	3	1.28205	82.715	0.0121198	1	1	1	GNE;
Low levels of CD11/CD18 (LFA-1 or leukocyte function antigen-1) glycoprotein	1	1	1.28205	246.507	0.00405616	1	0.924303	1	ITGB2;
Low posterior hairline	1	13	1.28205	19.137	0.0514814	1	1	1	GNE;
Low-set ears	1	97	1.28205	2.56646	0.32648	1	1	1	GNE;
Low sperm counts (in some patients)	1	1	1.28205	246.507	0.00405616	1	0.924303	1	SLC26A8;
Lung	1	171	1.28205	1.45589	0.502476	1	1	1	MEFV;
Macrocephaly	1	60	1.28205	4.14884	0.216701	1	1	1	D2HGDH;
May have proximal muscle weakness later in the disease	1	1	1.28205	246.507	0.00405616	1	0.924303	1	GNE;
Meningitis	1	9	1.28205	27.6329	0.0359261	1	1	1	MEFV;
Mental retardation	2	200	2.5641	2.47727	0.194743	1	1	1	D2HGDH; NDUFA10;
Mental retardation, mild to severe	1	7	1.28205	35.5167	0.0280543	1	1	1	MCPH1;
Metabolic	1	55	1.28205	4.52594	0.200571	1	1	1	PCK2;
Metabolic Features	2	195	2.5641	2.54079	0.187411	1	1	1	MEFV; NDUFA10;
Microcephaly (head circumference 3 to 11 S.D. below mean)	1	1	1.28205	246.507	0.00405616	1	0.924303	1	MCPH1;
Micrognathia	1	121	1.28205	2.05745	0.389415	1	1	1	D2HGDH;
Migratory arthritis	1	1	1.28205	246.507	0.00405616	1	0.924303	1	MEFV;
Mild phenotype onset - 11-18 months	1	1	1.28205	246.507	0.00405616	1	0.924303	1	D2HGDH;
Miscellaneous	6	1228	7.69231	1.20643	0.380493	1	1	1	MEFV; PITX1; D2HGDH; GNE; ITGB2; NDUFA10;
Mitochondrial	1	37	1.28205	6.72716	0.139743	1	1	1	NDUFA10;
Mitochondrial phosphoenolpyruvate carboxykinase deficiency	1	1	1.28205	246.507	0.00405616	1	0.924303	1	PCK2;
Monarticular or oligoarticular arthritis	1	1	1.28205	246.507	0.00405616	1	0.924303	1	MEFV;
Mouth	1	417	1.28205	0.597041	0.819766	1	1	1	ITGB2;
Multifocal cerebral white matter abnormalities	1	1	1.28205	246.507	0.00405616	1	0.924303	1	D2HGDH;
Muscle, Soft Tissue	3	341	3.84615	2.17585	0.160796	1	1	1	D2HGDH; GNE; NDUFA10;
Muscle weakness	1	62	1.28205	4.01503	0.223062	1	1	1	D2HGDH;
Neonatal/early-infantile onset encephalopathy	1	1	1.28205	246.507	0.00405616	1	0.924303	1	D2HGDH;
Nephrotic syndrome	1	16	1.28205	15.551	0.062985	1	1	1	MEFV;
Neurologic	5	930	6.41026	1.32794	0.3255	1	1	1	MEFV; D2HGDH; GNE; MCPH1; NDUFA10;
No anomalies of upper limbs	1	1	1.28205	246.507	0.00405616	1	0.924303	1	PITX1;
Normal growth	1	1	1.28205	246.507	0.00405616	1	0.924303	1	GNE;
Nose	1	314	1.28205	0.792879	0.723832	1	1	1	GNE;
Nystagmus	1	122	1.28205	2.04059	0.391907	1	1	1	NDUFA10;
Oblique talus (in some patients)	1	1	1.28205	246.507	0.00405616	1	0.924303	1	PITX1;
Onset in childhood or adolescence	1	2	1.28205	123.867	0.00809608	1	1	1	MEFV;
Onset in early adulthood (average 26 years)	1	1	1.28205	246.507	0.00405616	1	0.924303	1	GNE;
Onset often begins in childhood or adolescence	1	1	1.28205	246.507	0.00405616	1	0.924303	1	MEFV;
Onset usually in infancy or early childhood	1	20	1.28205	12.4424	0.0781092	1	1	1	NDUFA10;
Ophthalmoplegia	1	22	1.28205	11.3118	0.0855806	1	1	1	NDUFA10;
Optic atrophy	1	82	1.28205	3.03587	0.283937	1	1	1	NDUFA10;
Other	2	384	2.5641	1.29028	0.46346	1	1	1	GNE; NDUFA10;
Patellar hypoplasia, bilateral (in some patients)	1	1	1.28205	246.507	0.00405616	1	0.924303	1	PITX1;
Pericarditis	1	7	1.28205	35.5167	0.0280543	1	1	1	MEFV;
Periodontitis	1	3	1.28205	82.715	0.0121198	1	1	1	ITGB2;
Periorbital fullness	1	1	1.28205	246.507	0.00405616	1	0.924303	1	GNE;
Perirectal abscesses	1	1	1.28205	246.507	0.00405616	1	0.924303	1	ITGB2;
Peritonitis	1	1	1.28205	246.507	0.00405616	1	0.924303	1	MEFV;
PHOSPHOENOLPYRUVATE CARBOXYKINASE DEFICIENCY, MITOCHONDRIAL	1	1	1.28205	246.507	0.00405616	1	0.924303	1	PCK2;
Pigmentary retinopathy	1	34	1.28205	7.32055	0.12917	1	1	1	NDUFA10;
Pleuritis	1	7	1.28205	35.5167	0.0280543	1	1	1	MEFV;
Polyarticular arthritis	1	1	1.28205	246.507	0.00405616	1	0.924303	1	MEFV;
Poor adhesion related functions, such as adhesion to endothelial cells, chemotaxis, and antibody-dependent cellular cytotoxicity	1	1	1.28205	246.507	0.00405616	1	0.924303	1	ITGB2;
Preaxial mirror-image polydactyly (in some patients)	1	1	1.28205	246.507	0.00405616	1	0.924303	1	PITX1;
Premature chromosome condensation	1	1	1.28205	246.507	0.00405616	1	0.924303	1	MCPH1;
Prevalent in Arabic, Turkish, Armenian, and Sephardic Jewish populations	1	1	1.28205	246.507	0.00405616	1	0.924303	1	MEFV;
Progressive disorder, usually with rapid, relentless course	1	16	1.28205	15.551	0.062985	1	1	1	NDUFA10;
Prominent forehead	2	36	2.5641	13.7595	0.00935876	1	1	1	D2HGDH; GNE;
Prominent leukocytosis (30,000/ml)	1	1	1.28205	246.507	0.00405616	1	0.924303	1	MEFV;
Proteinuria	1	48	1.28205	5.18584	0.177438	1	1	1	MEFV;
Protuberant abdomen	1	8	1.28205	31.0827	0.0319981	1	1	1	GNE;
Psychomotor retardation	1	42	1.28205	5.9265	0.157084	1	1	1	NDUFA10;
Quadriceps muscle spared	1	1	1.28205	246.507	0.00405616	1	0.924303	1	GNE;
Radially deviated wrists	1	1	1.28205	246.507	0.00405616	1	0.924303	1	PITX1;
Recurrent staphylococcal and gram-negative infections	1	1	1.28205	246.507	0.00405616	1	0.924303	1	ITGB2;
Renal amyloidosis	1	1	1.28205	246.507	0.00405616	1	0.924303	1	MEFV;
Renal failure	1	37	1.28205	6.72716	0.139743	1	1	1	MEFV;
Respiratory	4	360	5.12821	2.74574	0.0586156	1	1	1	MEFV; D2HGDH; GNE; NDUFA10;
Respiratory failure	1	42	1.28205	5.9265	0.157084	1	1	1	NDUFA10;
Rimmed vacuoles' on biopsy	1	1	1.28205	246.507	0.00405616	1	0.924303	1	GNE;
Rimmed' vacuoles on biopsy	1	1	1.28205	246.507	0.00405616	1	0.924303	1	GNE;
Scaphoid-lunate fusion	1	1	1.28205	246.507	0.00405616	1	0.924303	1	PITX1;
Scoliosis	1	118	1.28205	2.10975	0.381877	1	1	1	GNE;
See also autosomal dominant FMF (	1	1	1.28205	246.507	0.00405616	1	0.924303	1	MEFV;
See also autosomal recessive familial Mediterranean fever (FMF,	1	1	1.28205	246.507	0.00405616	1	0.924303	1	MEFV;
See also French-Canadian type of Leigh syndrome (	1	16	1.28205	15.551	0.062985	1	1	1	NDUFA10;
See also X-linked Leigh syndrome (	1	16	1.28205	15.551	0.062985	1	1	1	NDUFA10;
Seizures	3	275	3.84615	2.69803	0.101034	1	1	1	D2HGDH; GNE; NDUFA10;
Seizures (rare)	1	6	1.28205	41.4263	0.0240946	1	1	1	MCPH1;
Severe incapacitation in 10-20 years	1	1	1.28205	246.507	0.00405616	1	0.924303	1	GNE;
Severe phenotype onset - neonate	1	1	1.28205	246.507	0.00405616	1	0.924303	1	D2HGDH;
Short stature (in some patients)	1	7	1.28205	35.5167	0.0280543	1	1	1	MCPH1;
SIALURIA	1	1	1.28205	246.507	0.00405616	1	0.924303	1	GNE;
Skeletal	3	634	3.84615	1.17031	0.47712	1	1	1	MEFV; PITX1; GNE;
Skin	1	539	1.28205	0.461906	0.891609	1	1	1	MEFV;
Skin, Nails, Hair	3	554	3.84615	1.3393	0.390964	1	1	1	MEFV; GNE; NDUFA10;
Sleep apnea	1	6	1.28205	41.4263	0.0240946	1	1	1	GNE;
Small chest	1	4	1.28205	62.0878	0.0161275	1	1	1	GNE;
Spasticity	1	103	1.28205	2.41697	0.342789	1	1	1	NDUFA10;
Spermatozoa with coiled tails (in some patients)	1	1	1.28205	246.507	0.00405616	1	0.924303	1	SLC26A8;
Spine	1	286	1.28205	0.870501	0.689987	1	1	1	GNE;
Spleen	2	109	2.5641	4.54526	0.0724113	1	1	1	MEFV; GNE;
Splenomegaly	2	84	2.5641	5.89786	0.0457242	1	1	1	MEFV; GNE;
Subependymal cysts	1	3	1.28205	82.715	0.0121198	1	1	1	D2HGDH;
Subset of patients have cytochrome c oxidase deficiency (see	1	16	1.28205	15.551	0.062985	1	1	1	NDUFA10;
Synophrys	1	16	1.28205	15.551	0.062985	1	1	1	GNE;
Talipes equinovarus (clubfoot)	1	1	1.28205	246.507	0.00405616	1	0.924303	1	PITX1;
Teeth	1	228	1.28205	1.09193	0.606317	1	1	1	ITGB2;
Thin upper lip	1	25	1.28205	9.9549	0.0966759	1	1	1	GNE;
Thoracic pain	1	1	1.28205	246.507	0.00405616	1	0.924303	1	MEFV;
Tibial hemimelia (in some patients)	1	1	1.28205	246.507	0.00405616	1	0.924303	1	PITX1;
Tibialis anterior muscle affected	1	1	1.28205	246.507	0.00405616	1	0.924303	1	GNE;
Transient erysipelas-like erythematous rash	1	1	1.28205	246.507	0.00405616	1	0.924303	1	MEFV;
Transient painful erysipelas-like lesions on lower leg and ankle	1	1	1.28205	246.507	0.00405616	1	0.924303	1	MEFV;
Triquetro-pisiform fusion	1	1	1.28205	246.507	0.00405616	1	0.924303	1	PITX1;
Tubulofilamentous nuclear or cytoplasmic inclusions (15-18 nm)	1	1	1.28205	246.507	0.00405616	1	0.924303	1	GNE;
Tubulofilamentous nuclear or cytoplasmic inclusions on biopsy	1	1	1.28205	246.507	0.00405616	1	0.924303	1	GNE;
Tunica vaginalis inflammation (orchitis)	1	1	1.28205	246.507	0.00405616	1	0.924303	1	MEFV;
Two different phenotypes exist - severe phenotype (early infantile onset, epileptic encephalopathy and often cardiomyopathy) and mild phenotype (more variable clinical presentation)	1	1	1.28205	246.507	0.00405616	1	0.924303	1	D2HGDH;
Wheelchair-bound average 12 years after onset	1	1	1.28205	246.507	0.00405616	1	0.924303	1	GNE;

## Sheet: COSMIC
Analysis: COSMIC
Dataset name: Reining
Number of genes in the dataset: 78
Number of genes in the dataset (which are available in COSMIC database) :75
Number of genes in background: 19230
Is analysis quantitative: No
						Corrected p-values
COSMIC	No. of genes in the dataset	No.of genes in the background dataset	Percentage of genes	Fold enrichment	P-value (Hypergeometric test)	Bonferroni method	BH method	Q-value (Storey-Tibshirani method)
skin	51	11549	65.3846	1.08878	0.199246	1	0.836831	1	SLC22A17; PCK2; DCAF11; RPS9; KPNB1; PITPNC1; MEIOB; MEFV; ZNF200; PPIC; IL9; IFT88; TBCK; MFSD8; ARMC12; KIAA1958; PRTFDC1; HSD17B11; HECW1; ABCA13; NME8; ANO7; FARP2; TSPAN9; ITFG2; PRMT8; GPR35; SEPT2; D2HGDH; RAB31; TBC1D23; SLC26A8; SVEP1; NRIP1; ITGB2; FGF20; MCPH1; LYPLAL1; THAP4; DTYMK; HDLBP; NRIP2; NDUFA10; RDX; TAGLN; POU2AF1; IL10RA; PCSK7; ARHGAP20; SIDT2; CEP164;
prostate	45	9587	57.6923	1.15732	0.10123	1	0.835605	1	PCK2; TPD52L1; KPNB1; PITPNC1; MEFV; ZNF200; IL9; IFT88; TBCK; MFSD8; ARMC12; KIAA1958; HSD17B11; HECW1; IGFBP1; ABCA13; NME8; ANO7; TSPAN9; PRMT8; GPR35; D2HGDH; TBC1D23; SLC26A8; SRPK1; INIP; KIAA0368; SVEP1; NRIP1; MCPH1; THAP4; HDLBP; KIF1A; STK25; NRIP2; NDUFA10; C11orf53; RNF214; TMPRSS13; BACE1; IL10RA; PCSK7; ARHGAP20; SIDT2; CEP164;
biliary tract	4	1799	5.12821	0.549465	0.941673	1	1	1	PCK2; MEFV; C11orf53; BACE1;
CancerGeneCensus geneList	2	503	2.5641	0.985028	0.608989	1	1	1	POU2AF1; PCSK7;
lung	67	15353	85.8974	1.07591	0.113112	1	0.835605	1	SLC22A17; NRL; PCK2; TPD52L1; TSEN34; RPS9; PITPNC1; MEIOB; MEFV; ZNF200; PPIC; IL9; CXCL14; PITX1; IFT88; TBCK; ARMC12; KIAA1958; CLTA; PRTFDC1; HSD17B11; HECW1; IGFBP1; ABCA13; NME8; ANO7; FARP2; TSPAN9; ITFG2; PRMT8; GPR35; PPP1R7; SEPT2; D2HGDH; GAL3ST2; TBC1D23; STX12; SLC26A8; SRPK1; PPP1R13B; INIP; GNE; KIAA0368; SVEP1; NRIP1; ITGB2; FGF20; MCPH1; LYPLAL1; THAP4; DDX11; DTYMK; HDLBP; KIF1A…
autonomic ganglia	1	736	1.28205	0.338273	0.95265	1	1	1	SVEP1;
kidney	60	13456	76.9231	1.09935	0.10984	1	0.835605	1	PCK2; DCAF11; TPD52L1; TSEN34; RPS9; KPNB1; PITPNC1; MEIOB; MEFV; ZNF200; PPIC; IL9; CXCL14; IFT88; TBCK; KIAA1958; CLTA; PRTFDC1; HSD17B11; HECW1; ABCA13; NME8; ANO7; FARP2; TSPAN9; ITFG2; PRMT8; GPR35; PPP1R7; SEPT2; D2HGDH; GAL3ST2; SLC26A8; SRPK1; PPP1R13B; GNE; KIAA0368; SVEP1; NRIP1; ITGB2; FGF20; MCPH1; LYPLAL1; THAP4; DDX11; DTYMK; HDLBP; KIF1A; STK25; NRIP2; NDUFA10; ZC3H12C; RNF214; TMP…
endometrium	50	12807	64.1026	0.962583	0.724743	1	1	1	SLC22A17; PCK2; DCAF11; TPD52L1; TSEN34; KPNB1; MEIOB; MEFV; PPIC; PITX1; IFT88; TBCK; MFSD8; ARMC12; KIAA1958; PRTFDC1; HSD17B11; HECW1; ABCA13; ANO7; FARP2; TSPAN9; ITFG2; GPR35; PPP1R7; SEPT2; D2HGDH; GAL3ST2; RAB31; TBC1D23; SLC26A8; SRPK1; PPP1R13B; GNE; KIAA0368; SVEP1; ITGB2; MCPH1; DDX11; HDLBP; KIF1A; NDUFA10; RDX; C11orf53; RNF214; TMPRSS13; BACE1; IL10RA; ARHGAP20; SIDT2;
stomach	5	1289	6.41026	0.9581	0.606177	1	1	1	TBCK; HECW1; ABCA13; ANO7; ARHGAP20;
large intestine	75	17427	96.1538	1.06102	0.0576557	1	0.835605	1	SLC22A17; NRL; PCK2; DCAF11; TPD52L1; TSEN34; RPS9; KPNB1; PITPNC1; MEIOB; MEFV; ZNF200; PPIC; IL9; CXCL14; PITX1; IFT88; TBCK; MFSD8; ARMC12; KIAA1958; CLTA; PRTFDC1; HSD17B11; HECW1; IGFBP1; ABCA13; NME8; ANO7; FARP2; TSPAN9; ITFG2; PRMT8; GPR35; PPP1R7; SEPT2; D2HGDH; GAL3ST2; RAB31; TBC1D23; STX12; SLC26A8; SRPK1; PPP1R13B; INIP; GNE; KIAA0368; SVEP1; NRIP1; ITGB2; FGF20; MCPH1; LYPLAL1; THAP…
parathyroid	2	202	2.5641	2.45275	0.197687	1	0.836831	1	KIAA0368; MCPH1;
central nervous system	49	12014	62.8205	1.0056	0.525395	1	1	1	SLC22A17; NRL; PCK2; DCAF11; TPD52L1; KPNB1; PITPNC1; MEIOB; MEFV; PPIC; PITX1; IFT88; KIAA1958; CLTA; HECW1; IGFBP1; ABCA13; NME8; ANO7; FARP2; TSPAN9; ITFG2; PRMT8; GPR35; PPP1R7; SEPT2; D2HGDH; STX12; SLC26A8; SRPK1; INIP; KIAA0368; SVEP1; NRIP1; ITGB2; FGF20; MCPH1; THAP4; DDX11; HDLBP; KIF1A; NRIP2; NDUFA10; C11orf53; TMPRSS13; POU2AF1; IL10RA; ARHGAP20; CEP164;
eye	3	461	3.84615	1.60948	0.28763	1	1	1	NRL; ZNF200; ABCA13;
ovary	51	12007	65.3846	1.04725	0.339888	1	1	1	SLC22A17; PCK2; DCAF11; RPS9; KPNB1; MEFV; ZNF200; PPIC; CXCL14; PITX1; IFT88; TBCK; MFSD8; ARMC12; PRTFDC1; HSD17B11; HECW1; IGFBP1; ABCA13; NME8; ANO7; FARP2; TSPAN9; ITFG2; PRMT8; GPR35; PPP1R7; D2HGDH; GAL3ST2; TBC1D23; SLC26A8; SRPK1; PPP1R13B; GNE; SVEP1; NRIP1; ITGB2; MCPH1; THAP4; HDLBP; KIF1A; STK25; NRIP2; RDX; RNF214; BACE1; IL10RA; PCSK7; ARHGAP20; SIDT2; CEP164;
bone	7	1330	8.97436	1.29925	0.293779	1	1	1	MFSD8; ARMC12; ABCA13; NME8; NRIP1; HDLBP; TMPRSS13;
240 NB cases mutantgeneList	18	3941	23.0769	1.12651	0.327126	1	1	1	NRL; KPNB1; PITPNC1; MEFV; IFT88; TBCK; HECW1; ABCA13; PRMT8; GPR35; RAB31; KIAA0368; SVEP1; THAP4; HDLBP; ZC3H12C; POU2AF1; ARHGAP20;
haematopoietic and lymphoid tissue	42	8977	53.8462	1.15359	0.123712	1	0.835605	1	SLC22A17; NRL; PCK2; DCAF11; TSEN34; RPS9; PITX1; TBCK; KIAA1958; CLTA; PRTFDC1; HSD17B11; HECW1; ABCA13; NME8; ANO7; TSPAN9; PRMT8; GPR35; D2HGDH; SLC26A8; SRPK1; PPP1R13B; INIP; GNE; KIAA0368; SVEP1; NRIP1; ITGB2; FGF20; LYPLAL1; THAP4; DDX11; KIF1A; NDUFA10; ZC3H12C; C11orf53; RNF214; TMPRSS13; POU2AF1; ARHGAP20; SIDT2;
breast	65	14924	83.3333	1.0738	0.138978	1	0.835605	1	SLC22A17; NRL; PCK2; DCAF11; TSEN34; RPS9; KPNB1; PITPNC1; MEIOB; MEFV; ZNF200; PITX1; IFT88; TBCK; MFSD8; ARMC12; KIAA1958; PRTFDC1; HSD17B11; HECW1; IGFBP1; ABCA13; NME8; ANO7; FARP2; TSPAN9; ITFG2; PRMT8; GPR35; SEPT2; D2HGDH; RAB31; TBC1D23; STX12; SLC26A8; PPP1R13B; INIP; GNE; KIAA0368; SVEP1; NRIP1; ITGB2; FGF20; MCPH1; LYPLAL1; THAP4; DDX11; DTYMK; HDLBP; KIF1A; STK25; ZC3H12C; RDX; C11orf…
upper aerodigestive tract	26	6364	33.3333	1.00749	0.524713	1	1	1	SLC22A17; PCK2; PITPNC1; MEFV; IFT88; TBCK; ARMC12; HSD17B11; HECW1; ABCA13; NME8; ANO7; FARP2; TBC1D23; SLC26A8; KIAA0368; ITGB2; DDX11; HDLBP; KIF1A; STK25; ZC3H12C; TMPRSS13; ARHGAP20; SIDT2; CEP164;
cervix	14	2590	17.9487	1.33342	0.159163	1	0.835605	1	SLC22A17; DCAF11; PITX1; MFSD8; HSD17B11; FARP2; GPR35; SLC26A8; KIAA0368; SVEP1; NRIP1; DDX11; HDLBP; RNF214;
thyroid	36	8760	46.1538	1.01332	0.50156	1	1	1	DCAF11; TSEN34; RPS9; MEFV; IFT88; TBCK; ARMC12; KIAA1958; HECW1; ABCA13; NME8; ANO7; FARP2; TSPAN9; PRMT8; PPP1R7; SEPT2; D2HGDH; SLC26A8; SRPK1; PPP1R13B; SVEP1; ITGB2; FGF20; MCPH1; THAP4; DDX11; HDLBP; KIF1A; C11orf53; TAGLN; TMPRSS13; POU2AF1; ARHGAP20; SIDT2; CEP164;
liver	62	14176	79.4872	1.07829	0.150804	1	0.835605	1	SLC22A17; NRL; PCK2; DCAF11; TSEN34; KPNB1; PITPNC1; MEIOB; MEFV; ZNF200; PPIC; CXCL14; PITX1; TBCK; MFSD8; ARMC12; KIAA1958; CLTA; PRTFDC1; HECW1; IGFBP1; ABCA13; NME8; ANO7; FARP2; ITFG2; PRMT8; GPR35; SEPT2; D2HGDH; GAL3ST2; RAB31; TBC1D23; STX12; SLC26A8; SRPK1; PPP1R13B; GNE; KIAA0368; SVEP1; NRIP1; ITGB2; MCPH1; LYPLAL1; THAP4; DDX11; HDLBP; KIF1A; STK25; NRIP2; NDUFA10; ZC3H12C; RDX; RNF21…
pancreas	50	12286	64.1026	1.0034	0.535718	1	1	1	SLC22A17; PCK2; DCAF11; RPS9; KPNB1; PITPNC1; MEFV; ZNF200; PPIC; IL9; PITX1; IFT88; TBCK; ARMC12; KIAA1958; HECW1; IGFBP1; ABCA13; NME8; ANO7; FARP2; PRMT8; GPR35; PPP1R7; D2HGDH; TBC1D23; STX12; PPP1R13B; GNE; KIAA0368; SVEP1; NRIP1; ITGB2; MCPH1; DDX11; DTYMK; HDLBP; KIF1A; NDUFA10; ZC3H12C; RDX; RNF214; TAGLN; TMPRSS13; POU2AF1; BACE1; PCSK7; ARHGAP20; SIDT2; CEP164;
neuroblastoma	1	744	1.28205	0.334635	0.954225	1	1	1	SVEP1;
oesophagus	20	5660	25.641	0.871483	0.804088	1	1	1	MEFV; MFSD8; ARMC12; CLTA; HECW1; ABCA13; NME8; PRMT8; D2HGDH; RAB31; TBC1D23; SLC26A8; GNE; NRIP1; ITGB2; KIF1A; RNF214; TMPRSS13; POU2AF1; CEP164;
urinary tract	53	13085	67.9487	0.998649	0.561206	1	1	1	SLC22A17; NRL; DCAF11; TPD52L1; RPS9; KPNB1; MEIOB; MEFV; ZNF200; PPIC; CXCL14; IFT88; TBCK; MFSD8; ARMC12; KIAA1958; HSD17B11; HECW1; ABCA13; NME8; ANO7; FARP2; PRMT8; GPR35; D2HGDH; GAL3ST2; TBC1D23; SLC26A8; PPP1R13B; GNE; KIAA0368; SVEP1; NRIP1; ITGB2; MCPH1; LYPLAL1; DDX11; HDLBP; KIF1A; STK25; NRIP2; NDUFA10; ZC3H12C; RDX; C11orf53; TAGLN; TMPRSS13; POU2AF1; IL10RA; PCSK7; ARHGAP20; SIDT2; …
small intestine	1	196	1.28205	1.2702	0.550985	1	1	1	ABCA13;
