# Supplementary material for: Genome-Wide Signatures of Selection Reveal Genes Associated With Performance in American Quarter Horse Subpopulations
Source: Front Genet. 2018 Jul 19;9:249. doi: 10.3389/fgene.2018.00249 (PMC6060370; doi:10.3389/fgene.2018.00249)
Supplement: Supplementary Table 14 — ROI identified by both the current and previous studies. [file Table_14.XLSX]

## Sheet: Sheet1
Supplementary Table 14. ROI identified by both the current study and previous studies.
Racing QH ROI identfiied by di in this study and by REHH and FST in the Meira et al. (2014) study
ECA4:96-98Mb
ECA10:65-67Mb
ECA10:66-68Mb
ECA11:15-16Mb
ECA23:50-52Mb
ECA25:31-34Mb
Racing QH ROI identified by hapQTL in this study and by REHH and FST in the Meira et al. (2014) study
ECA6:17-19Mb
ECA10:17-19Mb
ECA11:16-17Mb
ECA13:30Mb
ECA17:30-31Mb
ECA18:30-32Mb
ECA19:16-17,5Mb
ECA25:34-36Mb
Racing QH ROI identified by both di and hapQTL in our study, and by REHH and FST in the Meira et al. (2014) study
ECA4:96-97Mb
ECA10:66-67Mb
ECA11:15Mb
ECA25:31-34Mb
Cutting QH ROI identified by hapQTL in this study and by REHH and FST in the Beltrán et al. (2015) study
ECA6:76Mb
ECA7:81Mb
ECA8:91Mb
ECA10:58-59Mb
ECA10:78-80Mb
ECA14:67Mb
ECA22:37-39Mb
ECA24:2Mb
ECA26:14Mb
ECA27:17Mb
ECA28:43Mb
Cutting QH ROI identified by both di and hapQTL in this study and by REHH and FST in the Beltrán et al. (2015) study
ECA7:81Mb
ECA27:17Mb
