# Supplementary material for: Genome-Wide Signatures of Selection Reveal Genes Associated With Performance in American Quarter Horse Subpopulations
Source: Front Genet. 2018 Jul 19;9:249. doi: 10.3389/fgene.2018.00249 (PMC6060370; doi:10.3389/fgene.2018.00249)
Supplement: Supplementary Table 15 — FunRich3.0 functional enrichment and pathway analysis results for the working cow QH subpopulation. [file Table_15.XLSX]

## Sheet: Dataset(Working Cow)
Name of dataset: Working Cow
No. of identified items: 74 of 78
No. of unidentified items: 4
ID type: GeneSymbol
Number of mapped gene: 74
Is dataset quantitative :NO
Mapped items:
Dataset item (Gene symbol )		Entrez ID	Gene symbol	Description	Alternate names	Chromosome	Map location
BCKDHB		594	BCKDHB	branched chain keto acid dehydrogenase E1, beta polypeptide	E1B|dJ279A18.1	6	6q14.1
NDUFA3		4696	NDUFA3	NADH dehydrogenase (ubiquinone) 1 alpha subcomplex, 3, 9kDa	B9|CI-B9	19	19q13.42
LENG9		94059	LENG9	leukocyte receptor cluster (LRC) member 9	-	19	19q13.42
PRPF31		26121	PRPF31	pre-mRNA processing factor 31	NY-BR-99|PRP31|RP11|SNRNP61	19	19q13.42
FABP7		2173	FABP7	fatty acid binding protein 7, brain	B-FABP|BLBP|FABPB|LTR2-FABP7|MRG	6	6q22-q23
ANKFN1		162282	ANKFN1	ankyrin-repeat and fibronectin type III domain containing 1	-	17	17q22
NXN		64359	NXN	nucleoredoxin	NRX|TRG-4	17	17p13.3
PRM1		5619	PRM1	protamine 1	CT94.1|P1	16	16p13.2
THADA		63892	THADA	thyroid adenoma associated	GITA	2	2p21
DYNC1I2		1781	DYNC1I2	dynein, cytoplasmic 1, intermediate chain 2	DNCI2|IC2	2	2q31.1
TRPC3		7222	TRPC3	transient receptor potential cation channel, subfamily C, member 3	SCA41|TRP3	4	4q27
SLC25A27		9481	SLC25A27	solute carrier family 25, member 27	UCP4	6	6p12.3
MANBAL		63905	MANBAL	mannosidase, beta A, lysosomal-like	-	20	20q11.23
DLGAP4		22839	DLGAP4	discs, large (Drosophila) homolog-associated protein 4	DAP-4|DAP4|DLP4|SAPAP-4|SAPAP4	20	20q11.23
ITCH		83737	ITCH	itchy E3 ubiquitin protein ligase	ADMFD|AIF4|AIP4|NAPP1	20	20q11.22
FANCC		2176	FANCC	Fanconi anemia, complementation group C	FA3|FAC|FACC	9	9q22.3
INF2		64423	INF2	inverted formin, FH2 and WH2 domain containing	C14orf151|C14orf173|CMTDIE|FSGS5|pp9484	14	14q32.33
UNC79		57578	UNC79	unc-79 homolog (C. elegans)	KIAA1409	14	14q32.12
INVS		27130	INVS	inversin	INV|NPH2|NPHP2	9	9q31
ZMAT4		79698	ZMAT4	zinc finger, matrin-type 4	-	8	8p11.21
PIP4K2A		5305	PIP4K2A	phosphatidylinositol-5-phosphate 4-kinase, type II, alpha	PI5P4KA|PIP5K2A|PIP5KII-alpha|PIP5KIIA|PIPK	10	10p12.2
PARD3		56288	PARD3	par-3 family cell polarity regulator	ASIP|Baz|PAR3|PAR3alpha|PARD-3|PARD3A|PPP1R118|SE2-5L16|SE2-5LT1|SE2-5T2	10	10p11.21
AASDH		132949	AASDH	aminoadipate-semialdehyde dehydrogenase	ACSF4|LYS2|NRPS1098|NRPS998	4	4q12
ABCG2		9429	ABCG2	ATP-binding cassette, sub-family G (WHITE), member 2 (Junior blood group)	ABC15|ABCP|BCRP|BCRP1|BMDP|CD338|CDw338|EST157481|GOUT1|MRX|MXR|MXR-1|MXR1|UAQTL1	4	4q22
CFAP69		79846	CFAP69	cilia and flagella associated protein 69	C7orf63|FAP69	7	7q21.13
VWC2		375567	VWC2	von Willebrand factor C domain containing 2	PSST739|UNQ739	7	7p12.2
PPP1R9A		55607	PPP1R9A	protein phosphatase 1, regulatory subunit 9A	NRB1|NRBI|Neurabin-I	7	7q21.3
ABCA13		154664	ABCA13	ATP-binding cassette, sub-family A (ABC1), member 13	-	7	7p12.3
ZNF804B		219578	ZNF804B	zinc finger protein 804B	-	7	7q21.13
TSPAN9		10867	TSPAN9	tetraspanin 9	NET-5|NET5|PP1057	12	12p13.33-p13.32
CERS4		79603	CERS4	ceramide synthase 4	LASS4|Trh1	19	19p13.2
APLP2		334	APLP2	amyloid beta (A4) precursor-like protein 2	APLP-2|APPH|APPL2|CDEBP	11	11q24
ATG5		9474	ATG5	autophagy related 5	APG5|APG5-LIKE|APG5L|ASP|hAPG5	6	6q21
TFPT		29844	TFPT	TCF3 (E2A) fusion partner (in childhood Leukemia)	FB1|INO80F|amida	19	19q13
LENG8		114823	LENG8	leukocyte receptor cluster (LRC) member 8	pp13842	19	19q13.42
TTYH1		57348	TTYH1	tweety family member 1	-	19	19q13.4
METTL16		79066	METTL16	methyltransferase like 16	METT10D	17	17p13.3
OR4P4		81300	OR4P4	olfactory receptor, family 4, subfamily P, member 4	OR4P3P	11	11q12.1
SLC1A2		6506	SLC1A2	solute carrier family 1 (glial high affinity glutamate transporter), member 2	EAAT2|GLT-1|HBGT	11	11p13-p12
ZIC4		84107	ZIC4	Zic family member 4	-	3	3q24
SPG20		23111	SPG20	spastic paraplegia 20 (Troyer syndrome)	SPARTIN|TAHCCP1	13	13q13.3
COL4A1		1282	COL4A1	collagen, type IV, alpha 1	BSVD|RATOR	13	13q34
EPHA6		285220	EPHA6	EPH receptor A6	EHK-2|EHK2|EK12|EPA6|HEK12|PRO57066	3	3q11.2
FGF12		2257	FGF12	fibroblast growth factor 12	FGF12B|FHF1	3	3q28
STX12		23673	STX12	syntaxin 12	STX13|STX14	1	1p35.3
CYP39A1		51302	CYP39A1	cytochrome P450, family 39, subfamily A, polypeptide 1	-	6	6p12.3
PIGU		128869	PIGU	phosphatidylinositol glycan anchor biosynthesis, class U	CDC91L1|GAB1	20	20q11.22
AK8		158067	AK8	adenylate kinase 8	AK 8|C9orf98|DDX31	9	9q34.13
APP		351	APP	amyloid beta (A4) precursor protein	AAA|ABETA|ABPP|AD1|APPI|CTFgamma|CVAP|PN-II|PN2	21	21q21.3
DLC1		10395	DLC1	DLC1 Rho GTPase activating protein	ARHGAP7|HP|STARD12|p122-RhoGAP	8	8p22
PLXDC2		84898	PLXDC2	plexin domain containing 2	TEM7R	10	10p12.31
HERC5		51191	HERC5	HECT and RLD domain containing E3 ubiquitin protein ligase 5	CEB1|CEBP1	4	4q22.1
GRID2		2895	GRID2	glutamate receptor, ionotropic, delta 2	GluD2|SCAR18	4	4q22
HERC6		55008	HERC6	HECT and RLD domain containing E3 ubiquitin protein ligase family member 6	-	4	4q22.1
PKD1L1		168507	PKD1L1	polycystic kidney disease 1 like 1	PRO19563	7	7p12.3
CACNA2D1		781	CACNA2D1	calcium channel, voltage-dependent, alpha 2/delta subunit 1	CACNA2|CACNL2A|CCHL2A|LINC01112|lncRNA-N3	7	7q21-q22
COL28A1		340267	COL28A1	collagen, type XXVIII, alpha 1	COL28	7	7p21.3
ZPBP		11055	ZPBP	zona pellucida binding protein	ZPBP1	7	7p14.3
KIAA1324L		222223	KIAA1324L	KIAA1324-like	EIG121L	7	7q21.12
PEX1		5189	PEX1	peroxisomal biogenesis factor 1	PBD1A|PBD1B|ZWS|ZWS1	7	7q21.2
NGEF		25791	NGEF	neuronal guanine nucleotide exchange factor	ARHGEF27|EPHEXIN	2	2q37
CD320		51293	CD320	CD320 molecule	8D6|8D6A|TCBLR	19	19p13.3-p13.2
RAB38		23682	RAB38	RAB38, member RAS oncogene family	NY-MEL-1|rrGTPbp	11	11q14
NFRKB		4798	NFRKB	nuclear factor related to kappaB binding protein	INO80G	11	11q24-q25
CLDN25		644672	CLDN25	claudin 25	-	11	11q23.2
ST14		6768	ST14	suppression of tumorigenicity 14 (colon carcinoma)	ARCI11|HAI|MT-SP1|MTSP1|PRSS14|SNC19|TADG15|TMPRSS14	11	11q24-q25
OPCML		4978	OPCML	opioid binding protein/cell adhesion molecule-like	IGLON1|OBCAM|OPCM	11	11q25
PRDM10		56980	PRDM10	PR domain containing 10	PFM7	11	11q25
ZW10		9183	ZW10	zw10 kinetochore protein	HZW10|KNTC1AP	11	11q23.2
ANKK1		255239	ANKK1	ankyrin repeat and kinase domain containing 1	PKK2	11	11q23.2
DRD2		1813	DRD2	dopamine receptor D2	D2DR|D2R	11	11q23
ZBTB44		29068	ZBTB44	zinc finger and BTB domain containing 44	BTBD15|HSPC063|ZNF851	11	11q24.3
TMPRSS5		80975	TMPRSS5	transmembrane protease, serine 5	SPINESIN	11	11q
USP28		57646	USP28	ubiquitin specific peptidase 28	-	11	11q23

## Sheet: Cellular component
Analysis: Cellular component
Dataset name: Working Cow
Number of genes in the dataset: 74
Number of genes in the dataset (which are available in Cellular component database) :60
Number of genes in background: 19230
Is analysis quantitative: No
						Corrected p-values
Cellular component	No. of genes in the dataset	No.of genes in the background dataset	Percentage of genes	Fold enrichment	P-value (Hypergeometric test)	Bonferroni method	BH method	Q-value (Storey-Tibshirani method)
Plasma membrane	22	3479	29.7297	1.64382	0.00987112	1	0.96737	1	TRPC3; DLGAP4; ITCH; INVS; PARD3; ABCG2; ABCA13; TSPAN9; APLP2; SLC1A2; STX12; PIGU; APP; GRID2; PKD1L1; CACNA2D1; NGEF; CD320; ST14; OPCML; DRD2; TMPRSS5;
Integral to membrane	9	1702	12.1622	1.37547	0.205664	1	1	1	MANBAL; ABCG2; APLP2; TTYH1; OR4P4; EPHA6; APP; ZPBP; KIAA1324L;
Integral to plasma membrane	7	934	9.45946	1.95009	0.0674864	1	1	1	TRPC3; TSPAN9; APP; GRID2; ST14; OPCML; DRD2;
Golgi aparatus	3	897	4.05405	0.871883	0.67721	1	1	1	APP; GRID2; RAB38;
Nucleus	20	5847	27.027	0.889206	0.774057	1	1	1	PRPF31; NXN; PRM1; FANCC; INF2; INVS; ZMAT4; ZNF804B; CERS4; APLP2; TFPT; ZIC4; FGF12; STX12; APP; DLC1; HERC5; NFRKB; PRDM10; ZW10;
Perinuclear region of cytoplasm	1	119	1.35135	2.20509	0.368861	1	1	1	INF2;
Actin cytoskeleton	1	132	1.35135	1.98794	0.399913	1	1	1	PARD3;
Nucleolus	2	1257	2.7027	0.415476	0.958759	1	1	1	DYNC1I2; NFRKB;
Mitochondrion	3	1259	4.05405	0.621193	0.870896	1	1	1	BCKDHB; NDUFA3; SPG20;
Cytosol	5	1178	6.75676	1.10504	0.477526	1	1	1	DYNC1I2; DLGAP4; FANCC; PEX1; NGEF;
Membrane fraction	2	346	2.7027	1.50937	0.385551	1	1	1	TSPAN9; SLC1A2;
Cytoplasm	16	5684	21.6216	0.731856	0.951721	1	1	1	FABP7; NXN; DYNC1I2; FANCC; INF2; PIP4K2A; PARD3; SPG20; APP; DLC1; HERC5; HERC6; PEX1; NGEF; RAB38; ZW10;
Exosomes	5	2043	6.75676	0.637171	0.905468	1	1	1	ABCG2; APLP2; APP; CACNA2D1; PEX1;
Perinuclear region	1	131	1.35135	2.00312	0.397579	1	1	1	GRID2;
Lysosome	8	1620	10.8108	1.28471	0.28357	1	1	1	PIP4K2A; ABCG2; TSPAN9; APLP2; STX12; APP; CACNA2D1; ST14;
Endoplasmic reticulum	6	1104	8.10811	1.41446	0.25076	1	1	1	CYP39A1; PIGU; APP; CD320; RAB38; ZW10;
Endosome	3	303	4.05405	2.58106	0.111462	1	1	1	ITCH; STX12; APP;
Cell surface	1	205	1.35135	1.28008	0.548249	1	1	1	APP;
Extracellular	4	1825	5.40541	0.570911	0.929709	1	1	1	COL4A1; APP; COL28A1; ZPBP;
Kinetochore	1	90	1.35135	2.91554	0.293766	1	1	1	ZW10;
Extracellular region	2	442	2.7027	1.18155	0.50997	1	1	1	COL4A1; APP;
Membrane	1	350	1.35135	0.749773	0.743819	1	1	1	PKD1L1;
Extracellular space	1	404	1.35135	0.649559	0.792835	1	1	1	FGF12;
Extracellular matrix	1	120	1.35135	2.18672	0.371305	1	1	1	COL4A1;
Endoplasmic reticulum membrane	1	150	1.35135	1.7494	0.440434	1	1	1	CYP39A1;
Nucleoplasm	2	449	2.7027	1.16313	0.518407	1	1	1	PRM1; USP28;
Dendrite	1	27	1.35135	9.71596	0.0989289	1	1	1	GRID2;
Nuclear speck	1	31	1.35135	8.4627	0.112739	1	1	1	PRPF31;
Centrosome	1	656	1.35135	0.400037	0.923726	1	1	1	DYNC1I2;
Focal adhesion	2	45	2.7027	11.6032	0.0129972	1	0.998044	1	DLC1; GRID2;
Cytoskeleton	3	427	4.05405	1.83154	0.226595	1	1	1	INF2; PPP1R9A; ATG5;
Platelet alpha granule lumen	1	35	1.35135	7.49581	0.126341	1	1	1	APP;
Voltage-gated calcium channel complex	1	20	1.35135	13.1149	0.0742488	1	1	1	CACNA2D1;
Microtubule	1	129	1.35135	2.03417	0.392884	1	1	1	SPG20;
Caveola	1	24	1.35135	10.93	0.0884322	1	1	1	DLC1;
Peroxisomal membrane	1	13	1.35135	20.1713	0.048902	1	1	1	PEX1;
Dendritic spine	1	5	1.35135	52.3809	0.0190952	1	0.998044	1	APP;
Mitochondrial respiratory chain complex I	1	46	1.35135	5.70372	0.162693	1	1	1	NDUFA3;
Spindle pole	1	24	1.35135	10.93	0.0884322	1	1	1	ZW10;
Microsome	1	156	1.35135	1.68212	0.453331	1	1	1	CYP39A1;
Membrane raft	1	36	1.35135	7.28765	0.129709	1	1	1	STX12;
Mitochondrial alpha-ketoglutarate dehydrogenase complex	1	4	1.35135	65.4434	0.0153052	1	0.998044	1	BCKDHB;
Autophagic vacuole	1	6	1.35135	43.6653	0.0228709	1	1	1	ATG5;
Peroxisome	1	111	1.35135	2.364	0.34897	1	1	1	PEX1;
MLL1 complex	1	27	1.35135	9.71596	0.0989289	1	1	1	PRPF31;
Kinetochore microtubule	1	5	1.35135	52.3809	0.0190952	1	0.998044	1	ZW10;
Mitochondrial inner membrane	1	58	1.35135	4.52384	0.20065	1	1	1	SLC25A27;
Dendritic shaft	1	1	1.35135	259.83	0.00384815	1	0.754238	1	APP;
Chromosome	3	59	4.05405	13.2535	0.0015235	1	0.597212	1	TFPT; NFRKB; ZW10;
U4 snRNP	1	2	1.35135	130.561	0.0076817	1	0.86035	1	PRPF31;
Synapse	2	33	2.7027	15.8212	0.00714071	1	0.86035	1	DLGAP4; APP;
Tight junction	1	14	1.35135	18.7315	0.0525645	1	1	1	PARD3;
Cajal body	1	21	1.35135	12.4906	0.0778149	1	1	1	PRPF31;
Phagocytic vesicle	1	4	1.35135	65.4434	0.0153052	1	0.998044	1	STX12;
Mitochondrial membrane	1	56	1.35135	4.68538	0.194444	1	1	1	SLC25A27;
Ino80 complex	1	2	1.35135	130.561	0.0076817	1	0.86035	1	NFRKB;
U4atac snRNP	1	1	1.35135	259.83	0.00384815	1	0.754238	1	PRPF31;
GPI-anchor transamidase complex	1	5	1.35135	52.3809	0.0190952	1	0.998044	1	PIGU;
Vesicle (None)	2	13	2.7027	40.1428	0.00110864	0.869171	0.597212	1	ITCH; APP;
U4/U6 x U5 tri-snRNP complex	1	4	1.35135	65.4434	0.0153052	1	0.998044	1	PRPF31;

## Sheet: Molecular function
Analysis: Molecular function
Dataset name: Working Cow
Number of genes in the dataset: 74
Number of genes in the dataset (which are available in Molecular function database) :73
Number of genes in background: 19230
Is analysis quantitative: No
						Corrected p-values
Molecular function	No. of genes in the dataset	No.of genes in the background dataset	Percentage of genes	Fold enrichment	P-value (Hypergeometric test)	Bonferroni method	BH method	Q-value (Storey-Tibshirani method)
Molecular function unknown	15	5685	20.2703	0.686023	0.973724	1	1	1	ANKFN1; MANBAL; DLGAP4; INF2; UNC79; CFAP69; VWC2; LENG8; METTL16; SPG20; AK8; PKD1L1; ZPBP; KIAA1324L; CD320;
Cell adhesion molecule activity	3	356	4.05405	2.19681	0.157567	1	1	1	INVS; TSPAN9; OPCML;
Ligase activity	1	112	1.35135	2.3429	0.35149	1	1	1	HERC5;
Transporter activity	3	576	4.05405	1.35777	0.382684	1	1	1	FABP7; ABCG2; ABCA13;
ATPase activity	1	111	1.35135	2.364	0.34897	1	1	1	PEX1;
Catalytic activity	3	532	4.05405	1.47006	0.336275	1	1	1	BCKDHB; AASDH; CYP39A1;
GTPase activator activity	1	144	1.35135	1.82229	0.427236	1	1	1	DLC1;
Oxidoreductase activity	2	161	2.7027	3.24364	0.127592	1	1	1	NDUFA3; NXN;
Ion channel activity	2	66	2.7027	7.9118	0.0267413	1	1	1	TRPC3; TTYH1;
Hydrolase activity	1	203	1.35135	1.29269	0.544714	1	1	1	PIGU;
Serine-type peptidase activity	2	98	2.7027	5.32862	0.0547983	1	1	1	ST14; TMPRSS5;
Receptor binding	1	129	1.35135	2.03417	0.392884	1	1	1	THADA;
Structural constituent of cytoskeleton	1	137	1.35135	1.91539	0.411451	1	1	1	ATG5;
Cytoskeletal protein binding	2	218	2.7027	2.39557	0.204793	1	1	1	INF2; PPP1R9A;
G-protein coupled receptor activity	2	736	2.7027	0.70958	0.780867	1	1	1	OR4P4; DRD2;
Protein serine/threonine kinase activity	1	301	1.35135	0.871825	0.689538	1	1	1	ANKK1;
Transcription regulator activity	1	832	1.35135	0.315415	0.962348	1	1	1	CERS4;
Extracellular matrix structural constituent	2	166	2.7027	3.14594	0.134059	1	1	1	COL4A1; COL28A1;
Receptor activity	3	361	4.05405	2.16639	0.162193	1	1	1	LENG9; APP; PLXDC2;
Transcription factor activity	4	842	5.40541	1.23742	0.407663	1	1	1	ZNF804B; TFPT; NFRKB; PRDM10;
Receptor signaling complex scaffold activity	1	322	1.35135	0.814969	0.714066	1	1	1	PARD3;
Transmembrane receptor protein tyrosine kinase activity	1	56	1.35135	4.68538	0.194444	1	1	1	EPHA6;
Ubiquitin-specific protease activity	3	377	4.05405	2.07445	0.177266	1	1	1	ITCH; HERC6; USP28;
Growth factor activity	1	110	1.35135	2.38549	0.346441	1	1	1	FGF12;
DNA repair protein	1	57	1.35135	4.6032	0.197553	1	1	1	FANCC;
Protein binding	1	182	1.35135	1.44183	0.505914	1	1	1	APLP2;
RNA binding	2	366	2.7027	1.4269	0.412683	1	1	1	PRPF31; ZMAT4;
GTPase activity	1	222	1.35135	1.18206	0.57722	1	1	1	RAB38;
DNA binding	4	654	5.40541	1.59312	0.243947	1	1	1	PRM1; ZIC4; ZW10; ZBTB44;
Auxiliary transport protein activity	3	333	4.05405	2.34854	0.136865	1	1	1	SLC1A2; STX12; GRID2;
Motor activity	1	79	1.35135	3.32146	0.263032	1	1	1	DYNC1I2;
Voltage-gated ion channel activity	1	130	1.35135	2.01852	0.395236	1	1	1	CACNA2D1;
T cell receptor activity	1	9	1.35135	29.1263	0.034112	1	1	1	SLC25A27;
Guanyl-nucleotide exchange factor activity	1	112	1.35135	2.3429	0.35149	1	1	1	NGEF;
Lipid kinase activity	1	35	1.35135	7.49581	0.126341	1	1	1	PIP4K2A;

## Sheet: Biological process
Analysis: Biological process
Dataset name: Working Cow
Number of genes in the dataset: 74
Number of genes in the dataset (which are available in Biological process database) :73
Number of genes in background: 19230
Is analysis quantitative: No
						Corrected p-values
Biological process	No. of genes in the dataset	No.of genes in the background dataset	Percentage of genes	Fold enrichment	P-value (Hypergeometric test)	Bonferroni method	BH method	Q-value (Storey-Tibshirani method)
Biological_process unknown	13	4731	17.5676	0.714517	0.943158	1	1	1	ANKFN1; THADA; MANBAL; INF2; UNC79; CFAP69; VWC2; LENG8; METTL16; PIGU; AK8; ZPBP; KIAA1324L;
Protein metabolism	4	1323	5.40541	0.787536	0.758116	1	1	1	HERC6; ST14; TMPRSS5; USP28;
Metabolism	5	1683	6.75676	0.773464	0.786932	1	1	1	BCKDHB; NDUFA3; NXN; AASDH; CYP39A1;
Energy pathways	4	1633	5.40541	0.638035	0.883864	1	1	1	NDUFA3; NXN; AASDH; CYP39A1;
Cell growth and/or maintenance	5	1125	6.75676	1.1571	0.437186	1	1	1	DYNC1I2; INVS; PPP1R9A; COL4A1; COL28A1;
Transport	10	1215	13.5135	2.14064	0.0176101	1	1	1	FABP7; TRPC3; SLC25A27; ABCG2; ABCA13; TTYH1; SLC1A2; SPG20; STX12; CACNA2D1;
Cell communication	21	3713	28.3784	1.47024	0.0378559	1	1	1	DLGAP4; PIP4K2A; PARD3; TSPAN9; APLP2; OR4P4; EPHA6; FGF12; APP; PLXDC2; HERC5; GRID2; PKD1L1; PEX1; NGEF; CD320; RAB38; OPCML; ZW10; ANKK1; DRD2;
Signal transduction	20	3934	27.027	1.3216	0.10636	1	1	1	DLGAP4; PIP4K2A; PARD3; TSPAN9; APLP2; OR4P4; EPHA6; FGF12; APP; PLXDC2; HERC5; GRID2; PKD1L1; PEX1; NGEF; CD320; RAB38; ZW10; ANKK1; DRD2;
Regulation of nucleobase, nucleoside, nucleotide and nucleic acid metabolism	10	2828	13.5135	0.919692	0.663813	1	1	1	PRPF31; PRM1; ZMAT4; ZNF804B; CERS4; TFPT; ZIC4; NFRKB; PRDM10; ZBTB44;
Regulation of cell proliferation	1	23	1.35135	11.405	0.0849066	1	1	1	DLC1;
Immune response	1	576	1.35135	0.455597	0.895101	1	1	1	LENG9;
Apoptosis	2	220	2.7027	2.37379	0.207603	1	1	1	ATG5; DLC1;
Regulation of cell growth	1	21	1.35135	12.4906	0.0778149	1	1	1	DLC1;
Cytoskeleton organization and biogenesis	1	21	1.35135	12.4906	0.0778149	1	1	1	INF2;
DNA repair	1	58	1.35135	4.52384	0.20065	1	1	1	FANCC;
Regulation of signal transduction	1	24	1.35135	10.93	0.0884322	1	1	1	ITCH;
Reproductive physiological process	1	2	1.35135	130.561	0.0076817	1	1	1	ZPBP;

## Sheet: Biological pathway
Analysis: Biological pathway
Dataset name: Working Cow
Number of genes in the dataset: 74
Number of genes in the dataset (which are available in Biological pathway database) :24
Number of genes in background: 19230
Is analysis quantitative: No
						Corrected p-values
Biological pathway	No. of genes in the dataset	No.of genes in the background dataset	Percentage of genes	Fold enrichment	P-value (Hypergeometric test)	Bonferroni method	BH method	Q-value (Storey-Tibshirani method)
Developmental Biology	1	432	1.35135	0.607459	0.814481	1	1	1	TRPC3;
Axon guidance	1	219	1.35135	1.19825	0.572244	1	1	1	TRPC3;
Role of second messengers in netrin-1 signaling	1	10	1.35135	26.2166	0.0378307	1	1	1	TRPC3;
Elevation of cytosolic Ca2+ levels	1	6	1.35135	43.6653	0.0228709	1	1	1	TRPC3;
Platelet calcium homeostasis	1	16	1.35135	16.3915	0.0598477	1	1	1	TRPC3;
Platelet activation, signaling and aggregation	1	138	1.35135	1.90152	0.413732	1	1	1	TRPC3;
Hemostasis	1	375	1.35135	0.69979	0.76779	1	1	1	TRPC3;
Platelet homeostasis	1	40	1.35135	6.55906	0.143054	1	1	1	TRPC3;
Effects of PIP2 hydrolysis	1	20	1.35135	13.1149	0.0742488	1	1	1	TRPC3;
Mitotic Prometaphase	1	99	1.35135	2.65052	0.317969	1	1	1	ZW10;
Mitotic Prophase	1	62	1.35135	4.23203	0.212921	1	1	1	DYNC1I2;
Golgi Cisternae Pericentriolar Stack Reorganization	1	62	1.35135	4.23203	0.212921	1	1	1	DYNC1I2;
Mitotic M-M/G1 phases	2	242	2.7027	2.158	0.238747	1	1	1	DYNC1I2; ZW10;
M Phase	2	158	2.7027	3.30522	0.12375	1	1	1	DYNC1I2; ZW10;
DNA Replication	2	261	2.7027	2.00091	0.265846	1	1	1	DYNC1I2; ZW10;
Netrin-1 signaling	1	45	1.35135	5.83044	0.159451	1	1	1	TRPC3;
Signal Transduction	3	1208	4.05405	0.647418	0.851743	1	1	1	TRPC3; OR4P4; DRD2;
Loss of Nlp from mitotic centrosomes	1	61	1.35135	4.3014	0.209871	1	1	1	DYNC1I2;
Loss of proteins required for interphase microtubule organizationÃÂ from the centrosome	1	61	1.35135	4.3014	0.209871	1	1	1	DYNC1I2;
Mitotic G2-G2/M phases	1	99	1.35135	2.65052	0.317969	1	1	1	DYNC1I2;
G2/M Transition	1	96	1.35135	2.73334	0.309994	1	1	1	DYNC1I2;
Recruitment of mitotic centrosome proteins and complexes	1	70	1.35135	3.74844	0.236908	1	1	1	DYNC1I2;
Centrosome maturation	1	70	1.35135	3.74844	0.236908	1	1	1	DYNC1I2;
Cell Cycle, Mitotic	2	317	2.7027	1.64745	0.345337	1	1	1	DYNC1I2; ZW10;
Signaling by GPCR	3	800	4.05405	0.977598	0.599619	1	1	1	TRPC3; OR4P4; DRD2;
GPCR ligand binding	1	336	1.35135	0.781013	0.729346	1	1	1	DRD2;
Class A/1 (Rhodopsin-like receptors)	1	274	1.35135	0.957732	0.654932	1	1	1	DRD2;
GPCR downstream signaling	2	530	2.7027	0.985374	0.608964	1	1	1	TRPC3; OR4P4;
G alpha (q) signalling events	1	120	1.35135	2.18672	0.371305	1	1	1	TRPC3;
Olfactory Signaling Pathway	1	349	1.35135	0.751922	0.742811	1	1	1	OR4P4;
Amine ligand-binding receptors	1	36	1.35135	7.28765	0.129709	1	1	1	DRD2;
Dopamine receptors	1	5	1.35135	52.3809	0.0190952	1	1	1	DRD2;
Immune System	4	522	5.40541	1.99597	0.1416	1	1	1	ITCH; ATG5; APP; HERC5;
The citric acid (TCA) cycle and respiratory electron transport	1	118	1.35135	2.22378	0.366408	1	1	1	NDUFA3;
DNA Repair	1	106	1.35135	2.4755	0.336226	1	1	1	FANCC;
Amino acid and oligopeptide SLC transporters	1	48	1.35135	5.46612	0.169141	1	1	1	SLC1A2;
Sphingolipid metabolism	1	29	1.35135	9.04613	0.10586	1	1	1	CERS4;
Bile acid and bile salt metabolism	1	27	1.35135	9.71596	0.0989289	1	1	1	CYP39A1;
Synthesis of bile acids and bile salts	1	19	1.35135	13.8047	0.070669	1	1	1	CYP39A1;
Synthesis of bile acids and bile salts via 24-hydroxycholesterol	1	10	1.35135	26.2166	0.0378307	1	1	1	CYP39A1;
Metabolism	3	823	4.05405	0.950278	0.619038	1	1	1	BCKDHB; NDUFA3; CYP39A1;
Fanconi Anemia pathway	1	22	1.35135	11.9231	0.0813675	1	1	1	FANCC;
Post-translational modification: synthesis of GPI-anchored proteins	1	26	1.35135	10.0895	0.0954434	1	1	1	PIGU;
Attachment of GPI anchor to uPAR	1	7	1.35135	37.4363	0.0266322	1	1	1	PIGU;
Post-translational protein modification	1	114	1.35135	2.3018	0.356501	1	1	1	PIGU;
Metabolism of proteins	1	259	1.35135	1.0132	0.63409	1	1	1	PIGU;
Biological oxidations	1	98	1.35135	2.67757	0.315321	1	1	1	CYP39A1;
Endogenous sterols	1	15	1.35135	17.4836	0.056213	1	1	1	CYP39A1;
Phase 1 - Functionalization of compounds	1	60	1.35135	4.37307	0.206809	1	1	1	CYP39A1;
Cytochrome P450 - arranged by substrate type	1	48	1.35135	5.46612	0.169141	1	1	1	CYP39A1;
Respiratory electron transport	1	76	1.35135	3.45255	0.254424	1	1	1	NDUFA3;
Respiratory electron transport, ATP synthesis by chemiosmotic coupling, and heat production by uncoupling proteins.	1	91	1.35135	2.88351	0.296497	1	1	1	NDUFA3;
Metabolism of amino acids and derivatives	1	188	1.35135	1.39582	0.517321	1	1	1	BCKDHB;
Branched-chain amino acid catabolism	1	17	1.35135	15.4279	0.0634685	1	1	1	BCKDHB;
Cell-cell junction organization	1	45	1.35135	5.83044	0.159451	1	1	1	PARD3;
Cell-Cell communication	1	117	1.35135	2.24278	0.363946	1	1	1	PARD3;
Cell junction organization	1	69	1.35135	3.80276	0.23395	1	1	1	PARD3;
Transmembrane transport of small molecules	2	378	2.7027	1.3816	0.428686	1	1	1	ABCG2; SLC1A2;
Transport of inorganic cations/anions and amino acids/oligopeptides	1	94	1.35135	2.79149	0.304626	1	1	1	SLC1A2;
SLC-mediated transmembrane transport	1	247	1.35135	1.06242	0.616526	1	1	1	SLC1A2;
Tight junction interactions	1	18	1.35135	14.5712	0.0670756	1	1	1	PARD3;
Iron uptake and transport	1	37	1.35135	7.09074	0.133064	1	1	1	ABCG2;
Metabolism of lipids and lipoproteins	2	257	2.7027	2.03205	0.260135	1	1	1	CERS4; CYP39A1;
Innate Immune System	4	183	5.40541	5.69323	0.00543965	1	1	1	ITCH; ATG5; APP; HERC5;
RIG-I/MDA5 mediated induction of IFN-alpha/beta pathways	3	67	4.05405	11.6712	0.00219618	1	1	1	ITCH; ATG5; HERC5;
Negative regulators of RIG-I/MDA5 signaling	3	28	4.05405	27.9217	0.000167225	0.278932	0.278932	1	ITCH; ATG5; HERC5;
Nucleotide-binding domain, leucine rich repeat containing receptor (NLR) signaling pathways	2	43	2.7027	12.1427	0.0119137	1	1	1	ITCH; APP;
NOD1/2 Signaling Pathway	1	26	1.35135	10.0895	0.0954434	1	1	1	ITCH;
The NLRP3 inflammasome	1	11	1.35135	23.8354	0.0415352	1	1	1	APP;
Inflammasomes	1	17	1.35135	15.4279	0.0634685	1	1	1	APP;
branched-chain alpha-keto acid dehydrogenase complex	1	4	1.35135	65.4434	0.0153052	1	1	1	BCKDHB;
Validated transcriptional targets of TAp63 isoforms	1	54	1.35135	4.85888	0.18819	1	1	1	ITCH;
Regulation of cytoplasmic and nuclear SMAD2/3 signaling	1	305	1.35135	0.860392	0.694365	1	1	1	ITCH;
EphrinA-EPHA pathway	2	43	2.7027	12.1427	0.0119137	1	1	1	EPHA6; NGEF;
EPHA forward signaling	2	31	2.7027	16.8416	0.00631995	1	1	1	EPHA6; NGEF;
Syndecan-1-mediated signaling events	2	1297	2.7027	0.402663	0.964039	1	1	1	ITCH; ABCG2;
Regulation of CDC42 activity	4	768	5.40541	1.35665	0.342498	1	1	1	ITCH; ABCG2; DLC1; NGEF;
Notch-mediated HES/HEY network	1	94	1.35135	2.79149	0.304626	1	1	1	ITCH;
Glypican pathway	3	1335	4.05405	0.585829	0.895454	1	1	1	ITCH; ABCG2; APP;
GMCSF-mediated signaling events	2	1289	2.7027	0.405162	0.963037	1	1	1	ITCH; ABCG2;
Validated transcriptional targets of deltaNp63 isoforms	2	64	2.7027	8.15901	0.0252568	1	1	1	ITCH; RAB38;
Insulin Pathway	2	1285	2.7027	0.406423	0.962526	1	1	1	ITCH; ABCG2;
Nectin adhesion pathway	2	1292	2.7027	0.404221	0.963416	1	1	1	ITCH; ABCG2;
Neurotrophic factor-mediated Trk receptor signaling	1	101	1.35135	2.59804	0.323235	1	1	1	TRPC3;
TRAIL signaling pathway	3	1325	4.05405	0.590251	0.892476	1	1	1	ITCH; ABCG2; APP;
IGF1 pathway	2	1288	2.7027	0.405477	0.96291	1	1	1	ITCH; ABCG2;
HIF-1-alpha transcription factor network	1	66	1.35135	3.97558	0.225006	1	1	1	ABCG2;
CDC42 signaling events	4	755	5.40541	1.38001	0.331056	1	1	1	ITCH; ABCG2; DLC1; NGEF;
Signaling events mediated by Hepatocyte Growth Factor Receptor (c-Met)	2	1290	2.7027	0.404848	0.963164	1	1	1	ITCH; ABCG2;
Glypican 1 network	3	1296	4.05405	0.603458	0.883417	1	1	1	ITCH; ABCG2; APP;
PDGF receptor signaling network	2	1290	2.7027	0.404848	0.963164	1	1	1	ITCH; ABCG2;
Integrin family cell surface interactions	3	1375	4.05405	0.568787	0.90665	1	1	1	ITCH; ABCG2; COL4A1;
IL1-mediated signaling events	1	234	1.35135	1.12144	0.596559	1	1	1	ITCH;
Caspase cascade in apoptosis	1	52	1.35135	5.04573	0.181889	1	1	1	APP;
Calcineurin-regulated NFAT-dependent transcription in lymphocytes	1	49	1.35135	5.35458	0.172346	1	1	1	ITCH;
Fanconi anemia pathway	1	48	1.35135	5.46612	0.169141	1	1	1	FANCC;
BARD1 signaling events	1	29	1.35135	9.04613	0.10586	1	1	1	FANCC;
Internalization of ErbB1	2	1285	2.7027	0.406423	0.962526	1	1	1	ITCH; ABCG2;
TGF-beta receptor signaling	1	305	1.35135	0.860392	0.694365	1	1	1	ITCH;
Signaling events mediated by VEGFR1 and VEGFR2	2	1293	2.7027	0.403909	0.963541	1	1	1	ITCH; ABCG2;
Beta1 integrin cell surface interactions	3	1348	4.05405	0.58018	0.899216	1	1	1	ITCH; ABCG2; COL4A1;
Urokinase-type plasminogen activator (uPA) and uPAR-mediated signaling	2	1285	2.7027	0.406423	0.962526	1	1	1	ITCH; ABCG2;
IFN-gamma pathway	2	1293	2.7027	0.403909	0.963541	1	1	1	ITCH; ABCG2;
Regulation of RAC1 activity	2	205	2.7027	2.54748	0.186648	1	1	1	DLC1; NGEF;
PAR1-mediated thrombin signaling events	2	1296	2.7027	0.402974	0.963915	1	1	1	ITCH; ABCG2;
Beta3 integrin cell surface interactions	1	43	1.35135	6.10156	0.15293	1	1	1	COL4A1;
Regulation of p38-alpha and p38-beta	1	164	1.35135	1.60007	0.470072	1	1	1	ITCH;
PDGFR-beta signaling pathway	2	1285	2.7027	0.406423	0.962526	1	1	1	ITCH; ABCG2;
p63 transcription factor network	2	105	2.7027	4.97341	0.0618881	1	1	1	ITCH; RAB38;
HIF-2-alpha transcription factor network	1	34	1.35135	7.71621	0.12296	1	1	1	ABCG2;
Integrin-linked kinase signaling	2	654	2.7027	0.798548	0.722016	1	1	1	ITCH; ABCG2;
p38 MAPK signaling pathway	1	189	1.35135	1.38844	0.519196	1	1	1	ITCH;
EGF receptor (ErbB1) signaling pathway	2	1285	2.7027	0.406423	0.962526	1	1	1	ITCH; ABCG2;
p75(NTR)-mediated signaling	2	178	2.7027	2.93387	0.14987	1	1	1	TRPC3; APP;
Thrombin/protease-activated receptor (PAR) pathway	2	1297	2.7027	0.402663	0.964039	1	1	1	ITCH; ABCG2;
Class I PI3K signaling events	2	1285	2.7027	0.406423	0.962526	1	1	1	ITCH; ABCG2;
Arf6 signaling events	2	1285	2.7027	0.406423	0.962526	1	1	1	ITCH; ABCG2;
Plasma membrane estrogen receptor signaling	2	1298	2.7027	0.402353	0.964162	1	1	1	ITCH; ABCG2;
FAS (CD95) signaling pathway	1	130	1.35135	2.01852	0.395236	1	1	1	APP;
p73 transcription factor network	1	78	1.35135	3.36403	0.260174	1	1	1	ITCH;
IL3-mediated signaling events	2	1292	2.7027	0.404221	0.963416	1	1	1	ITCH; ABCG2;
AP-1 transcription factor network	2	621	2.7027	0.840982	0.694878	1	1	1	ITCH; ABCG2;
Hypoxic and oxygen homeostasis regulation of HIF-1-alpha	1	80	1.35135	3.27994	0.26588	1	1	1	ABCG2;
mTOR signaling pathway	2	1285	2.7027	0.406423	0.962526	1	1	1	ITCH; ABCG2;
RAC1 signaling pathway	2	205	2.7027	2.54748	0.186648	1	1	1	DLC1; NGEF;
ErbB receptor signaling network	2	1308	2.7027	0.399277	0.965375	1	1	1	ITCH; ABCG2;
Signaling events mediated by focal adhesion kinase	2	1285	2.7027	0.406423	0.962526	1	1	1	ITCH; ABCG2;
VEGF and VEGFR signaling network	2	1301	2.7027	0.401425	0.96453	1	1	1	ITCH; ABCG2;
Alpha9 beta1 integrin signaling events	2	1302	2.7027	0.401117	0.964652	1	1	1	ITCH; ABCG2;
ALK1 pathway	1	324	1.35135	0.809939	0.7163	1	1	1	ITCH;
ErbB4 signaling events	1	32	1.35135	8.19832	0.116159	1	1	1	ITCH;
Arf6 downstream pathway	2	1285	2.7027	0.406423	0.962526	1	1	1	ITCH; ABCG2;
Role of Calcineurin-dependent NFAT signaling in lymphocytes	1	95	1.35135	2.76211	0.307315	1	1	1	ITCH;
Validated transcriptional targets of AP1 family members Fra1 and Fra2	1	134	1.35135	1.95827	0.404555	1	1	1	ITCH;
CXCR4-mediated signaling events	1	190	1.35135	1.38113	0.521065	1	1	1	ITCH;
S1P1 pathway	2	1285	2.7027	0.406423	0.962526	1	1	1	ITCH; ABCG2;
ATM pathway	1	307	1.35135	0.854787	0.696751	1	1	1	FANCC;
TNF receptor signaling pathway	2	299	2.7027	1.74662	0.319969	1	1	1	ITCH; APP;
ErbB1 downstream signaling	2	1285	2.7027	0.406423	0.962526	1	1	1	ITCH; ABCG2;
EGFR-dependent Endothelin signaling events	2	1286	2.7027	0.406107	0.962654	1	1	1	ITCH; ABCG2;
ATR signaling pathway	1	250	1.35135	1.04967	0.620993	1	1	1	FANCC;
Regulation of nuclear SMAD2/3 signaling	1	305	1.35135	0.860392	0.694365	1	1	1	ITCH;
ALK1 signaling events	1	321	1.35135	0.817508	0.712943	1	1	1	ITCH;
Arf6 trafficking events	2	1285	2.7027	0.406423	0.962526	1	1	1	ITCH; ABCG2;
Endothelins	2	1304	2.7027	0.400502	0.964894	1	1	1	ITCH; ABCG2;
Notch signaling pathway	1	94	1.35135	2.79149	0.304626	1	1	1	ITCH;
IL5-mediated signaling events	2	1289	2.7027	0.405162	0.963037	1	1	1	ITCH; ABCG2;
Sphingosine 1-phosphate (S1P) pathway	2	1308	2.7027	0.399277	0.965375	1	1	1	ITCH; ABCG2;
Proteoglycan syndecan-mediated signaling events	2	1342	2.7027	0.389161	0.969213	1	1	1	ITCH; ABCG2;
BMP receptor signaling	1	226	1.35135	1.16114	0.583766	1	1	1	ITCH;
RhoA signaling pathway	2	205	2.7027	2.54748	0.186648	1	1	1	DLC1; NGEF;
Class I PI3K signaling events mediated by Akt	2	1285	2.7027	0.406423	0.962526	1	1	1	ITCH; ABCG2;
LKB1 signaling events	2	1305	2.7027	0.400195	0.965015	1	1	1	ITCH; ABCG2;
Regulation of RhoA activity	2	205	2.7027	2.54748	0.186648	1	1	1	DLC1; NGEF;
Trk receptor signaling mediated by PI3K and PLC-gamma	1	63	1.35135	4.16487	0.215959	1	1	1	TRPC3;
NOTCH	1	57	1.35135	4.6032	0.197553	1	1	1	APP;
Mesenchymal-to-epithelial transition	1	223	1.35135	1.17676	0.578866	1	1	1	ST14;

## Sheet: Protein domain
Analysis: Protein domain
Dataset name: Working Cow
Number of genes in the dataset: 74
Number of genes in the dataset (which are available in Protein domain database) :61
Number of genes in background: 19230
Is analysis quantitative: No
						Corrected p-values
Protein domain	No. of genes in the dataset	No.of genes in the background dataset	Percentage of genes	Fold enrichment	P-value (Hypergeometric test)	Bonferroni method	BH method	Q-value (Storey-Tibshirani method)
coiled coil region	10	2968	13.5135	0.87631	0.724302	1	1	1	ANKFN1; THADA; DYNC1I2; PARD3; PPP1R9A; APLP2; APP; NFRKB; ZW10; USP28;
signal peptide	18	3668	24.3243	1.27577	0.157529	1	1	1	BCKDHB; VWC2; ABCA13; APLP2; ATG5; ZIC4; COL4A1; CYP39A1; PIGU; APP; PLXDC2; GRID2; CACNA2D1; COL28A1; ZPBP; CD320; OPCML; TMPRSS5;
transmembrane domain	27	4771	36.4865	1.47097	0.0167084	1	1	1	NDUFA3; TRPC3; MANBAL; AASDH; ABCG2; ABCA13; TSPAN9; CERS4; APLP2; TTYH1; OR4P4; SLC1A2; EPHA6; STX12; CYP39A1; PIGU; APP; PLXDC2; GRID2; PKD1L1; ZPBP; KIAA1324L; CD320; CLDN25; ST14; DRD2; TMPRSS5;
WW	1	49	1.35135	5.35458	0.172346	1	1	1	ITCH;
RhoGAP	1	65	1.35135	4.03674	0.222002	1	1	1	DLC1;
IG	1	340	1.35135	0.771825	0.733561	1	1	1	OPCML;
ZnF_U1	1	26	1.35135	10.0895	0.0954434	1	1	1	ZMAT4;
ZnF_C2H2	5	799	6.75676	1.6292	0.193671	1	1	1	ZMAT4; ZNF804B; ZIC4; PRDM10; ZBTB44;
UIM	1	22	1.35135	11.9231	0.0813675	1	1	1	USP28;
PSI	1	44	1.35135	5.96292	0.156197	1	1	1	PLXDC2;
SH3	1	216	1.35135	1.21489	0.567211	1	1	1	NGEF;
IGc2	1	211	1.35135	1.24368	0.558691	1	1	1	OPCML;
IG_like	1	128	1.35135	2.05006	0.390523	1	1	1	ZPBP;
ANK	4	249	5.40541	4.18424	0.0155723	1	1	1	ANKFN1; TRPC3; INVS; ANKK1;
FN3	2	187	2.7027	2.79267	0.161965	1	1	1	ANKFN1; EPHA6;
BTB	1	179	1.35135	1.466	0.500111	1	1	1	ZBTB44;
WD40	1	269	1.35135	0.975533	0.648118	1	1	1	DYNC1I2;
EGF_like	1	87	1.35135	3.01607	0.285512	1	1	1	KIAA1324L;
VWA	2	84	2.7027	6.21662	0.0415856	1	1	1	CACNA2D1; COL28A1;
Tryp_SPc	2	115	2.7027	4.54098	0.0725212	1	1	1	ST14; TMPRSS5;
VWC	1	38	1.35135	6.90419	0.136407	1	1	1	VWC2;
AAA	3	145	4.05405	5.39334	0.0184381	1	1	1	ABCG2; ABCA13; PEX1;
IQ	1	84	1.35135	3.12377	0.277162	1	1	1	INVS;
HOX	1	234	1.35135	1.12144	0.596559	1	1	1	CERS4;
PDZ	2	150	2.7027	3.48149	0.11365	1	1	1	PARD3; PPP1R9A;
RAB	1	64	1.35135	4.0998	0.218986	1	1	1	RAB38;
PH	1	278	1.35135	0.943952	0.660289	1	1	1	NGEF;
C2	1	138	1.35135	1.90152	0.413732	1	1	1	ITCH;
HECTc	3	28	4.05405	27.9217	0.000167225	0.162208	0.0540695	0.353193	ITCH; HERC5; HERC6;
TLC	1	17	1.35135	15.4279	0.0634685	1	1	1	CERS4;
TyrKc	1	88	1.35135	2.9818	0.288274	1	1	1	EPHA6;
CUB	1	49	1.35135	5.35458	0.172346	1	1	1	ST14;
MIT	1	10	1.35135	26.2166	0.0378307	1	1	1	SPG20;
A4_EXTRA	2	3	2.7027	173.508	4.37174e-05	0.0424059	0.0212029	0.138502	APLP2; APP;
SAM	3	92	4.05405	8.50003	0.00537575	1	1	1	PPP1R9A; EPHA6; DLC1;
WH2	1	14	1.35135	18.7315	0.0525645	1	1	1	INF2;
RhoGEF	1	67	1.35135	3.91625	0.227999	1	1	1	NGEF;
LDLa	2	47	2.7027	11.1095	0.0141219	1	1	1	CD320; ST14;
SR	1	26	1.35135	10.0895	0.0954434	1	1	1	TMPRSS5;
NOSIC	1	3	1.35135	87.1854	0.0115007	1	1	1	PRPF31;
START	1	12	1.35135	21.8508	0.0452256	1	1	1	DLC1;
PIPKc	1	8	1.35135	32.7626	0.0303792	1	1	1	PIP4K2A;
KU	3	17	4.05405	45.9781	3.57832e-05	0.0347097	0.0212029	0.138502	APLP2; APP; COL28A1;
PQQ	1	6	1.35135	43.6653	0.0228709	1	1	1	AASDH;
t_SNARE	1	22	1.35135	11.9231	0.0813675	1	1	1	STX12;
Transket_pyr	1	8	1.35135	32.7626	0.0303792	1	1	1	BCKDHB;
Lig_chan-Glu_bd	1	18	1.35135	14.5712	0.0670756	1	1	1	GRID2;
PBPe	1	18	1.35135	14.5712	0.0670756	1	1	1	GRID2;
EPH_lbd	1	14	1.35135	18.7315	0.0525645	1	1	1	EPHA6;
FGF	1	22	1.35135	11.9231	0.0813675	1	1	1	FGF12;
FH2	1	15	1.35135	17.4836	0.056213	1	1	1	INF2;
SynN	1	10	1.35135	26.2166	0.0378307	1	1	1	STX12;
Drf_GBD	1	9	1.35135	29.1263	0.034112	1	1	1	INF2;
Drf_FH3	1	9	1.35135	29.1263	0.034112	1	1	1	INF2;
PKD	1	9	1.35135	29.1263	0.034112	1	1	1	PKD1L1;
C4	1	6	1.35135	43.6653	0.0228709	1	1	1	COL4A1;

## Sheet: Site of expression
Analysis: Site of expression
Dataset name: Working Cow
Number of genes in the dataset: 74
Number of genes in the dataset (which are available in Site of expression database) :73
Number of genes in background: 19230
Is analysis quantitative: No
						Corrected p-values
Site of expression	No. of genes in the dataset	No.of genes in the background dataset	Percentage of genes	Fold enrichment	P-value (Hypergeometric test)	Bonferroni method	BH method	Q-value (Storey-Tibshirani method)
T cells	3	1726	4.05405	0.453119	0.967405	1	1	1	PRPF31; DYNC1I2; PIP4K2A;
Monocyte	7	2842	9.45946	0.640887	0.934809	1	1	1	DYNC1I2; DLGAP4; PIP4K2A; APLP2; APP; PLXDC2; ST14;
MDA468	4	760	5.40541	1.37093	0.335454	1	1	1	DYNC1I2; APLP2; APP; ST14;
Small intestine	37	8360	50	1.15027	0.15455	1	1	1	ANKFN1; NXN; DYNC1I2; SLC25A27; ITCH; FANCC; INF2; INVS; PARD3; ABCG2; PPP1R9A; ZNF804B; TSPAN9; CERS4; ATG5; TFPT; TTYH1; METTL16; SLC1A2; ZIC4; SPG20; CYP39A1; PIGU; AK8; APP; DLC1; PKD1L1; CACNA2D1; PEX1; NGEF; NFRKB; ST14; PRDM10; ZW10; ANKK1; DRD2; USP28;
Breast cancer	30	7467	40.5405	1.04426	0.424107	1	1	1	FABP7; ANKFN1; NXN; SLC25A27; ITCH; FANCC; INF2; PARD3; PPP1R9A; ZNF804B; TSPAN9; CERS4; ATG5; TFPT; METTL16; ZIC4; COL4A1; CYP39A1; AK8; APP; PKD1L1; PEX1; NGEF; CD320; NFRKB; PRDM10; ZW10; ANKK1; DRD2; USP28;
Thyroid cancer	30	7281	40.5405	1.07094	0.357976	1	1	1	ANKFN1; NXN; DYNC1I2; SLC25A27; ITCH; FANCC; INF2; PARD3; PPP1R9A; ZNF804B; TSPAN9; CERS4; ATG5; TFPT; METTL16; ZIC4; COL4A1; CYP39A1; AK8; APP; PKD1L1; CACNA2D1; NGEF; CD320; NFRKB; PRDM10; ZW10; ANKK1; DRD2; USP28;
Colon	37	8429	50	1.14086	0.169964	1	1	1	PRPF31; ANKFN1; DYNC1I2; SLC25A27; ITCH; FANCC; INF2; INVS; PARD3; ABCG2; PPP1R9A; ZNF804B; TSPAN9; CERS4; ATG5; TFPT; METTL16; SLC1A2; ZIC4; SPG20; CYP39A1; PIGU; AK8; APP; DLC1; PKD1L1; CACNA2D1; PEX1; NGEF; NFRKB; ST14; PRDM10; ZW10; ANKK1; DRD2; TMPRSS5; USP28;
Parathyroid gland	25	5997	33.7838	1.0836	0.355312	1	1	1	ANKFN1; NXN; DYNC1I2; SLC25A27; ITCH; FANCC; INF2; PPP1R9A; ZNF804B; TSPAN9; CERS4; TFPT; METTL16; ZIC4; CYP39A1; AK8; PKD1L1; PEX1; NGEF; NFRKB; PRDM10; ZW10; ANKK1; DRD2; USP28;
Cervix, uterine	24	6391	32.4324	0.976139	0.601508	1	1	1	NXN; DYNC1I2; SLC25A27; ITCH; FANCC; INF2; PPP1R9A; ZNF804B; TSPAN9; CERS4; ATG5; TFPT; TTYH1; ZIC4; CYP39A1; AK8; PKD1L1; PEX1; NGEF; NFRKB; PRDM10; ZW10; DRD2; USP28;
Spleen	29	7887	39.1892	0.955706	0.667136	1	1	1	FABP7; NXN; SLC25A27; ITCH; INF2; INVS; PARD3; ABCG2; PPP1R9A; ZNF804B; TSPAN9; ATG5; TFPT; LENG8; ZIC4; SPG20; COL4A1; CYP39A1; PIGU; AK8; APP; DLC1; NGEF; NFRKB; ST14; ANKK1; DRD2; TMPRSS5; USP28;
HUVEC	54	13061	72.973	1.07445	0.211042	1	1	1	LENG9; ANKFN1; TRPC3; SLC25A27; DLGAP4; ITCH; FANCC; INF2; UNC79; INVS; ZMAT4; PIP4K2A; PARD3; AASDH; ABCG2; CFAP69; PPP1R9A; ABCA13; ZNF804B; TSPAN9; CERS4; APLP2; ATG5; LENG8; METTL16; SLC1A2; ZIC4; SPG20; COL4A1; FGF12; CYP39A1; AK8; APP; DLC1; PLXDC2; HERC5; GRID2; HERC6; PKD1L1; CACNA2D1; COL28A1; ZPBP; PEX1; NGEF; RAB38; NFRKB; ST14; PRDM10; ZW10; ANKK1; DRD2; ZBTB44; TMPRSS5; USP28;
Tonsils	29	7274	39.1892	1.03625	0.44766	1	1	1	ANKFN1; NXN; DYNC1I2; SLC25A27; ITCH; FANCC; INF2; PPP1R9A; ZNF804B; TSPAN9; CERS4; ATG5; TFPT; METTL16; ZIC4; SPG20; CYP39A1; AK8; APP; PKD1L1; CACNA2D1; NGEF; CD320; NFRKB; PRDM10; ZW10; ANKK1; DRD2; USP28;
Jurkat A3	13	4200	17.5676	0.804852	0.849737	1	1	1	BCKDHB; PRPF31; NXN; THADA; ITCH; INF2; ABCA13; METTL16; PIGU; AK8; PEX1; NFRKB; ZW10;
Rectum	31	7113	41.8919	1.13276	0.223971	1	1	1	ANKFN1; NXN; DYNC1I2; SLC25A27; ITCH; FANCC; INF2; PARD3; PPP1R9A; ZNF804B; TSPAN9; CERS4; ATG5; TFPT; METTL16; ZIC4; SPG20; CYP39A1; AK8; APP; PKD1L1; CACNA2D1; PEX1; NGEF; NFRKB; PRDM10; ZW10; ANKK1; DRD2; TMPRSS5; USP28;
Liver	52	11680	70.2703	1.157	0.0572048	1	1	1	BCKDHB; PRPF31; FABP7; ANKFN1; NXN; THADA; DYNC1I2; SLC25A27; DLGAP4; ITCH; FANCC; INF2; UNC79; INVS; PIP4K2A; PARD3; AASDH; ABCG2; PPP1R9A; ABCA13; ZNF804B; CERS4; APLP2; TFPT; LENG8; METTL16; SLC1A2; ZIC4; SPG20; COL4A1; FGF12; STX12; CYP39A1; PIGU; AK8; APP; DLC1; HERC5; HERC6; PKD1L1; CACNA2D1; KIAA1324L; PEX1; NGEF; CD320; NFRKB; ST14; PRDM10; ZW10; ANKK1; TMPRSS5; USP28;
CNS	1	74	1.35135	3.54585	0.24863	1	1	1	DRD2;
CD4	4	1901	5.40541	0.548086	0.942888	1	1	1	PRPF31; DYNC1I2; PIP4K2A; RAB38;
Skeletal muscles	35	9060	47.2973	1.00404	0.532945	1	1	1	NDUFA3; FABP7; ANKFN1; NXN; DYNC1I2; SLC25A27; ITCH; FANCC; PIP4K2A; PARD3; ABCG2; PPP1R9A; ZNF804B; TSPAN9; TFPT; LENG8; TTYH1; METTL16; SLC1A2; ZIC4; SPG20; CYP39A1; PIGU; AK8; DLC1; PKD1L1; CACNA2D1; PEX1; NGEF; NFRKB; PRDM10; ZW10; ANKK1; DRD2; USP28;
H293	29	6792	39.1892	1.10978	0.279799	1	1	1	BCKDHB; NDUFA3; PRPF31; NXN; DYNC1I2; MANBAL; DLGAP4; ITCH; PIP4K2A; PARD3; APLP2; ATG5; LENG8; METTL16; SLC1A2; SPG20; COL4A1; STX12; PIGU; APP; HERC5; CACNA2D1; KIAA1324L; PEX1; RAB38; NFRKB; ST14; ZW10; USP28;
Prostate	29	7923	39.1892	0.951364	0.678967	1	1	1	NXN; DYNC1I2; SLC25A27; ITCH; FANCC; INF2; INVS; ABCG2; PPP1R9A; ZNF804B; TSPAN9; CERS4; ATG5; TFPT; METTL16; ZIC4; SPG20; CYP39A1; AK8; APP; PKD1L1; PEX1; NGEF; NFRKB; ST14; PRDM10; ZW10; ANKK1; USP28;
Jurkat	8	2869	10.8108	0.72542	0.880007	1	1	1	BCKDHB; THADA; DYNC1I2; ITCH; PARD3; STX12; PIGU; ZW10;
Bone marrow	31	7808	41.8919	1.03193	0.454306	1	1	1	FABP7; NXN; THADA; DYNC1I2; SLC25A27; DLGAP4; ITCH; FANCC; INF2; PARD3; PPP1R9A; ABCA13; ZNF804B; TSPAN9; CERS4; APLP2; TFPT; METTL16; ZIC4; STX12; CYP39A1; AK8; APP; PKD1L1; CACNA2D1; NGEF; NFRKB; PRDM10; ZW10; ANKK1; USP28;
Lateral ventricle	30	6620	40.5405	1.17787	0.161752	1	1	1	FABP7; ANKFN1; NXN; DYNC1I2; SLC25A27; ITCH; FANCC; INF2; PARD3; PPP1R9A; ZNF804B; TSPAN9; CERS4; TFPT; METTL16; SLC1A2; ZIC4; COL4A1; CYP39A1; AK8; APP; DLC1; PKD1L1; NGEF; CD320; NFRKB; PRDM10; ZW10; ANKK1; USP28;
Colorectal cancer	32	7513	43.2432	1.10703	0.26666	1	1	1	FABP7; ANKFN1; NXN; DYNC1I2; SLC25A27; ITCH; FANCC; INF2; PARD3; PPP1R9A; ZNF804B; TSPAN9; CERS4; ATG5; TFPT; METTL16; ZIC4; COL4A1; CYP39A1; AK8; APP; PKD1L1; CACNA2D1; PEX1; NGEF; CD320; NFRKB; PRDM10; ZW10; ANKK1; DRD2; USP28;
Gall bladder	31	7295	41.8919	1.1045	0.278039	1	1	1	NXN; DYNC1I2; SLC25A27; ITCH; FANCC; INF2; PARD3; PPP1R9A; ZNF804B; TSPAN9; CERS4; ATG5; TFPT; METTL16; SLC1A2; ZIC4; CYP39A1; AK8; APP; DLC1; PKD1L1; CACNA2D1; PEX1; NGEF; NFRKB; PRDM10; ZW10; ANKK1; DRD2; TMPRSS5; USP28;
Plasma	52	11971	70.2703	1.12887	0.0944351	1	1	1	BCKDHB; LENG9; PRPF31; NXN; THADA; DYNC1I2; TRPC3; DLGAP4; ITCH; FANCC; INF2; UNC79; INVS; PIP4K2A; PARD3; AASDH; ABCG2; PPP1R9A; ABCA13; ZNF804B; TSPAN9; CERS4; APLP2; LENG8; TTYH1; OR4P4; SLC1A2; COL4A1; CYP39A1; PIGU; AK8; APP; DLC1; PLXDC2; HERC5; GRID2; HERC6; PKD1L1; CACNA2D1; ZPBP; PEX1; NGEF; CD320; RAB38; NFRKB; ST14; OPCML; PRDM10; ZW10; ANKK1; TMPRSS5; USP28;
Malignant carcinoid	32	7081	43.2432	1.17457	0.152383	1	1	1	FABP7; ANKFN1; NXN; DYNC1I2; SLC25A27; ITCH; FANCC; INF2; PARD3; PPP1R9A; ZNF804B; TSPAN9; CERS4; ATG5; TTYH1; METTL16; ZIC4; COL4A1; CYP39A1; AK8; APP; PKD1L1; CACNA2D1; PEX1; NGEF; CD320; NFRKB; PRDM10; ZW10; ANKK1; DRD2; USP28;
Ascites cancer cell	14	3509	18.9189	1.03739	0.487618	1	1	1	NDUFA3; PRPF31; DLGAP4; PIP4K2A; APLP2; STX12; PIGU; APP; PLXDC2; CACNA2D1; RAB38; ST14; ZW10; USP28;
Endometrial cancer	33	7460	44.5946	1.14973	0.181924	1	1	1	ANKFN1; NXN; DYNC1I2; SLC25A27; ITCH; FANCC; INF2; PARD3; PPP1R9A; ZNF804B; TSPAN9; CERS4; ATG5; TFPT; TTYH1; METTL16; SLC1A2; ZIC4; COL4A1; CYP39A1; AK8; APP; PKD1L1; CACNA2D1; PEX1; NGEF; CD320; NFRKB; PRDM10; ZW10; ANKK1; DRD2; USP28;
Lung cancer	31	7435	41.8919	1.0837	0.323276	1	1	1	FABP7; ANKFN1; NXN; DYNC1I2; SLC25A27; ITCH; FANCC; INF2; PARD3; PPP1R9A; ZNF804B; TSPAN9; CERS4; ATG5; TFPT; TTYH1; METTL16; ZIC4; COL4A1; CYP39A1; AK8; APP; PKD1L1; PEX1; NGEF; NFRKB; PRDM10; ZW10; ANKK1; DRD2; USP28;
HCT116	6	2651	8.10811	0.58905	0.952729	1	1	1	PRPF31; NXN; DYNC1I2; PPP1R9A; LENG8; EPHA6;
PC3	5	1294	6.75676	1.00598	0.562257	1	1	1	DYNC1I2; APLP2; APP; CD320; ST14;
MicroProt	2	440	2.7027	1.18692	0.507542	1	1	1	DLGAP4; APP;
Epididymis	29	7090	39.1892	1.06314	0.380936	1	1	1	ANKFN1; NXN; DYNC1I2; SLC25A27; ITCH; FANCC; INF2; PARD3; PPP1R9A; ZNF804B; TSPAN9; CERS4; ATG5; TFPT; METTL16; SLC1A2; ZIC4; CYP39A1; AK8; APP; PKD1L1; CACNA2D1; PEX1; NGEF; NFRKB; PRDM10; ZW10; ANKK1; USP28;
Cerebellum	32	7633	43.2432	1.08963	0.304325	1	1	1	FABP7; ANKFN1; DYNC1I2; SLC25A27; ITCH; FANCC; INF2; UNC79; PARD3; PPP1R9A; ZNF804B; TSPAN9; CERS4; ATG5; TFPT; LENG8; TTYH1; SLC1A2; ZIC4; SPG20; CYP39A1; AK8; APP; DLC1; GRID2; PKD1L1; NGEF; NFRKB; PRDM10; ZW10; ANKK1; USP28;
Nasopharynx	31	6904	41.8919	1.16705	0.169578	1	1	1	ANKFN1; NXN; DYNC1I2; SLC25A27; ITCH; FANCC; INF2; PARD3; PPP1R9A; ZNF804B; TSPAN9; CERS4; ATG5; TFPT; TTYH1; METTL16; SLC1A2; ZIC4; CYP39A1; AK8; PKD1L1; CACNA2D1; PEX1; NGEF; NFRKB; PRDM10; ZW10; ANKK1; DRD2; TMPRSS5; USP28;
global_SCX_fractionated	6	2476	8.10811	0.630683	0.927339	1	1	1	BCKDHB; NXN; DYNC1I2; APP; ST14; ZW10;
Hippocampus	30	7355	40.5405	1.06016	0.383951	1	1	1	FABP7; ANKFN1; NXN; DYNC1I2; SLC25A27; ITCH; FANCC; INF2; UNC79; PPP1R9A; ZNF804B; TSPAN9; CERS4; LENG8; SLC1A2; ZIC4; COL4A1; CYP39A1; AK8; APP; DLC1; PKD1L1; CACNA2D1; NGEF; CD320; NFRKB; PRDM10; ZW10; ANKK1; USP28;
HeLa	26	5789	35.1351	1.16741	0.205024	1	1	1	THADA; DYNC1I2; INF2; UNC79; ZMAT4; PIP4K2A; PARD3; AASDH; ABCG2; CFAP69; VWC2; ABCA13; ZNF804B; LENG8; METTL16; ZIC4; SPG20; FGF12; HERC5; HERC6; CACNA2D1; NFRKB; OPCML; PRDM10; ZW10; USP28;
Malignant lymphoma	24	6586	32.4324	0.947237	0.670706	1	1	1	ANKFN1; NXN; DYNC1I2; SLC25A27; ITCH; FANCC; INF2; PPP1R9A; ZNF804B; TSPAN9; CERS4; ATG5; METTL16; ZIC4; CYP39A1; AK8; PKD1L1; CACNA2D1; NGEF; NFRKB; PRDM10; ANKK1; DRD2; USP28;
Prostate cancer	32	7214	43.2432	1.15292	0.18369	1	1	1	FABP7; ANKFN1; NXN; DYNC1I2; SLC25A27; ITCH; FANCC; INF2; PARD3; PPP1R9A; ZNF804B; TSPAN9; CERS4; ATG5; TFPT; METTL16; SLC1A2; ZIC4; COL4A1; CYP39A1; AK8; APP; PKD1L1; PEX1; NGEF; CD320; NFRKB; PRDM10; ZW10; ANKK1; DRD2; USP28;
Skin	31	7292	41.8919	1.10495	0.277102	1	1	1	FABP7; NXN; DYNC1I2; SLC25A27; ITCH; FANCC; INF2; PARD3; PPP1R9A; ZNF804B; TSPAN9; CERS4; ATG5; TFPT; SLC1A2; ZIC4; EPHA6; CYP39A1; AK8; HERC6; PKD1L1; CACNA2D1; NGEF; CD320; NFRKB; PRDM10; ZW10; ANKK1; DRD2; TMPRSS5; USP28;
Placenta	48	10894	64.8649	1.14507	0.0940909	1	1	1	BCKDHB; NDUFA3; PRPF31; ANKFN1; NXN; DYNC1I2; SLC25A27; DLGAP4; ITCH; FANCC; INF2; INVS; PIP4K2A; PARD3; ABCG2; PPP1R9A; ZNF804B; TSPAN9; CERS4; APLP2; ATG5; TFPT; TTYH1; METTL16; SLC1A2; ZIC4; SPG20; COL4A1; STX12; CYP39A1; PIGU; AK8; APP; HERC6; PKD1L1; CACNA2D1; KIAA1324L; PEX1; NGEF; CD320; RAB38; NFRKB; ST14; PRDM10; ZW10; ANKK1; DRD2; USP28;
Lung	42	9992	56.7568	1.09242	0.23895	1	1	1	FABP7; ANKFN1; NXN; DYNC1I2; SLC25A27; ITCH; FANCC; INF2; INVS; PIP4K2A; PARD3; ABCG2; PPP1R9A; ZNF804B; TSPAN9; CERS4; APLP2; ATG5; TFPT; LENG8; TTYH1; METTL16; ZIC4; SPG20; COL4A1; CYP39A1; PIGU; AK8; APP; DLC1; PKD1L1; CACNA2D1; COL28A1; NGEF; NFRKB; ST14; PRDM10; ZW10; ANKK1; DRD2; TMPRSS5; USP28;
Cerebral cortex	27	7099	36.4865	0.988589	0.574206	1	1	1	FABP7; ANKFN1; NXN; DYNC1I2; SLC25A27; ITCH; FANCC; INF2; PPP1R9A; ZNF804B; TSPAN9; CERS4; TFPT; SLC1A2; ZIC4; COL4A1; CYP39A1; AK8; APP; DLC1; CACNA2D1; NGEF; CD320; NFRKB; ZW10; ANKK1; USP28;
Ovarian cancer	33	7644	44.5946	1.12205	0.230395	1	1	1	FABP7; ANKFN1; NXN; DYNC1I2; SLC25A27; ITCH; FANCC; INF2; PARD3; PPP1R9A; ZNF804B; TSPAN9; CERS4; ATG5; TFPT; METTL16; SLC1A2; ZIC4; COL4A1; CYP39A1; AK8; APP; PKD1L1; CACNA2D1; PEX1; NGEF; NFRKB; PRDM10; ZW10; ANKK1; DRD2; TMPRSS5; USP28;
Kidney	43	10256	58.1081	1.08963	0.23995	1	1	1	PRPF31; FABP7; ANKFN1; NXN; DYNC1I2; SLC25A27; ITCH; FANCC; INF2; INVS; PIP4K2A; PARD3; ABCG2; PPP1R9A; ZNF804B; TSPAN9; CERS4; APLP2; ATG5; TFPT; LENG8; TTYH1; METTL16; SLC1A2; ZIC4; SPG20; COL4A1; CYP39A1; PIGU; AK8; APP; DLC1; PKD1L1; PEX1; NGEF; RAB38; NFRKB; ST14; PRDM10; ZW10; ANKK1; DRD2; USP28;
H1688	5	1007	6.75676	1.29269	0.345995	1	1	1	DYNC1I2; APLP2; APP; PLXDC2; ST14;
Sy5y	4	2490	5.40541	0.418439	0.990138	1	1	1	PRPF31; DYNC1I2; STX12; CACNA2D1;
Duodenum	33	7275	44.5946	1.17897	0.139937	1	1	1	ANKFN1; DYNC1I2; SLC25A27; ITCH; FANCC; INF2; PARD3; PPP1R9A; ZNF804B; TSPAN9; CERS4; ATG5; TFPT; TTYH1; METTL16; SLC1A2; ZIC4; COL4A1; CYP39A1; AK8; APP; DLC1; PKD1L1; CACNA2D1; PEX1; NGEF; NFRKB; PRDM10; ZW10; ANKK1; DRD2; TMPRSS5; USP28;
Bronchus	29	6923	39.1892	1.08878	0.322857	1	1	1	ANKFN1; NXN; DYNC1I2; SLC25A27; ITCH; FANCC; INF2; PPP1R9A; ZNF804B; TSPAN9; CERS4; ATG5; TFPT; TTYH1; METTL16; SLC1A2; ZIC4; CYP39A1; AK8; APP; PKD1L1; PEX1; NGEF; NFRKB; PRDM10; ZW10; ANKK1; DRD2; USP28;
Brain	32	7290	43.2432	1.1409	0.203177	1	1	1	BCKDHB; PRPF31; FABP7; DYNC1I2; SLC25A27; ITCH; UNC79; INVS; PIP4K2A; PARD3; ABCG2; PPP1R9A; APLP2; TFPT; LENG8; SLC1A2; COL4A1; FGF12; STX12; PIGU; APP; DLC1; GRID2; HERC6; CACNA2D1; PEX1; NGEF; OPCML; ANKK1; DRD2; TMPRSS5; USP28;
Stomach	36	8044	48.6486	1.16316	0.141739	1	1	1	FABP7; ANKFN1; NXN; DYNC1I2; SLC25A27; ITCH; FANCC; INF2; PARD3; ABCG2; PPP1R9A; ZNF804B; TSPAN9; CERS4; ATG5; TFPT; TTYH1; METTL16; SLC1A2; ZIC4; SPG20; CYP39A1; AK8; APP; PKD1L1; CACNA2D1; PEX1; NGEF; NFRKB; ST14; PRDM10; ZW10; ANKK1; DRD2; TMPRSS5; USP28;
Pancreas	40	9936	54.0541	1.04627	0.384651	1	1	1	NDUFA3; FABP7; ANKFN1; NXN; DYNC1I2; SLC25A27; ITCH; FANCC; INF2; UNC79; INVS; PIP4K2A; PARD3; ABCG2; PPP1R9A; ZNF804B; TSPAN9; CERS4; ATG5; TFPT; LENG8; METTL16; SLC1A2; ZIC4; SPG20; COL4A1; CYP39A1; AK8; APP; DLC1; PKD1L1; CACNA2D1; PEX1; NGEF; NFRKB; PRDM10; ZW10; ANKK1; TMPRSS5; USP28;
Lymph nodes	21	6700	28.3784	0.814779	0.903404	1	1	1	ANKFN1; DYNC1I2; SLC25A27; ITCH; PPP1R9A; ZNF804B; TSPAN9; ATG5; TFPT; ZIC4; SPG20; CYP39A1; AK8; PKD1L1; NGEF; CD320; NFRKB; PRDM10; ANKK1; DRD2; USP28;
H358	4	1489	5.40541	0.699739	0.834606	1	1	1	ITCH; APLP2; APP; ST14;
Fallopian tubes	27	6677	36.4865	1.05107	0.417273	1	1	1	ANKFN1; NXN; DYNC1I2; SLC25A27; ITCH; FANCC; INF2; PARD3; PPP1R9A; ZNF804B; CERS4; ATG5; TFPT; METTL16; ZIC4; CYP39A1; AK8; APP; PKD1L1; PEX1; NGEF; NFRKB; PRDM10; ZW10; ANKK1; DRD2; USP28;
Head & neck cancer	31	7062	41.8919	1.14094	0.209903	1	1	1	FABP7; ANKFN1; NXN; DYNC1I2; SLC25A27; ITCH; FANCC; INF2; PPP1R9A; ZNF804B; TSPAN9; CERS4; ATG5; TFPT; TTYH1; METTL16; SLC1A2; ZIC4; COL4A1; CYP39A1; AK8; APP; PKD1L1; CACNA2D1; NGEF; NFRKB; PRDM10; ZW10; ANKK1; DRD2; USP28;
Pancreatic cancer	33	8316	44.5946	1.03138	0.451317	1	1	1	FABP7; ANKFN1; DYNC1I2; SLC25A27; ITCH; FANCC; INF2; PARD3; PPP1R9A; ZNF804B; TSPAN9; CERS4; ATG5; TFPT; METTL16; SLC1A2; ZIC4; COL4A1; CYP39A1; AK8; APP; DLC1; PKD1L1; CACNA2D1; PEX1; NGEF; NFRKB; PRDM10; ZW10; ANKK1; DRD2; TMPRSS5; USP28;
BT474	2	558	2.7027	0.93593	0.637173	1	1	1	APLP2; APP;
Seminal vesicle	26	6620	35.1351	1.02087	0.492465	1	1	1	ANKFN1; NXN; DYNC1I2; ITCH; FANCC; INF2; PPP1R9A; ZNF804B; TSPAN9; CERS4; ATG5; TFPT; METTL16; ZIC4; CYP39A1; AK8; APP; PKD1L1; CACNA2D1; NGEF; CD320; NFRKB; PRDM10; ZW10; ANKK1; USP28;
Urinary bladder	30	7054	40.5405	1.1054	0.282313	1	1	1	NXN; DYNC1I2; SLC25A27; ITCH; FANCC; INF2; PARD3; ABCG2; PPP1R9A; ZNF804B; TSPAN9; CERS4; ATG5; TFPT; METTL16; ZIC4; SPG20; COL4A1; CYP39A1; AK8; APP; PKD1L1; PEX1; NGEF; NFRKB; PRDM10; ZW10; ANKK1; DRD2; USP28;
K-562	5	2513	6.75676	0.518003	0.972405	1	1	1	PRPF31; THADA; DYNC1I2; PIP4K2A; ZW10;
Salivary glands	25	6607	33.7838	0.983553	0.584881	1	1	1	ANKFN1; DYNC1I2; SLC25A27; ITCH; FANCC; INF2; PARD3; PPP1R9A; ZNF804B; TSPAN9; CERS4; ATG5; TFPT; METTL16; ZIC4; AK8; APP; PKD1L1; PEX1; NGEF; NFRKB; PRDM10; ZW10; ANKK1; USP28;
Testis	44	10269	59.4595	1.11356	0.176309	1	1	1	FABP7; ANKFN1; NXN; PRM1; DYNC1I2; SLC25A27; ITCH; FANCC; INF2; INVS; PARD3; ABCG2; PPP1R9A; ABCA13; ZNF804B; TSPAN9; CERS4; ATG5; TFPT; LENG8; TTYH1; METTL16; SLC1A2; ZIC4; SPG20; COL4A1; STX12; CYP39A1; AK8; APP; DLC1; HERC5; HERC6; PKD1L1; CACNA2D1; ZPBP; NGEF; CD320; NFRKB; PRDM10; ZW10; ANKK1; DRD2; USP28;
MDA231	2	336	2.7027	1.55429	0.371791	1	1	1	APLP2; APP;
Urothelial cancer	33	7521	44.5946	1.1404	0.19727	1	1	1	FABP7; ANKFN1; NXN; DYNC1I2; SLC25A27; ITCH; FANCC; INF2; PARD3; PPP1R9A; ZNF804B; TSPAN9; CERS4; ATG5; TFPT; TTYH1; METTL16; SLC1A2; ZIC4; COL4A1; CYP39A1; AK8; APP; PKD1L1; PEX1; NGEF; CD320; NFRKB; PRDM10; ZW10; ANKK1; DRD2; USP28;
R	3	1948	4.05405	0.40148	0.984015	1	1	1	PRPF31; DYNC1I2; PIP4K2A;
Soft tissue	32	6969	43.2432	1.19345	0.128824	1	1	1	FABP7; ANKFN1; NXN; DYNC1I2; SLC25A27; ITCH; FANCC; PARD3; PPP1R9A; ZNF804B; TSPAN9; CERS4; ATG5; TFPT; METTL16; SLC1A2; ZIC4; COL4A1; CYP39A1; AK8; APP; PKD1L1; CACNA2D1; NGEF; CD320; NFRKB; PRDM10; ZW10; ANKK1; DRD2; TMPRSS5; USP28;
Testis cancer	31	7248	41.8919	1.11166	0.263527	1	1	1	FABP7; ANKFN1; NXN; DYNC1I2; SLC25A27; ITCH; FANCC; INF2; PARD3; PPP1R9A; ZNF804B; TSPAN9; CERS4; ATG5; TFPT; TTYH1; METTL16; ZIC4; COL4A1; CYP39A1; AK8; APP; PKD1L1; CACNA2D1; NGEF; NFRKB; PRDM10; ZW10; ANKK1; DRD2; USP28;
Neutrophil	6	2031	8.10811	0.768868	0.807075	1	1	1	LENG9; DYNC1I2; PIP4K2A; SPG20; PLXDC2; CACNA2D1;
CD8	7	3327	9.45946	0.547461	0.980606	1	1	1	BCKDHB; PRPF31; DYNC1I2; DLGAP4; PIP4K2A; SLC1A2; ZW10;
Stomach cancer	32	7399	43.2432	1.12409	0.233075	1	1	1	ANKFN1; NXN; DYNC1I2; SLC25A27; ITCH; FANCC; INF2; PARD3; PPP1R9A; ZNF804B; TSPAN9; CERS4; ATG5; TFPT; METTL16; SLC1A2; ZIC4; COL4A1; CYP39A1; AK8; APP; PKD1L1; CACNA2D1; PEX1; NGEF; CD320; NFRKB; PRDM10; ZW10; ANKK1; DRD2; USP28;
Skin cancer	29	7029	39.1892	1.07237	0.359373	1	1	1	FABP7; ANKFN1; NXN; DYNC1I2; SLC25A27; ITCH; FANCC; INF2; PARD3; PPP1R9A; ZNF804B; TSPAN9; ATG5; TFPT; TTYH1; METTL16; ZIC4; COL4A1; CYP39A1; AK8; APP; PKD1L1; NGEF; NFRKB; PRDM10; ZW10; ANKK1; DRD2; USP28;
Adrenal glands	32	7554	43.2432	1.10103	0.279277	1	1	1	FABP7; ANKFN1; NXN; DYNC1I2; SLC25A27; ITCH; FANCC; INF2; PPP1R9A; ZNF804B; TSPAN9; CERS4; ATG5; TFPT; METTL16; SLC1A2; ZIC4; SPG20; CYP39A1; AK8; APP; PKD1L1; CACNA2D1; NGEF; CD320; RAB38; NFRKB; PRDM10; ZW10; ANKK1; DRD2; USP28;
TOV112D	4	1276	5.40541	0.816544	0.732198	1	1	1	DYNC1I2; APLP2; COL4A1; APP;
LNCaP	4	1455	5.40541	0.71609	0.820767	1	1	1	DYNC1I2; APLP2; APP; ST14;
Corpus, uterine	29	6997	39.1892	1.07727	0.348212	1	1	1	NXN; DYNC1I2; SLC25A27; ITCH; FANCC; INF2; PARD3; PPP1R9A; ZNF804B; TSPAN9; CERS4; ATG5; TFPT; SLC1A2; ZIC4; COL4A1; CYP39A1; AK8; APP; PKD1L1; CACNA2D1; PEX1; NGEF; NFRKB; PRDM10; ZW10; ANKK1; DRD2; USP28;
Appendix	30	7004	40.5405	1.11329	0.266654	1	1	1	ANKFN1; DYNC1I2; SLC25A27; ITCH; FANCC; INF2; PARD3; PPP1R9A; ZNF804B; TSPAN9; CERS4; ATG5; TFPT; METTL16; ZIC4; COL4A1; CYP39A1; AK8; APP; PKD1L1; CACNA2D1; PEX1; NGEF; NFRKB; PRDM10; ZW10; ANKK1; DRD2; TMPRSS5; USP28;
Erythrocytes	2	1539	2.7027	0.339347	0.984623	1	1	1	PIP4K2A; ZW10;
HTB75	4	1277	5.40541	0.815904	0.73277	1	1	1	APLP2; APP; PLXDC2; ST14;
Smooth muscle cells	22	5124	29.7297	1.11609	0.313841	1	1	1	NXN; DYNC1I2; SLC25A27; ITCH; FANCC; PPP1R9A; ZNF804B; TSPAN9; CERS4; SLC1A2; ZIC4; COL4A1; CYP39A1; AK8; PKD1L1; CACNA2D1; NFRKB; PRDM10; ZW10; ANKK1; DRD2; USP28;
Urine	9	3267	12.1622	0.716578	0.901293	1	1	1	PIP4K2A; APLP2; METTL16; COL4A1; APP; PLXDC2; CACNA2D1; CD320; OPCML;
Heart	18	5507	24.3243	0.849742	0.828846	1	1	1	PRPF31; ITCH; INVS; PIP4K2A; PARD3; ABCG2; PPP1R9A; APLP2; TFPT; LENG8; COL4A1; PIGU; APP; DLC1; HERC6; PKD1L1; CACNA2D1; USP28;
Amygdala	7	1204	9.45946	1.51278	0.17998	1	1	1	UNC79; PPP1R9A; LENG8; SLC1A2; DLC1; NGEF; USP28;
Thyroid gland	32	7306	43.2432	1.1384	0.207424	1	1	1	ANKFN1; NXN; DYNC1I2; SLC25A27; ITCH; FANCC; INF2; PARD3; PPP1R9A; ZNF804B; TSPAN9; CERS4; ATG5; TFPT; TTYH1; METTL16; ZIC4; SPG20; COL4A1; CYP39A1; AK8; APP; PKD1L1; PEX1; NGEF; CD320; NFRKB; PRDM10; ZW10; ANKK1; DRD2; USP28;
H460	3	736	4.05405	1.06261	0.542404	1	1	1	APLP2; COL4A1; APP;
Heart muscle	28	6191	37.8378	1.17555	0.17909	1	1	1	FABP7; ANKFN1; DYNC1I2; SLC25A27; ITCH; FANCC; PPP1R9A; ZNF804B; TSPAN9; CERS4; TFPT; TTYH1; METTL16; SLC1A2; COL4A1; CYP39A1; AK8; APP; PKD1L1; CACNA2D1; PEX1; NGEF; CD320; NFRKB; PRDM10; ZW10; ANKK1; USP28;
B Cell	3	2254	4.05405	0.346976	0.99431	1	1	1	NDUFA3; INF2; PIP4K2A;
Spinal cord	10	1465	13.5135	1.77534	0.0534396	1	1	1	SLC25A27; ITCH; UNC79; PPP1R9A; LENG8; SLC1A2; DLC1; ANKK1; TMPRSS5; USP28;
Malignant glioma	33	7169	44.5946	1.1964	0.118998	1	1	1	FABP7; ANKFN1; NXN; DYNC1I2; SLC25A27; ITCH; FANCC; INF2; PARD3; PPP1R9A; ZNF804B; TSPAN9; CERS4; ATG5; TFPT; METTL16; SLC1A2; ZIC4; COL4A1; CYP39A1; AK8; APP; DLC1; PKD1L1; CACNA2D1; NGEF; CD320; NFRKB; PRDM10; ZW10; ANKK1; DRD2; USP28;
Cervical cancer	34	7426	45.9459	1.18998	0.119984	1	1	1	FABP7; ANKFN1; NXN; DYNC1I2; SLC25A27; ITCH; FANCC; INF2; PARD3; PPP1R9A; ZNF804B; TSPAN9; CERS4; ATG5; TFPT; TTYH1; METTL16; SLC1A2; ZIC4; COL4A1; CYP39A1; AK8; APP; PKD1L1; PEX1; NGEF; CD320; NFRKB; PRDM10; ZW10; ANKK1; DRD2; TMPRSS5; USP28;
Malignant melanoma	32	7459	43.2432	1.11505	0.250469	1	1	1	FABP7; ANKFN1; NXN; DYNC1I2; SLC25A27; ITCH; FANCC; INF2; PARD3; PPP1R9A; ZNF804B; TSPAN9; CERS4; ATG5; TFPT; TTYH1; METTL16; ZIC4; COL4A1; CYP39A1; AK8; APP; PKD1L1; CACNA2D1; PEX1; NGEF; NFRKB; PRDM10; ZW10; ANKK1; DRD2; USP28;
Oesophagus	2	921	2.7027	0.567049	0.875499	1	1	1	INF2; SPG20;
Embryonal carcinoma cells	6	1232	8.10811	1.2675	0.336985	1	1	1	DYNC1I2; CERS4; APLP2; STX12; APP; ZW10;
ES2	14	3527	18.9189	1.0321	0.495982	1	1	1	LENG9; PRPF31; NXN; DYNC1I2; PIP4K2A; PARD3; ABCA13; APLP2; SPG20; STX12; APP; CACNA2D1; CD320; OPCML;
Ovary	33	8592	44.5946	0.998251	0.550826	1	1	1	FABP7; NXN; DYNC1I2; SLC25A27; ITCH; FANCC; INVS; ABCG2; PPP1R9A; ZNF804B; TSPAN9; ATG5; TFPT; LENG8; TTYH1; METTL16; ZIC4; SPG20; COL4A1; STX12; CYP39A1; AK8; APP; DLC1; HERC5; PKD1L1; CACNA2D1; PEX1; NFRKB; PRDM10; ZW10; ANKK1; USP28;
Liver cancer	34	7697	45.9459	1.14808	0.177839	1	1	1	FABP7; ANKFN1; NXN; DYNC1I2; SLC25A27; ITCH; FANCC; INF2; PARD3; PPP1R9A; ZNF804B; TSPAN9; CERS4; ATG5; TFPT; METTL16; SLC1A2; ZIC4; COL4A1; CYP39A1; AK8; APP; PKD1L1; CACNA2D1; PEX1; NGEF; CD320; NFRKB; PRDM10; ZW10; ANKK1; DRD2; TMPRSS5; USP28;
Dendritic cells	4	1954	5.40541	0.53322	0.950725	1	1	1	NDUFA3; INF2; PIP4K2A; CD320;
OVCAR3	13	3714	17.5676	0.910172	0.693646	1	1	1	BCKDHB; LENG9; PRPF31; NXN; DYNC1I2; DLGAP4; PARD3; APLP2; ATG5; SPG20; APP; PLXDC2; ST14;
Huh7	8	2976	10.8108	0.699338	0.90365	1	1	1	PRPF31; ANKFN1; DLGAP4; ZMAT4; APP; DLC1; PLXDC2; DRD2;
Serum	30	7685	40.5405	1.01464	0.503754	1	1	1	NDUFA3; LENG9; PRPF31; THADA; DYNC1I2; PIP4K2A; PARD3; ABCG2; ZNF804B; ATG5; TFPT; SLC1A2; SPG20; COL4A1; CYP39A1; PIGU; AK8; APP; PLXDC2; HERC5; HERC6; PKD1L1; CACNA2D1; COL28A1; ZPBP; RAB38; OPCML; ZW10; ANKK1; USP28;
Lens	1	1037	1.35135	0.253062	0.983595	1	1	1	DYNC1I2;
Breast	27	6413	36.4865	1.09434	0.322558	1	1	1	FABP7; ANKFN1; DYNC1I2; SLC25A27; ITCH; FANCC; INF2; PARD3; PPP1R9A; ZNF804B; TSPAN9; CERS4; ATG5; TFPT; METTL16; ZIC4; CYP39A1; AK8; APP; PKD1L1; PEX1; NGEF; NFRKB; PRDM10; ZW10; DRD2; USP28;
Hair	1	817	1.35135	0.321206	0.960002	1	1	1	STX12;
H520	3	843	4.05405	0.927733	0.635414	1	1	1	APLP2; APP; ST14;
Nipple aspirate fluid	4	754	5.40541	1.38184	0.330177	1	1	1	APLP2; APP; CACNA2D1; ST14;
Uterus	2	917	2.7027	0.569523	0.873921	1	1	1	SPG20; RAB38;
T24	2	123	2.7027	4.24566	0.0814203	1	1	1	APLP2; APP;
CPE_SCX_fractionated	9	2331	12.1622	1.00431	0.54898	1	1	1	BCKDHB; LENG9; DLGAP4; SPG20; COL4A1; STX12; APP; HERC6; ZW10;
CRC	11	4247	14.8649	0.673586	0.955065	1	1	1	PRPF31; FABP7; DYNC1I2; ITCH; INF2; ZMAT4; APLP2; APP; DLC1; PLXDC2; ST14;
Fetal hepatocytes	16	3784	21.6216	1.09933	0.381354	1	1	1	ANKFN1; PIP4K2A; PARD3; ABCG2; CFAP69; ABCA13; ZNF804B; TFPT; APP; PKD1L1; ST14; PRDM10; ZW10; DRD2; TMPRSS5; USP28;
Amniotic fluid	1	566	1.35135	0.463646	0.890849	1	1	1	APP;
Vulva/anal skin	25	6377	33.7838	1.01903	0.498377	1	1	1	FABP7; ANKFN1; NXN; DYNC1I2; SLC25A27; ITCH; PARD3; PPP1R9A; ZNF804B; TSPAN9; CERS4; ATG5; TFPT; TTYH1; ZIC4; CYP39A1; AK8; DLC1; PKD1L1; NGEF; NFRKB; PRDM10; ZW10; DRD2; USP28;
	1	1183	1.35135	0.221831	0.990974	1	1	1	ST14;
HH4	12	2684	16.2162	1.16265	0.334575	1	1	1	BCKDHB; ANKFN1; PIP4K2A; CFAP69; ABCA13; ZNF804B; METTL16; APP; HERC5; PKD1L1; ZW10; TMPRSS5;
Ramos	7	1566	9.45946	1.16309	0.397975	1	1	1	THADA; DYNC1I2; PIP4K2A; STX12; PIGU; ST14; ZW10;
Leukocytes	9	2845	12.1622	0.822868	0.785054	1	1	1	LENG9; DYNC1I2; ITCH; INVS; PIP4K2A; ABCG2; ATG5; PIGU; ST14;
Renal cancer	30	7121	40.5405	1.095	0.303912	1	1	1	FABP7; NXN; DYNC1I2; SLC25A27; ITCH; FANCC; INF2; PARD3; PPP1R9A; ZNF804B; TSPAN9; CERS4; TFPT; METTL16; SLC1A2; ZIC4; COL4A1; CYP39A1; AK8; APP; DLC1; PKD1L1; CACNA2D1; NGEF; NFRKB; PRDM10; ZW10; ANKK1; DRD2; USP28;
Thyroid	3	889	4.05405	0.879729	0.671242	1	1	1	INF2; COL4A1; APP;
hupo46_reference_cam	5	1042	6.75676	1.24927	0.373059	1	1	1	BCKDHB; NDUFA3; DYNC1I2; PIP4K2A; SLC1A2;
Substantia nigra	7	1146	9.45946	1.58935	0.151028	1	1	1	SLC25A27; UNC79; PPP1R9A; APLP2; LENG8; DLC1; USP28;
Vagina	20	5307	27.027	0.979685	0.587683	1	1	1	FABP7; NXN; DYNC1I2; SLC25A27; FANCC; INF2; PARD3; ZNF804B; TSPAN9; ATG5; TFPT; ZIC4; CYP39A1; AK8; PKD1L1; NGEF; NFRKB; PRDM10; ZW10; USP28;
Monocytes	1	745	1.35135	0.352248	0.94658	1	1	1	APP;
Platelets	11	2168	14.8649	1.31952	0.208147	1	1	1	INF2; PIP4K2A; TSPAN9; SPG20; STX12; AK8; APP; DLC1; PLXDC2; RAB38; ZW10;
HL60	2	545	2.7027	0.958254	0.624275	1	1	1	APP; ST14;
TOV21G	5	904	6.75676	1.43997	0.267903	1	1	1	DYNC1I2; APLP2; COL4A1; APP; ST14;
Oral mucosa	22	5861	29.7297	0.975746	0.599113	1	1	1	FABP7; NXN; DYNC1I2; SLC25A27; ITCH; FANCC; INF2; PPP1R9A; ZNF804B; CERS4; ATG5; TFPT; TTYH1; ZIC4; CYP39A1; AK8; PKD1L1; NGEF; NFRKB; PRDM10; ZW10; USP28;
Esophagus	24	6034	32.4324	1.03389	0.465838	1	1	1	NXN; DYNC1I2; SLC25A27; ITCH; FANCC; INF2; PARD3; PPP1R9A; ZNF804B; TSPAN9; CERS4; ATG5; TFPT; TTYH1; ZIC4; CYP39A1; AK8; PKD1L1; PEX1; NGEF; NFRKB; PRDM10; ZW10; USP28;
Corpus callosum	6	988	8.10811	1.58053	0.179617	1	1	1	SLC25A27; UNC79; PPP1R9A; LENG8; DLC1; USP28;
NB4	2	711	2.7027	0.73453	0.764167	1	1	1	APLP2; CD320;
Mammary gland	2	760	2.7027	0.687173	0.795933	1	1	1	ABCG2; SPG20;
031003_BALF2	3	1102	4.05405	0.709692	0.804128	1	1	1	DYNC1I2; COL4A1; APP;
Cellzome_Abl_inhibitors_NatureBiotechnology_exp144	3	186	4.05405	4.20455	0.034996	1	1	1	DYNC1I2; PIP4K2A; PIGU;
CaOV3	13	3355	17.5676	1.00756	0.536982	1	1	1	BCKDHB; NDUFA3; PRPF31; NXN; DYNC1I2; PIP4K2A; APLP2; ATG5; SPG20; STX12; PIGU; PLXDC2; ST14;
Cerebrospinal fluid	7	1059	9.45946	1.71992	0.112295	1	1	1	ANKFN1; APLP2; STX12; APP; PLXDC2; CACNA2D1; OPCML;
Melanoma	6	1826	8.10811	0.855186	0.716019	1	1	1	NXN; DYNC1I2; INF2; INVS; ABCA13; STX12;
Subthalamic nucleus	5	882	6.75676	1.47589	0.251769	1	1	1	UNC79; PPP1R9A; LENG8; DLC1; USP28;
Melanocytes	1	71	1.35135	3.69565	0.239855	1	1	1	RAB38;
Dentin	1	246	1.35135	1.06674	0.615025	1	1	1	APP;
15_clinprot_c3	1	749	1.35135	0.350367	0.94743	1	1	1	PRPF31;
Ubiquitous	3	1052	4.05405	0.743423	0.777636	1	1	1	SPG20; PIGU; DLC1;
Cortex	4	683	5.40541	1.52548	0.268483	1	1	1	FABP7; TTYH1; SLC1A2; OPCML;
N06cs122	1	123	1.35135	2.13339	0.378581	1	1	1	APP;
17_wcx	2	1438	2.7027	0.363181	0.977988	1	1	1	DYNC1I2; PIP4K2A;
hupo1_b2-edta_cam	1	316	1.35135	0.830443	0.70726	1	1	1	CACNA2D1;
H23	2	896	2.7027	0.582871	0.865338	1	1	1	APLP2; APP;
YTS	6	1888	8.10811	0.827102	0.746195	1	1	1	THADA; ITCH; APLP2; PIGU; CD320; ZW10;
hupo1_b2-hep_cam	1	848	1.35135	0.309464	0.9647	1	1	1	STX12;
Embryonic stem cells	20	3047	27.027	1.70633	0.00966409	1	1	1	BCKDHB; NDUFA3; PRPF31; NXN; DYNC1I2; ITCH; TSPAN9; CERS4; APLP2; SPG20; STX12; PIGU; APP; HERC5; CACNA2D1; PEX1; CD320; ST14; ZW10; USP28;
Saliva	3	912	4.05405	0.857543	0.68819	1	1	1	APLP2; APP; NFRKB;
Nuclear	1	1319	1.35135	0.198958	0.994849	1	1	1	DYNC1I2;
N06CS98-2	1	165	1.35135	1.59038	0.472129	1	1	1	APP;
MV4-11	2	382	2.7027	1.36713	0.433971	1	1	1	THADA; PIP4K2A;
Caudate nucleus	7	1204	9.45946	1.51278	0.17998	1	1	1	UNC79; PPP1R9A; LENG8; SLC1A2; DLC1; NGEF; USP28;
Retina	4	364	5.40541	2.86233	0.0517336	1	1	1	PRPF31; SLC1A2; FGF12; DRD2;
Medulla oblongata	3	473	4.05405	1.65343	0.27406	1	1	1	SLC25A27; SLC1A2; ZPBP;
PC3(AR)6	2	262	2.7027	1.99328	0.267274	1	1	1	DYNC1I2; APP;
Parathyroid	1	782	1.35135	0.335582	0.953954	1	1	1	INF2;
HEK293	18	4439	24.3243	1.05418	0.444392	1	1	1	NDUFA3; PRPF31; NXN; DYNC1I2; ITCH; PIP4K2A; PARD3; APLP2; ATG5; LENG8; METTL16; SPG20; STX12; PIGU; HERC5; PEX1; ZW10; USP28;
A549	3	997	4.05405	0.784433	0.745255	1	1	1	ABCA13; SPG20; ZW10;
Semen	6	966	8.10811	1.61652	0.167187	1	1	1	APLP2; APP; PLXDC2; CACNA2D1; ZPBP; ST14;
Temporal cortex	1	51	1.35135	5.14464	0.17872	1	1	1	APP;
Keratinocytes	1	250	1.35135	1.04967	0.620993	1	1	1	TRPC3;
Fetus	14	2992	18.9189	1.21665	0.254663	1	1	1	FABP7; SLC25A27; UNC79; INVS; PPP1R9A; LENG8; SLC1A2; APP; DLC1; HERC6; PKD1L1; PRDM10; ANKK1; USP28;
MCF7	3	317	4.05405	2.46708	0.123074	1	1	1	APLP2; APP; ST14;
051503_BAL20_gly_hui	2	268	2.7027	1.94865	0.275843	1	1	1	COL4A1; ZW10;
Adducin	1	486	1.35135	0.539965	0.850116	1	1	1	PIP4K2A;
MCF10A	1	661	1.35135	0.397011	0.925234	1	1	1	APP;
041803_BALF3	2	1103	2.7027	0.473484	0.930825	1	1	1	PRPF31; DYNC1I2;
Macrophages	1	274	1.35135	0.957732	0.654932	1	1	1	SLC1A2;
Muscle	3	904	4.05405	0.865132	0.682368	1	1	1	PRPF31; ITCH; CACNA2D1;
Ventricles	1	151	1.35135	1.73782	0.442604	1	1	1	SPG20;
Endometrium	4	1202	5.40541	0.866813	0.687414	1	1	1	DYNC1I2; INF2; COL4A1; APP;
Thalamus	7	1141	9.45946	1.59631	0.148644	1	1	1	UNC79; PPP1R9A; LENG8; SLC1A2; SPG20; DLC1; USP28;
Putamen	1	527	1.35135	0.497957	0.872578	1	1	1	SLC1A2;
PT45	2	361	2.7027	1.44666	0.405952	1	1	1	APLP2; APP;
Temporal lobe	2	477	2.7027	1.09486	0.5512	1	1	1	SLC1A2; SPG20;
RMUG	3	499	4.05405	1.56728	0.301386	1	1	1	APLP2; APP; ST14;
DU145	3	941	4.05405	0.831115	0.708638	1	1	1	TSPAN9; APLP2; APP;
Cervix	1	104	1.35135	2.52311	0.331059	1	1	1	ABCG2;
Cervico-vaginal fluid	1	565	1.35135	0.464466	0.890414	1	1	1	ST14;
Uterine cervix	1	902	1.35135	0.290937	0.971618	1	1	1	INF2;
Aspc1	2	483	2.7027	1.08126	0.558024	1	1	1	APLP2; APP;
Trachea	3	612	4.05405	1.2779	0.420179	1	1	1	ITCH; ABCA13; SPG20;
Astrocytes	1	58	1.35135	4.52384	0.20065	1	1	1	SLC1A2;
050603_BALF11	2	1019	2.7027	0.512515	0.908959	1	1	1	NDUFA3; ST14;
HCC78	2	249	2.7027	2.09734	0.248719	1	1	1	PARD3; APLP2;
RBC	3	267	4.05405	2.92906	0.0837708	1	1	1	PIP4K2A; ABCG2; APP;
Nervous system	1	212	1.35135	1.23781	0.560408	1	1	1	DRD2;
HPDE6	2	414	2.7027	1.26146	0.4753	1	1	1	APLP2; APP;
Occipital lobe	2	359	2.7027	1.45472	0.403249	1	1	1	SLC1A2; SPG20;
N06CS97	3	270	4.05405	2.89651	0.0859504	1	1	1	PARD3; APLP2; APP;
Blood vessels	2	130	2.7027	4.01706	0.089469	1	1	1	FANCC; COL4A1;
Milk	1	47	1.35135	5.58239	0.165923	1	1	1	ST14;
MiaPaCa2	2	289	2.7027	1.80706	0.305779	1	1	1	APLP2; APP;
Blood	1	227	1.35135	1.15602	0.585387	1	1	1	PRPF31;
Pituitary gland	1	494	1.35135	0.53122	0.854786	1	1	1	DRD2;
SH-SY5Y	3	537	4.05405	1.45638	0.341564	1	1	1	BCKDHB; DYNC1I2; DLGAP4;
Cytoskeleton	1	86	1.35135	3.05114	0.282739	1	1	1	PIP4K2A;
Panc1	2	346	2.7027	1.50937	0.385551	1	1	1	APLP2; APP;
Frontal lobe	2	480	2.7027	1.08801	0.554621	1	1	1	SLC1A2; SPG20;
Pons	1	134	1.35135	1.95827	0.404555	1	1	1	SPG20;
Breast milk	1	73	1.35135	3.59441	0.245716	1	1	1	ABCG2;
Lymphocytes	2	468	2.7027	1.11591	0.540828	1	1	1	FANCC; APP;
01_glyco	1	667	1.35135	0.39344	0.927004	1	1	1	NFRKB;
Bronchoalveolar fluid	1	186	1.35135	1.41083	0.513547	1	1	1	FGF12;
Frontal cortex	2	113	2.7027	4.62134	0.0703495	1	1	1	SLC1A2; APP;
Kidney cancer	1	352	1.35135	0.745513	0.745824	1	1	1	COL4A1;
Eyes	1	122	1.35135	2.15087	0.376165	1	1	1	COL4A1;
H2228	3	168	4.05405	4.65501	0.0270234	1	1	1	PARD3; APLP2; APP;
Ventricular septum	1	82	1.35135	3.19995	0.271543	1	1	1	SPG20;
BJ635	1	175	1.35135	1.4995	0.492269	1	1	1	PARD3;
H1703	3	138	4.05405	5.66689	0.0161823	1	1	1	PARD3; APLP2; APP;
Tongue	1	54	1.35135	4.85888	0.18819	1	1	1	SPG20;
N06cs110	1	87	1.35135	3.01607	0.285512	1	1	1	PIP4K2A;
Parotid gland	1	32	1.35135	8.19832	0.116159	1	1	1	SPG20;
Cerebellar cortex	1	59	1.35135	4.44718	0.203735	1	1	1	APP;
Cornea	2	82	2.7027	6.36822	0.0398113	1	1	1	APLP2; COL4A1;
Glomerular mesangial cell	1	13	1.35135	20.1713	0.048902	1	1	1	COL4A1;
Occipital cortex	1	39	1.35135	6.7272	0.139737	1	1	1	OPCML;
Atrium	1	146	1.35135	1.79733	0.431669	1	1	1	SPG20;
Parietal lobe	1	111	1.35135	2.364	0.34897	1	1	1	SPG20;
Uterine myometrium	1	77	1.35135	3.40772	0.257304	1	1	1	TRPC3;
Neural stem cells	1	67	1.35135	3.91625	0.227999	1	1	1	PEX1;
Spermatozoa	1	102	1.35135	2.57257	0.325853	1	1	1	PRM1;
Choroid plexus	1	18	1.35135	14.5712	0.0670756	1	1	1	ABCG2;
Mammary epithelium	1	75	1.35135	3.49858	0.251532	1	1	1	ITCH;
Diaphragm	1	10	1.35135	26.2166	0.0378307	1	1	1	SPG20;
N06BJ504	1	78	1.35135	3.36403	0.260174	1	1	1	DLGAP4;
Insular cortex membrane micro domains	1	75	1.35135	3.49858	0.251532	1	1	1	SLC1A2;
Vascular system	1	6	1.35135	43.6653	0.0228709	1	1	1	DRD2;
Pericardium	1	2	1.35135	130.561	0.0076817	1	1	1	SPG20;
Basal nucleus	1	1	1.35135	259.83	0.00384815	1	1	1	SLC1A2;

## Sheet: Transcription factor
Analysis: Transcription factor
Dataset name: Working Cow
Number of genes in the dataset: 74
Number of genes in the dataset (which are available in Transcription factor database) :64
Number of genes in background: 19230
Is analysis quantitative: No
						Corrected p-values
Transcription factor	No. of genes in the dataset	No.of genes in the background dataset	Percentage of genes	Fold enrichment	P-value (Hypergeometric test)	Bonferroni method	BH method	Q-value (Storey-Tibshirani method)
MAFB	3	352	4.05405	2.22178	0.153898	1	0.482366	0.619229	PIP4K2A; DLC1; COL28A1;
NFIC	7	2040	9.45946	0.892842	0.681655	1	0.9141	1	THADA; DYNC1I2; ZIC4; EPHA6; COL28A1; RAB38; ST14;
NR1H3	4	1020	5.40541	1.02148	0.557135	1	0.866655	1	BCKDHB; FANCC; ZIC4; ANKK1;
PITX3	5	265	6.75676	4.91207	0.00355617	0.746797	0.124466	0.159781	THADA; TSPAN9; SLC1A2; CACNA2D1; RAB38;
RXRA	6	1113	8.10811	1.40302	0.256611	1	0.612368	0.786118	BCKDHB; PIP4K2A; PARD3; ZIC4; APP; ANKK1;
SOAT1	9	1261	12.1622	1.8565	0.0522476	1	0.287808	0.369469	THADA; DYNC1I2; ABCG2; COL4A1; STX12; PIGU; APP; GRID2; CACNA2D1;
STAT1	9	1261	12.1622	1.8565	0.0522476	1	0.287808	0.369469	THADA; DYNC1I2; ABCG2; COL4A1; STX12; PIGU; APP; GRID2; CACNA2D1;
DLX2	1	171	1.35135	1.53458	0.484306	1	0.808411	1	CACNA2D1;
DLX3	4	413	5.40541	2.52274	0.0748702	1	0.341799	0.438779	THADA; TRPC3; DLGAP4; DLC1;
ETS1	9	2496	12.1622	0.937924	0.635031	1	0.901213	1	MANBAL; DLGAP4; ZIC4; APP; DLC1; CACNA2D1; COL28A1; ZPBP; PEX1;
HNF1A	4	831	5.40541	1.2538	0.398011	1	0.714379	0.917072	THADA; DYNC1I2; SLC1A2; CACNA2D1;
HOXC9	4	573	5.40541	1.81832	0.178911	1	0.514674	0.660705	THADA; EPHA6; DLC1; CD320;
IRF1	3	811	4.05405	0.964338	0.608984	1	0.90061	1	THADA; ZIC4; HERC6;
LHX3	9	1210	12.1622	1.93475	0.0420495	1	0.267587	0.343511	THADA; DYNC1I2; PARD3; CFAP69; TSPAN9; CYP39A1; APP; GRID2; CACNA2D1;
MEF2A	11	1835	14.8649	1.55897	0.0917401	1	0.377753	0.484935	THADA; DYNC1I2; PIP4K2A; TSPAN9; ZIC4; EPHA6; CYP39A1; APP; DLC1; CACNA2D1; NGEF;
NKX6-1	8	1408	10.8108	1.47814	0.172726	1	0.507525	0.651527	THADA; DYNC1I2; TSPAN9; ZIC4; APP; HERC5; GRID2; CACNA2D1;
OTX2	3	324	4.05405	2.41378	0.129042	1	0.454363	0.583281	THADA; DYNC1I2; CACNA2D1;
PHOX2A	6	442	8.10811	3.5329	0.00708185	1	0.146467	0.188025	THADA; DLGAP4; PARD3; PIGU; APP; DLC1;
POU2F1	22	2209	29.7297	2.58888	1.81292e-05	0.00380712	0.00380712	0.00488733	THADA; DYNC1I2; SLC25A27; DLGAP4; FANCC; UNC79; PARD3; CFAP69; TSPAN9; SLC1A2; ZIC4; SPG20; STX12; CYP39A1; APP; DLC1; PLXDC2; CACNA2D1; COL28A1; PEX1; PRDM10; TMPRSS5;
POU3F2	6	789	8.10811	1.97916	0.0829514	1	0.355506	0.456375	THADA; SLC25A27; PARD3; SLC1A2; APP; PRDM10;
SRF	4	462	5.40541	2.25518	0.102427	1	0.402715	0.516978	PRM1; TSPAN9; STX12; CACNA2D1;
ARID3A	9	1250	12.1622	1.87284	0.0499209	1	0.287808	0.369469	THADA; DYNC1I2; FANCC; APLP2; SPG20; EPHA6; DLC1; CACNA2D1; OPCML;
EHF	4	753	5.40541	1.38367	0.329298	1	0.687116	0.882074	DYNC1I2; MANBAL; INVS; ZPBP;
FOXA1	7	804	9.45946	2.2654	0.0347832	1	0.254776	0.327065	THADA; DYNC1I2; DLGAP4; ZMAT4; PARD3; TSPAN9; CACNA2D1;
ATF1	4	1037	5.40541	1.00473	0.570431	1	0.874384	1	THADA; INF2; AASDH; STX12;
CREB1	5	973	6.75676	1.33786	0.319872	1	0.68544	0.879923	THADA; AASDH; ATG5; LENG8; STX12;
JDP2	4	763	5.40541	1.36554	0.338095	1	0.687116	0.882074	THADA; INVS; ATG5; STX12;
NFYA	13	2544	17.5676	1.32876	0.173847	1	0.507525	0.651527	BCKDHB; PRPF31; FABP7; SLC25A27; INVS; PARD3; TSPAN9; TFPT; LENG8; CYP39A1; GRID2; COL28A1; PRDM10;
PLAU	4	1037	5.40541	1.00473	0.570431	1	0.874384	1	THADA; INF2; AASDH; STX12;
RORA	8	1168	10.8108	1.78187	0.0792906	1	0.349601	0.448795	THADA; DYNC1I2; SLC25A27; EPHA6; CYP39A1; PEX1; NGEF; OPCML;
YY1	5	1317	6.75676	0.988411	0.578286	1	0.88	1	DLGAP4; FANCC; UNC79; METTL16; PRDM10;
ELK1	6	1986	8.10811	0.786289	0.789216	1	0.999869	1	APLP2; LENG8; ZIC4; APP; GRID2; ZPBP;
GABPA	9	2702	12.1622	0.866417	0.729474	1	0.951488	1	THADA; MANBAL; ITCH; FANCC; INVS; ATG5; LENG8; CACNA2D1; ZPBP;
CTCF	17	2605	22.973	1.69662	0.0186005	1	0.236361	0.303424	NXN; DYNC1I2; DLGAP4; FANCC; INF2; PIP4K2A; TSPAN9; TTYH1; SLC1A2; SPG20; EPHA6; PLXDC2; HERC5; GRID2; CACNA2D1; ZPBP; ZW10;
FEV	4	526	5.40541	1.98079	0.144403	1	0.464169	0.59587	DYNC1I2; APP; DLC1; ST14;
HERPUD1	2	421	2.7027	1.24049	0.484103	1	0.808411	1	DLGAP4; TMPRSS5;
KLF7	19	4448	25.6757	1.11047	0.343558	1	0.687116	0.882074	BCKDHB; LENG9; DLGAP4; FANCC; INF2; CFAP69; TSPAN9; APLP2; TTYH1; SLC1A2; COL4A1; STX12; AK8; APP; DLC1; PLXDC2; HERC5; GRID2; CD320;
MAF	1	466	1.35135	0.563139	0.837783	1	1	1	CACNA2D1;
NANOG	3	204	4.05405	3.83358	0.0440524	1	0.272088	0.349289	SLC25A27; CYP39A1; CACNA2D1;
NR5A1	4	1129	5.40541	0.92286	0.638486	1	0.901213	1	THADA; DLGAP4; ZIC4; CYP39A1;
RFX1	16	2158	21.6216	1.92764	0.00715843	1	0.146467	0.188025	BCKDHB; SLC25A27; DLGAP4; FANCC; ZMAT4; PARD3; CFAP69; TTYH1; METTL16; CYP39A1; APP; CACNA2D1; COL28A1; NGEF; OPCML; TMPRSS5;
RREB1	5	2136	6.75676	0.60943	0.924849	1	1	1	COL4A1; PIGU; PLXDC2; CD320; PRDM10;
SF1	4	1129	5.40541	0.92286	0.638486	1	0.901213	1	THADA; DLGAP4; ZIC4; CYP39A1;
SP1	24	7140	32.4324	0.87374	0.830864	1	1	1	DLGAP4; FANCC; INF2; UNC79; ZMAT4; PIP4K2A; PARD3; CFAP69; VWC2; TSPAN9; TTYH1; SLC1A2; COL4A1; EPHA6; STX12; AK8; APP; DLC1; HERC5; GRID2; CD320; OPCML; TMPRSS5; USP28;
SP4	18	4345	24.3243	1.07699	0.404746	1	0.720311	0.924688	NXN; DLGAP4; CFAP69; VWC2; TSPAN9; APLP2; METTL16; SLC1A2; EPHA6; STX12; PIGU; AK8; DLC1; PLXDC2; HERC5; GRID2; CD320; USP28;
TCF3	10	2140	13.5135	1.21537	0.306637	1	0.663854	0.852212	THADA; DLGAP4; INF2; PIP4K2A; VWC2; TSPAN9; APP; GRID2; CACNA2D1; CD320;
OTX1	3	848	4.05405	0.922263	0.639432	1	0.901213	1	THADA; APP; CACNA2D1;
PITX1	3	848	4.05405	0.922263	0.639432	1	0.901213	1	THADA; APP; CACNA2D1;
E2F1	5	1188	6.75676	1.09574	0.485047	1	0.808411	1	DLGAP4; FANCC; SLC1A2; EPHA6; DLC1;
EGR1	12	3215	16.2162	0.970621	0.594574	1	0.894839	1	DLGAP4; CFAP69; TSPAN9; APLP2; LENG8; METTL16; SLC1A2; COL4A1; EPHA6; PIGU; GRID2; PRDM10;
NKX2-1	5	711	6.75676	1.83084	0.138472	1	0.454363	0.583281	THADA; ZIC4; STX12; CACNA2D1; PRDM10;
NRF1	7	2037	9.45946	0.894157	0.680123	1	0.9141	1	BCKDHB; NDUFA3; UNC79; LENG8; STX12; CD320; ZBTB44;
BACH1	4	648	5.40541	1.60787	0.238939	1	0.583455	0.749	THADA; ITCH; ABCG2; CACNA2D1;
HOXB4	4	718	5.40541	1.45112	0.298678	1	0.653357	0.838737	THADA; DLGAP4; SLC1A2; APP;
MEIS2	8	527	10.8108	3.94914	0.000930194	0.195341	0.0651136	0.0835885	THADA; SLC25A27; ITCH; UNC79; PIP4K2A; CYP39A1; DLC1; OPCML;
NR4A2	7	1042	9.45946	1.74798	0.105431	1	0.402715	0.516978	THADA; DLGAP4; ITCH; ZMAT4; CACNA2D1; PEX1; OPCML;
PPARA	3	370	4.05405	2.11369	0.170622	1	0.507525	0.651527	FANCC; SLC1A2; ZIC4;
PPARG	14	2016	18.9189	1.80565	0.0204282	1	0.236361	0.303424	BCKDHB; LENG9; THADA; SLC25A27; FANCC; INF2; SLC1A2; ZIC4; APP; DLC1; CACNA2D1; PEX1; NGEF; ANKK1;
HSF1	4	806	5.40541	1.29269	0.376005	1	0.699043	0.897385	INVS; SLC1A2; STX12; APP;
ETV7	3	1049	4.05405	0.745549	0.775958	1	0.993605	1	THADA; MANBAL; INVS;
NR5A2	3	486	4.05405	1.6092	0.287694	1	0.638279	0.819381	THADA; DLGAP4; SLC1A2;
TEAD1	1	422	1.35135	0.621853	0.807019	1	1	1	APLP2;
ARNT	3	403	4.05405	1.94062	0.202546	1	0.536615	0.688871	UNC79; SLC1A2; USP28;
BARX1	4	382	5.40541	2.72746	0.0597011	1	0.313431	0.402361	ZMAT4; PARD3; GRID2; PEX1;
BSX	1	268	1.35135	0.979173	0.646739	1	0.905435	1	CYP39A1;
DMBX1	4	368	5.40541	2.83122	0.0534501	1	0.287808	0.369469	THADA; DYNC1I2; PIP4K2A; TSPAN9;
GSC	6	379	8.10811	4.12015	0.00338145	0.710104	0.124466	0.159781	THADA; DYNC1I2; PIP4K2A; TSPAN9; GRID2; CACNA2D1;
HNF4A	16	3015	21.6216	1.37972	0.108762	1	0.407858	0.523581	BCKDHB; NDUFA3; THADA; SLC25A27; MANBAL; DLGAP4; ITCH; UNC79; INVS; ZMAT4; SLC1A2; ZIC4; CYP39A1; PIGU; DLC1; CD320;
HOXA3	5	573	6.75676	2.27177	0.0697043	1	0.332679	0.427072	DLGAP4; PARD3; VWC2; APP; GRID2;
HOXB3	4	335	5.40541	3.11011	0.0402192	1	0.267587	0.343511	PARD3; APP; GRID2; PEX1;
HOXD8	4	811	5.40541	1.28472	0.380412	1	0.699043	0.897385	THADA; PARD3; COL28A1; ZPBP;
ONECUT1	6	564	8.10811	2.76871	0.021385	1	0.236361	0.303424	BCKDHB; DYNC1I2; CACNA2D1; COL28A1; PEX1; USP28;
PAX7	4	467	5.40541	2.23104	0.105473	1	0.402715	0.516978	THADA; ZMAT4; DLC1; CACNA2D1;
POU4F3	3	687	4.05405	1.13839	0.495686	1	0.817296	1	THADA; EPHA6; CACNA2D1;
PRRX2	5	597	6.75676	2.18045	0.0799088	1	0.349601	0.448795	THADA; PARD3; GRID2; CACNA2D1; PEX1;
VAX2	5	434	6.75676	2.99935	0.0258754	1	0.254677	0.326938	THADA; DYNC1I2; PARD3; PIGU; DLC1;
VSX2	9	595	12.1622	3.9345	0.000450919	0.0946929	0.0473465	0.0607802	THADA; DYNC1I2; ZMAT4; PARD3; SLC1A2; SPG20; AK8; GRID2; CACNA2D1;
CACD	4	514	5.40541	2.02704	0.136061	1	0.454363	0.583281	DLGAP4; TSPAN9; LENG8; ST14;
HOXB13	3	526	4.05405	1.48683	0.329926	1	0.687116	0.882074	DYNC1I2; ZIC4; OPCML;
ZNF238	5	799	6.75676	1.6292	0.193671	1	0.528195	0.678062	DLGAP4; TSPAN9; SLC1A2; APP; CACNA2D1;
ZNF513	5	799	6.75676	1.6292	0.193671	1	0.528195	0.678062	DLGAP4; TSPAN9; SLC1A2; APP; CACNA2D1;
MYC	7	1086	9.45946	1.67716	0.123679	1	0.447803	0.574859	THADA; DLGAP4; INF2; UNC79; ATG5; CD320; USP28;
MYF5	9	1856	12.1622	1.26134	0.28332	1	0.638279	0.819381	PRPF31; DLGAP4; INVS; PARD3; ZIC4; GRID2; CACNA2D1; NGEF; DRD2;
FOXD1	1	334	1.35135	0.78569	0.727213	1	0.951488	1	CACNA2D1;
POU6F1	6	655	8.10811	2.38405	0.0401781	1	0.267587	0.343511	THADA; DYNC1I2; SLC1A2; APP; GRID2; CACNA2D1;
ASCL2	6	1499	8.10811	1.04174	0.521867	1	0.841252	1	PIP4K2A; TSPAN9; CERS4; EPHA6; CACNA2D1; NGEF;
BARHL1	4	509	5.40541	2.04695	0.132647	1	0.454363	0.583281	ZIC4; AK8; APP; GRID2;
ESRRA	9	917	12.1622	2.55294	0.00841827	1	0.146467	0.188025	THADA; DYNC1I2; SLC25A27; DLGAP4; ZMAT4; CYP39A1; APP; PEX1; OPCML;
GBX1	3	199	4.05405	3.92989	0.0414295	1	0.267587	0.343511	PARD3; DLC1; PEX1;
GBX2	4	302	5.40541	3.44994	0.029106	1	0.254677	0.326938	SLC25A27; DLGAP4; PARD3; PEX1;
LHX4	2	392	2.7027	1.33226	0.447072	1	0.763293	0.979865	PARD3; SLC1A2;
POU3F4	2	366	2.7027	1.4269	0.412683	1	0.728263	0.934896	TSPAN9; APP;
TCF12	2	1099	2.7027	0.475208	0.929906	1	1	1	NXN; FANCC;
ELF2	1	780	1.35135	0.336442	0.953583	1	1	1	DLGAP4;
ESR1	2	696	2.7027	0.75036	0.753635	1	0.97094	1	THADA; DLGAP4;
FOS	8	1754	10.8108	1.18656	0.362003	1	0.691096	0.887184	THADA; MANBAL; DLGAP4; ITCH; INF2; TSPAN9; SLC1A2; SPG20;
FOSB	8	1754	10.8108	1.18656	0.362003	1	0.691096	0.887184	THADA; MANBAL; DLGAP4; ITCH; INF2; TSPAN9; SLC1A2; SPG20;
JUN	8	1754	10.8108	1.18656	0.362003	1	0.691096	0.887184	THADA; MANBAL; DLGAP4; ITCH; INF2; TSPAN9; SLC1A2; SPG20;
JUNB	8	1754	10.8108	1.18656	0.362003	1	0.691096	0.887184	THADA; MANBAL; DLGAP4; ITCH; INF2; TSPAN9; SLC1A2; SPG20;
JUND	8	1754	10.8108	1.18656	0.362003	1	0.691096	0.887184	THADA; MANBAL; DLGAP4; ITCH; INF2; TSPAN9; SLC1A2; SPG20;
NR6A1	5	769	6.75676	1.69276	0.174009	1	0.507525	0.651527	PRM1; ZMAT4; TTYH1; SLC1A2; EPHA6;
RAB40B	7	806	9.45946	2.25978	0.0351834	1	0.254776	0.327065	THADA; SLC25A27; ITCH; FANCC; EPHA6; CYP39A1; PEX1;
RARA	7	806	9.45946	2.25978	0.0351834	1	0.254776	0.327065	THADA; SLC25A27; ITCH; FANCC; EPHA6; CYP39A1; PEX1;
SPI1	2	814	2.7027	0.641587	0.826572	1	1	1	ZIC4; GRID2;
BARX2	1	296	1.35135	0.886552	0.683399	1	0.9141	1	APP;
DBX2	4	408	5.40541	2.55366	0.0723016	1	0.337407	0.433141	THADA; DYNC1I2; APP; DLC1;
EN1	6	466	8.10811	3.35095	0.00906703	1	0.146467	0.188025	DLGAP4; PARD3; ZIC4; APP; DLC1; CACNA2D1;
FOXC1	1	301	1.35135	0.871825	0.689538	1	0.916475	1	ZIC4;
HOXA5	9	916	12.1622	2.55572	0.00836124	1	0.146467	0.188025	THADA; SLC25A27; PARD3; TSPAN9; SLC1A2; APP; DLC1; GRID2; CACNA2D1;
HOXA7	2	527	2.7027	0.990983	0.605847	1	0.90061	1	SLC1A2; APP;
HOXB6	1	123	1.35135	2.13339	0.378581	1	0.699043	0.897385	DLGAP4;
HOXB7	3	388	4.05405	2.01564	0.187851	1	0.525983	0.675222	THADA; APP; DLC1;
HOXB8	2	225	2.7027	2.32104	0.214646	1	0.536615	0.688871	APP; DLC1;
ISX	2	265	2.7027	1.97071	0.271559	1	0.632408	0.811844	PARD3; PEX1;
LHX8	2	223	2.7027	2.34186	0.211826	1	0.536615	0.688871	ZMAT4; PARD3;
MNX1	2	311	2.7027	1.67923	0.33691	1	0.687116	0.882074	PARD3; PEX1;
MSX1	1	234	1.35135	1.12144	0.596559	1	0.894839	1	APP;
NKX1-1	3	146	4.05405	5.3564	0.0187739	1	0.236361	0.303424	DLGAP4; PARD3; COL28A1;
PAX6	6	557	8.10811	2.8035	0.0202527	1	0.236361	0.303424	DYNC1I2; PARD3; TSPAN9; CYP39A1; DLC1; CACNA2D1;
PBX1	8	741	10.8108	2.80865	0.00750529	1	0.146467	0.188025	DYNC1I2; DLGAP4; ITCH; FANCC; PIGU; DLC1; CACNA2D1; COL28A1;
POU5F1	6	373	8.10811	4.18642	0.00312661	0.656587	0.124466	0.159781	TTYH1; SLC1A2; ZIC4; GRID2; CACNA2D1; PEX1;
PRRX1	4	389	5.40541	2.67838	0.0629675	1	0.318851	0.40932	DLGAP4; PARD3; SLC1A2; APP;
REST	7	765	9.45946	2.38089	0.0275815	1	0.254677	0.326938	DYNC1I2; DLGAP4; PIP4K2A; ZIC4; APP; NGEF; DRD2;
SOX1	1	276	1.35135	0.950792	0.657621	1	0.908555	1	CACNA2D1;
TGIF1	7	1034	9.45946	1.7615	0.102284	1	0.402715	0.516978	THADA; SLC25A27; ITCH; PIP4K2A; CYP39A1; DLC1; COL28A1;
CRX	2	349	2.7027	1.4964	0.389655	1	0.705411	0.905559	SLC1A2; COL28A1;
ESR2	2	464	2.7027	1.12553	0.536167	1	0.846579	1	THADA; FANCC;
GLI1	1	148	1.35135	1.77304	0.436068	1	0.760608	0.976418	DLGAP4;
HENMT1	6	1144	8.10811	1.365	0.277055	1	0.632408	0.811844	DLGAP4; TSPAN9; CERS4; SLC1A2; CYP39A1; OPCML;
INSM1	3	487	4.05405	1.6059	0.288745	1	0.638279	0.819381	CFAP69; HERC5; GRID2;
NHLH1	6	1144	8.10811	1.365	0.277055	1	0.632408	0.811844	DLGAP4; TSPAN9; CERS4; SLC1A2; CYP39A1; OPCML;
NR1H4	1	62	1.35135	4.23203	0.212921	1	0.536615	0.688871	APP;
ZEB1	1	401	1.35135	0.654418	0.790373	1	0.999869	1	APP;
ZFP161	5	1137	6.75676	1.14489	0.446381	1	0.763293	0.979865	DLGAP4; UNC79; SPG20; EPHA6; USP28;
BACH2	2	628	2.7027	0.831608	0.700808	1	0.925596	1	INF2; ABCG2;
EBF1	2	205	2.7027	2.54748	0.186648	1	0.525983	0.675222	DLGAP4; INVS;
HOXA13	2	309	2.7027	1.6901	0.334094	1	0.687116	0.882074	DYNC1I2; CACNA2D1;
MSX2	2	344	2.7027	1.51815	0.382809	1	0.699043	0.897385	PARD3; PEX1;
NOBOX	6	621	8.10811	2.51458	0.0322387	1	0.254776	0.327065	SLC25A27; DLGAP4; PARD3; VWC2; APP; CACNA2D1;
TFAP4	4	1280	5.40541	0.813992	0.73448	1	0.952103	1	DYNC1I2; ZMAT4; TSPAN9; CACNA2D1;
ATF3	4	800	5.40541	1.30238	0.370715	1	0.699043	0.897385	THADA; AASDH; LENG8; SLC1A2;
TAL1	3	1113	4.05405	0.702678	0.809595	1	1	1	PRM1; DLGAP4; APP;
HOXA9	8	729	10.8108	2.85488	0.0068277	1	0.146467	0.188025	BCKDHB; DYNC1I2; ZIC4; EPHA6; COL28A1; PEX1; OPCML; USP28;
RUNX1	1	37	1.35135	7.09074	0.133064	1	0.454363	0.583281	DLC1;
LMO2	4	610	5.40541	1.70803	0.20787	1	0.536615	0.688871	INVS; APP; DLC1; GRID2;
GATA1	3	728	4.05405	1.07428	0.534939	1	0.846579	1	THADA; FANCC; GRID2;
FOXD3	5	361	6.75676	3.60585	0.0127005	1	0.190508	0.244562	THADA; DYNC1I2; PARD3; TSPAN9; CACNA2D1;
ISL2	4	515	5.40541	2.0231	0.136749	1	0.454363	0.583281	THADA; ZIC4; AK8; CACNA2D1;
ZNF143	6	618	8.10811	2.52678	0.0315922	1	0.254776	0.327065	NDUFA3; DLGAP4; ITCH; CACNA2D1; ZW10; ZBTB44;
CDX2	2	253	2.7027	2.06418	0.254425	1	0.612368	0.786118	DYNC1I2; PIP4K2A;
FOXO1	1	192	1.35135	1.36674	0.524781	1	0.841252	1	NXN;
GFI1	2	552	2.7027	0.946103	0.631263	1	0.901213	1	TRPC3; GRID2;
HMX1	3	240	4.05405	3.25856	0.0652885	1	0.318851	0.40932	THADA; AK8; APP;
HOXB9	3	537	4.05405	1.45638	0.341564	1	0.687116	0.882074	THADA; DYNC1I2; ZIC4;
PAX4	2	175	2.7027	2.98416	0.145882	1	0.464169	0.59587	CYP39A1; CACNA2D1;
EOMES	1	291	1.35135	0.901784	0.67714	1	0.9141	1	DLGAP4;
POU3F3	1	59	1.35135	4.44718	0.203735	1	0.536615	0.688871	ZIC4;
T	1	46	1.35135	5.70372	0.162693	1	0.502435	0.644993	DYNC1I2;
TBX5	1	204	1.35135	1.28635	0.546485	1	0.856432	1	DYNC1I2;
STRA13	2	574	2.7027	0.909841	0.652579	1	0.90756	1	ZMAT4; USP28;
ZIC1	2	548	2.7027	0.953008	0.627282	1	0.901213	1	DLGAP4; PRDM10;
DBX1	3	239	4.05405	3.2722	0.0646446	1	0.318851	0.40932	THADA; DYNC1I2; DLC1;
FOXJ2	4	299	5.40541	3.48456	0.0281998	1	0.254677	0.326938	THADA; DYNC1I2; DLGAP4; CACNA2D1;
ELF1	2	585	2.7027	0.892734	0.662871	1	0.909823	1	THADA; STX12;
ITGAL	1	178	1.35135	1.47423	0.498161	1	0.817296	1	DLGAP4;
ESX1	2	266	2.7027	1.9633	0.272987	1	0.632408	0.811844	THADA; DLC1;
TLX2	1	60	1.35135	4.37307	0.206809	1	0.536615	0.688871	DLC1;
DLX5	3	220	4.05405	3.55478	0.0529889	1	0.287808	0.369469	CYP39A1; APP; CACNA2D1;
ATF4	3	315	4.05405	2.48274	0.121389	1	0.447222	0.574114	THADA; ATG5; LENG8;
ELF3	4	437	5.40541	2.3842	0.0878359	1	0.368911	0.473583	THADA; DYNC1I2; INVS; CACNA2D1;
SPDEF	1	189	1.35135	1.38844	0.519196	1	0.841252	1	CERS4;
PAX5	1	149	1.35135	1.76114	0.438255	1	0.760608	0.976418	ZIC4;
NKX3-1	2	61	2.7027	8.5602	0.0230962	1	0.242511	0.311319	CYP39A1; CACNA2D1;
RBPJ	2	235	2.7027	2.22228	0.228799	1	0.565268	0.725654	TTYH1; COL4A1;

## Sheet: Clinical phenotype
Analysis: Clinical phenotype
Dataset name: Working Cow
Number of genes in the dataset: 74
Number of genes in the dataset (which are available in Clinical phenotype database) :12
Number of genes in background: 19230
Is analysis quantitative: No
						Corrected p-values
Clinical phenotype	No. of genes in the dataset	No.of genes in the background dataset	Percentage of genes	Fold enrichment	P-value (Hypergeometric test)	Bonferroni method	BH method	Q-value (Storey-Tibshirani method)
Abdomen	3	621	4.05405	1.25938	0.429449	1	1	1	BCKDHB; INVS; PEX1;
Abnormal electroretinogram	1	3	1.35135	87.1854	0.0115007	1	1	1	PEX1;
Abnormal helices	1	1	1.35135	259.83	0.00384815	1	0.876903	1	PEX1;
Absence of corticomedullary differentiation (ultrasound)	1	1	1.35135	259.83	0.00384815	1	0.876903	1	INVS;
Absent liver peroxisomes	1	1	1.35135	259.83	0.00384815	1	0.876903	1	PEX1;
Absent renal peroxisomes	1	1	1.35135	259.83	0.00384815	1	0.876903	1	PEX1;
Agenesis/hypoplasic corpus collosum	1	1	1.35135	259.83	0.00384815	1	0.876903	1	PEX1;
Agoraphobia	1	2	1.35135	130.561	0.0076817	1	1	1	DRD2;
Albuminuria	1	1	1.35135	259.83	0.00384815	1	0.876903	1	PEX1;
Allelic to early-onset familial Alzheimer disease (AD1,	1	1	1.35135	259.83	0.00384815	1	0.876903	1	APP;
Aminoaciduria	1	16	1.35135	16.3915	0.0598477	1	1	1	PEX1;
Amniotic Fluid	1	68	1.35135	3.85867	0.23098	1	1	1	INVS;
Anemia	1	43	1.35135	6.10156	0.15293	1	1	1	FANCC;
Anemic pallor	1	3	1.35135	87.1854	0.0115007	1	1	1	FANCC;
Anteverted nares	1	36	1.35135	7.28765	0.129709	1	1	1	PEX1;
Anxiety	1	18	1.35135	14.5712	0.0670756	1	1	1	DRD2;
Arthritis	1	14	1.35135	18.7315	0.0525645	1	1	1	ABCG2;
A subset of patients may have congenital abnormalities of the ocular anterior segment	1	1	1.35135	259.83	0.00384815	1	0.876903	1	COL4A1;
Ataxia	1	130	1.35135	2.01852	0.395236	1	1	1	BCKDHB;
Autosomal dominant	5	747	6.75676	1.74261	0.160124	1	1	1	PRPF31; COL4A1; APP; OPCML; DRD2;
Autosomal dominant form	1	37	1.35135	7.09074	0.133064	1	1	1	ABCG2;
Autosomal recessive	5	924	6.75676	1.4088	0.282777	1	1	1	BCKDHB; INVS; SPG20; PEX1; ST14;
Autosomal recessive with at least two loci and multiple alleles	1	2	1.35135	130.561	0.0076817	1	1	1	FANCC;
Axenfeld-Rieger anomalies (reported in 1 family)	1	1	1.35135	259.83	0.00384815	1	0.876903	1	COL4A1;
Behavioral Psychiatric Manifestations	2	200	2.7027	2.61116	0.179734	1	1	1	SPG20; DRD2;
Bell-shaped thorax	1	2	1.35135	130.561	0.0076817	1	1	1	PEX1;
Blepharitis	1	6	1.35135	43.6653	0.0228709	1	1	1	ST14;
Blindness (onset in 30s)	1	1	1.35135	259.83	0.00384815	1	0.876903	1	PRPF31;
Brachydactyly	1	64	1.35135	4.0998	0.218986	1	1	1	SPG20;
Brain MRI shows diffusion abnormalities	1	3	1.35135	87.1854	0.0115007	1	1	1	BCKDHB;
BRAIN SMALL VESSEL DISEASE WITH HEMORRHAGE	1	1	1.35135	259.83	0.00384815	1	0.876903	1	COL4A1;
Branched chain ketoaciduria (alpha-keto isocaproate, alpha-keto-beta methylisovalerate, alpha-keto isovalerate)	1	3	1.35135	87.1854	0.0115007	1	1	1	BCKDHB;
Breech presentation	1	7	1.35135	37.4363	0.0266322	1	1	1	PEX1;
Brushfield spots	1	1	1.35135	259.83	0.00384815	1	0.876903	1	PEX1;
Calcifications	1	1	1.35135	259.83	0.00384815	1	0.876903	1	COL4A1;
Camptodactyly	1	36	1.35135	7.28765	0.129709	1	1	1	SPG20;
Cardiac	1	55	1.35135	4.77055	0.191323	1	1	1	FANCC;
Cardiovascular	3	446	4.05405	1.75352	0.24602	1	1	1	INVS; APP; PEX1;
Cataracts	1	49	1.35135	5.35458	0.172346	1	1	1	PEX1;
Central Nervous System	6	887	8.10811	1.7605	0.125926	1	1	1	BCKDHB; SPG20; COL4A1; APP; PEX1; DRD2;
Central pili mono bifurcati	1	1	1.35135	259.83	0.00384815	1	0.876903	1	ST14;
Cerebellar atrophy	2	56	2.7027	9.32437	0.0196767	1	1	1	SPG20; COL4A1;
Cerebellar signs	1	11	1.35135	23.8354	0.0415352	1	1	1	SPG20;
Cerebral amyloid angiopathy	1	1	1.35135	259.83	0.00384815	1	0.876903	1	APP;
CEREBRAL AMYLOID ANGIOPATHY, APP-RELATED	1	1	1.35135	259.83	0.00384815	1	0.876903	1	APP;
Cerebral artery amyloidosis (amyloid deposition in cerebral arteries)	1	1	1.35135	259.83	0.00384815	1	0.876903	1	APP;
Cerebral edema	1	8	1.35135	32.7626	0.0303792	1	1	1	BCKDHB;
Cerebral infarction	1	1	1.35135	259.83	0.00384815	1	0.876903	1	APP;
Cerebral ischemia	1	2	1.35135	130.561	0.0076817	1	1	1	APP;
Chest	1	243	1.35135	1.07991	0.610489	1	1	1	PEX1;
Chronic tubulointerstitial nephritis	1	1	1.35135	259.83	0.00384815	1	0.876903	1	INVS;
Classic severe (onset of symptoms 4 to 7 days of age)	1	3	1.35135	87.1854	0.0115007	1	1	1	BCKDHB;
Clinodactyly	1	39	1.35135	6.7272	0.139737	1	1	1	SPG20;
Clitoromegaly	1	7	1.35135	37.4363	0.0266322	1	1	1	PEX1;
Coma	1	48	1.35135	5.46612	0.169141	1	1	1	BCKDHB;
Congenital heart defect	1	21	1.35135	12.4906	0.0778149	1	1	1	FANCC;
Conical primary teeth (rare)	1	1	1.35135	259.83	0.00384815	1	0.876903	1	ST14;
Contractures	1	18	1.35135	14.5712	0.0670756	1	1	1	SPG20;
Corneal clouding	1	10	1.35135	26.2166	0.0378307	1	1	1	PEX1;
Corneal opacity	1	4	1.35135	65.4434	0.0153052	1	1	1	ST14;
Cortical microcysts	1	2	1.35135	130.561	0.0076817	1	1	1	INVS;
Cryptorchidism	1	101	1.35135	2.59804	0.323235	1	1	1	PEX1;
Cubitus valgus	1	9	1.35135	29.1263	0.034112	1	1	1	PEX1;
Curly hair	1	4	1.35135	65.4434	0.0153052	1	1	1	ST14;
Death in untreated children	1	3	1.35135	87.1854	0.0115007	1	1	1	BCKDHB;
Death usually in first year of life	1	1	1.35135	259.83	0.00384815	1	0.876903	1	PEX1;
Decreased dihydroxyacetone phosphate acyltransferase (DHAP-AT) activity	1	1	1.35135	259.83	0.00384815	1	0.876903	1	PEX1;
Decreased penetrance	1	2	1.35135	130.561	0.0076817	1	1	1	COL4A1;
Decreased plasmalogen	1	1	1.35135	259.83	0.00384815	1	0.876903	1	PEX1;
Deep hypointensities (MRI, T2) suggestive of past microbleeds	1	1	1.35135	259.83	0.00384815	1	0.876903	1	COL4A1;
Delayed bone age	1	31	1.35135	8.4627	0.112739	1	1	1	PEX1;
Delayed cognitive development	1	2	1.35135	130.561	0.0076817	1	1	1	SPG20;
Delayed motor development	1	55	1.35135	4.77055	0.191323	1	1	1	SPG20;
Dementia, progressive, with onset of disease	1	1	1.35135	259.83	0.00384815	1	0.876903	1	APP;
Depression	1	37	1.35135	7.09074	0.133064	1	1	1	DRD2;
Dihydrolipoyl dehydrogenase (E3)-deficient	1	3	1.35135	87.1854	0.0115007	1	1	1	BCKDHB;
Dilated perivascular spaces	1	1	1.35135	259.83	0.00384815	1	0.876903	1	COL4A1;
Distal amyotrophy, especially of hands and feet	1	1	1.35135	259.83	0.00384815	1	0.876903	1	SPG20;
Drooling	1	14	1.35135	18.7315	0.0525645	1	1	1	SPG20;
Dysarthria	1	118	1.35135	2.22378	0.366408	1	1	1	SPG20;
Dysmetria	1	16	1.35135	16.3915	0.0598477	1	1	1	SPG20;
Dysplastic hair	1	1	1.35135	259.83	0.00384815	1	0.876903	1	ST14;
Dystonia (may spontaneously remit in childhood or adolescence)	1	2	1.35135	130.561	0.0076817	1	1	1	DRD2;
Ears	1	442	1.35135	0.593715	0.821657	1	1	1	PEX1;
Electron Microscopy	1	27	1.35135	9.71596	0.0989289	1	1	1	ST14;
Elevated long chain fatty acids	1	2	1.35135	130.561	0.0076817	1	1	1	PEX1;
Elevated plasma alloisoleucine	1	3	1.35135	87.1854	0.0115007	1	1	1	BCKDHB;
Elevated plasma branched chain amino acids (leucine, isoleucine, valine)	1	3	1.35135	87.1854	0.0115007	1	1	1	BCKDHB;
Elevated serum creatinine	1	1	1.35135	259.83	0.00384815	1	0.876903	1	INVS;
Elevated serum iron and iron binding capacity	1	1	1.35135	259.83	0.00384815	1	0.876903	1	PEX1;
Emotional lability (variable)	1	1	1.35135	259.83	0.00384815	1	0.876903	1	SPG20;
Endocrine Features	1	155	1.35135	1.69298	0.451202	1	1	1	PEX1;
Enlarged, hyperechogenic kidneys (ultrasound)	1	1	1.35135	259.83	0.00384815	1	0.876903	1	INVS;
Epicanthal folds	1	61	1.35135	4.3014	0.209871	1	1	1	PEX1;
Exotropia	1	6	1.35135	43.6653	0.0228709	1	1	1	COL4A1;
Extensor plantar responses	1	65	1.35135	4.03674	0.222002	1	1	1	SPG20;
External Features	1	180	1.35135	1.45785	0.502052	1	1	1	PEX1;
External Genitalia (Female)	1	50	1.35135	5.24751	0.175539	1	1	1	PEX1;
External Genitalia (Male)	1	151	1.35135	1.73782	0.442604	1	1	1	PEX1;
Eyes	5	826	6.75676	1.57595	0.212023	1	1	1	PRPF31; SPG20; COL4A1; PEX1; ST14;
Face	3	433	4.05405	1.80617	0.232697	1	1	1	SPG20; COL4A1; PEX1;
Facial paresis	1	1	1.35135	259.83	0.00384815	1	0.876903	1	COL4A1;
Failure to thrive	1	202	1.35135	1.29909	0.542937	1	1	1	PEX1;
Feeding problems	1	11	1.35135	23.8354	0.0415352	1	1	1	BCKDHB;
Feet	2	345	2.7027	1.51375	0.384181	1	1	1	SPG20; PEX1;
Five clinical variants of MSUD unassociated with genotype	1	3	1.35135	87.1854	0.0115007	1	1	1	BCKDHB;
Flat face	1	20	1.35135	13.1149	0.0742488	1	1	1	PEX1;
Flat occiput	1	6	1.35135	43.6653	0.0228709	1	1	1	PEX1;
Fluid-filled cavity within the cerebral hemispheres, can be unilateral or bilateral and may or may not communicate with cerebrospinal fluid (CSF) spaces	1	1	1.35135	259.83	0.00384815	1	0.876903	1	COL4A1;
Focal cortical dysplasia	1	1	1.35135	259.83	0.00384815	1	0.876903	1	COL4A1;
Follicular atrophoderma (in some patients)	1	1	1.35135	259.83	0.00384815	1	0.876903	1	ST14;
Fragile hair	1	2	1.35135	130.561	0.0076817	1	1	1	ST14;
Frequent loss of heterozygosity at 6q24-q27	1	6	1.35135	43.6653	0.0228709	1	1	1	OPCML;
Gastrointestinal	2	425	2.7027	1.22881	0.489093	1	1	1	BCKDHB; PEX1;
Genetic heterogeneity	2	142	2.7027	3.67761	0.103782	1	1	1	APP; PEX1;
Genetic heterogeneity, see SPG5A (	1	1	1.35135	259.83	0.00384815	1	0.876903	1	SPG20;
Genitourinary	2	478	2.7027	1.09257	0.552342	1	1	1	INVS; PEX1;
Glaucoma	1	35	1.35135	7.49581	0.126341	1	1	1	PEX1;
Growth	4	609	5.40541	1.71084	0.20707	1	1	1	FANCC; SPG20; PEX1; ST14;
GU	1	73	1.35135	3.59441	0.245716	1	1	1	FANCC;
Hair	1	240	1.35135	1.09341	0.605899	1	1	1	ST14;
Hallucinations	1	30	1.35135	8.74469	0.109306	1	1	1	BCKDHB;
Hammertoes	1	6	1.35135	43.6653	0.0228709	1	1	1	SPG20;
Hands	2	349	2.7027	1.4964	0.389655	1	1	1	SPG20; PEX1;
Head	1	345	1.35135	0.760639	0.73874	1	1	1	PEX1;
Head and Neck	6	954	8.10811	1.63686	0.160571	1	1	1	PRPF31; SPG20; COL4A1; PEX1; ST14; DRD2;
Heart	1	351	1.35135	0.747637	0.744823	1	1	1	PEX1;
HEENT	1	28	1.35135	9.36909	0.102401	1	1	1	FANCC;
Height	1	290	1.35135	0.904894	0.675873	1	1	1	SPG20;
Hematology	1	229	1.35135	1.14592	0.58861	1	1	1	COL4A1;
Heme	1	78	1.35135	3.36403	0.260174	1	1	1	FANCC;
Hemolytic anemia	1	24	1.35135	10.93	0.0884322	1	1	1	COL4A1;
Hemosiderin deposition	1	1	1.35135	259.83	0.00384815	1	0.876903	1	COL4A1;
Hepatomegaly	1	130	1.35135	2.01852	0.395236	1	1	1	PEX1;
Heterotopias/abnormal migration	1	1	1.35135	259.83	0.00384815	1	0.876903	1	PEX1;
High arched palate	1	32	1.35135	8.19832	0.116159	1	1	1	PEX1;
High forehead	1	13	1.35135	20.1713	0.048902	1	1	1	PEX1;
Hyaline thickening of cerebral arteries	1	1	1.35135	259.83	0.00384815	1	0.876903	1	APP;
Hydrocephalus	1	49	1.35135	5.35458	0.172346	1	1	1	COL4A1;
Hydronephrosis	1	38	1.35135	6.90419	0.136407	1	1	1	PEX1;
Hyperextensible hand joints	1	1	1.35135	259.83	0.00384815	1	0.876903	1	SPG20;
Hyperkalemia	1	8	1.35135	32.7626	0.0303792	1	1	1	INVS;
Hyperkalemic metabolic acidosis	1	1	1.35135	259.83	0.00384815	1	0.876903	1	INVS;
Hyperkeratosis of hair infundibulum	1	1	1.35135	259.83	0.00384815	1	0.876903	1	ST14;
Hyperreflexia	1	122	1.35135	2.15087	0.376165	1	1	1	SPG20;
Hypertelorism	2	121	2.7027	4.31583	0.0791646	1	1	1	SPG20; PEX1;
Hypertension	1	57	1.35135	4.6032	0.197553	1	1	1	INVS;
Hypertonia	1	21	1.35135	12.4906	0.0778149	1	1	1	BCKDHB;
Hypoglycemia	1	55	1.35135	4.77055	0.191323	1	1	1	BCKDHB;
Hypohidrosis (in some patients)	1	1	1.35135	259.83	0.00384815	1	0.876903	1	ST14;
Hypoplastic olfactory lobes	1	1	1.35135	259.83	0.00384815	1	0.876903	1	PEX1;
Hyporeflexia or areflexia	1	2	1.35135	130.561	0.0076817	1	1	1	PEX1;
Hypospadias	1	55	1.35135	4.77055	0.191323	1	1	1	PEX1;
Hypotonia	2	233	2.7027	2.24135	0.225962	1	1	1	BCKDHB; PEX1;
Hypotonia (rare)	1	2	1.35135	130.561	0.0076817	1	1	1	DRD2;
Hypotrichosis (improves with age in some patients)	1	1	1.35135	259.83	0.00384815	1	0.876903	1	ST14;
Ichthyosis, congenital	1	1	1.35135	259.83	0.00384815	1	0.876903	1	ST14;
Incomplete penetrance	1	36	1.35135	7.28765	0.129709	1	1	1	PRPF31;
Increased phytanic acid	1	1	1.35135	259.83	0.00384815	1	0.876903	1	PEX1;
Increased rate of uric acid synthesis	1	1	1.35135	259.83	0.00384815	1	0.876903	1	ABCG2;
Increased serum creatine kinase	1	32	1.35135	8.19832	0.116159	1	1	1	COL4A1;
Infantile hemiparesis	1	1	1.35135	259.83	0.00384815	1	0.876903	1	COL4A1;
Infants occasionally mistaken as having Down syndrome	1	1	1.35135	259.83	0.00384815	1	0.876903	1	PEX1;
In inbred Old Order Mennonite population of Lancaster County, MSUD prevalence is 1/176 newborns	1	3	1.35135	87.1854	0.0115007	1	1	1	BCKDHB;
Intermediate	1	3	1.35135	87.1854	0.0115007	1	1	1	BCKDHB;
Intermittent	1	3	1.35135	87.1854	0.0115007	1	1	1	BCKDHB;
Internal Genitalia (Male)	1	148	1.35135	1.77304	0.436068	1	1	1	PEX1;
Intrahepatic biliary dysgenesis	1	2	1.35135	130.561	0.0076817	1	1	1	PEX1;
Joints	1	23	1.35135	11.405	0.0849066	1	1	1	ABCG2;
Ketosis	1	7	1.35135	37.4363	0.0266322	1	1	1	BCKDHB;
Kidney malformation	1	3	1.35135	87.1854	0.0115007	1	1	1	FANCC;
Kidneys	2	276	2.7027	1.89217	0.287262	1	1	1	INVS; PEX1;
Knee and ankle clonus	1	2	1.35135	130.561	0.0076817	1	1	1	SPG20;
Kyphoscoliosis	1	34	1.35135	7.71621	0.12296	1	1	1	SPG20;
Lab	3	266	4.05405	2.94007	0.0830496	1	1	1	FANCC; ABCG2; OPCML;
Laboratory Abnormalities	4	712	5.40541	1.46335	0.293465	1	1	1	BCKDHB; INVS; COL4A1; PEX1;
Lactic acidosis in E3-deficiency	1	3	1.35135	87.1854	0.0115007	1	1	1	BCKDHB;
Lamellar body-like deposits in stratum corneum	1	1	1.35135	259.83	0.00384815	1	0.876903	1	ST14;
Large fontanelles	1	13	1.35135	20.1713	0.048902	1	1	1	PEX1;
Lethargy	1	64	1.35135	4.0998	0.218986	1	1	1	BCKDHB;
Life-threatening metabolic decompensation	1	3	1.35135	87.1854	0.0115007	1	1	1	BCKDHB;
Limbs	2	339	2.7027	1.54054	0.375931	1	1	1	SPG20; PEX1;
Liver	1	256	1.35135	1.02507	0.629775	1	1	1	PEX1;
Long, curly dark upper eyelashes (in some patients)	1	1	1.35135	259.83	0.00384815	1	0.876903	1	ST14;
Long tract signs	1	13	1.35135	20.1713	0.048902	1	1	1	APP;
Low birth weight	1	25	1.35135	10.4929	0.0919445	1	1	1	FANCC;
Lower limb spasticity	1	17	1.35135	15.4279	0.0634685	1	1	1	SPG20;
Lower limb weakness	1	16	1.35135	16.3915	0.0598477	1	1	1	SPG20;
Lung	2	171	2.7027	3.05396	0.1406	1	1	1	INVS; PEX1;
Macrocephaly	1	60	1.35135	4.37307	0.206809	1	1	1	PEX1;
Macular degeneration (in some patients)	1	1	1.35135	259.83	0.00384815	1	0.876903	1	PRPF31;
Maple syrup urine odor	1	3	1.35135	87.1854	0.0115007	1	1	1	BCKDHB;
Marked acanthosis	1	1	1.35135	259.83	0.00384815	1	0.876903	1	ST14;
Maternal imprinting of SGCE results in reduced penetrance of the disorder when the mutation is inherited from the mother	1	2	1.35135	130.561	0.0076817	1	1	1	DRD2;
Mental retardation	1	200	1.35135	1.31208	0.539361	1	1	1	FANCC;
Mental retardation if untreated	1	5	1.35135	52.3809	0.0190952	1	1	1	BCKDHB;
Metabolic Features	2	195	2.7027	2.67811	0.172862	1	1	1	BCKDHB; INVS;
Metatarsus adductus	1	7	1.35135	37.4363	0.0266322	1	1	1	PEX1;
Microbleeds (less than 5 mm in diameter) occur at the gray-white matter junction in the cerebral hemispheres and cerebellum and do not occur in the thalamus, basal ganglia, or brainstem	1	1	1.35135	259.83	0.00384815	1	0.876903	1	APP;
Microcephaly	1	129	1.35135	2.03417	0.392884	1	1	1	FANCC;
Micrognathia	1	121	1.35135	2.16865	0.37374	1	1	1	PEX1;
Migraine with aura	1	5	1.35135	52.3809	0.0190952	1	1	1	COL4A1;
Miscellaneous	8	1228	10.8108	1.6948	0.0989091	1	1	1	BCKDHB; PRPF31; INVS; SPG20; COL4A1; APP; PEX1; DRD2;
Mouth	2	417	2.7027	1.25239	0.479084	1	1	1	SPG20; PEX1;
Multiple chromosomal breaks	1	3	1.35135	87.1854	0.0115007	1	1	1	FANCC;
Muscle, Soft Tissue	1	341	1.35135	0.769562	0.734605	1	1	1	SPG20;
MYOCLONIC DYSTONIA	1	2	1.35135	130.561	0.0076817	1	1	1	DRD2;
Myoclonus, axial (predominantly in upper limbs, occurs at rest and increases with activity or changes in posture)	1	2	1.35135	130.561	0.0076817	1	1	1	DRD2;
Nails	1	123	1.35135	2.13339	0.378581	1	1	1	ST14;
Neck	2	130	2.7027	4.01706	0.089469	1	1	1	PEX1; DRD2;
Neonatal death secondary to pulmonary insufficiency	1	1	1.35135	259.83	0.00384815	1	0.876903	1	INVS;
Neuro	1	132	1.35135	1.98794	0.399913	1	1	1	FANCC;
Neurofibrillary tangles composed of disordered microtubules	1	11	1.35135	23.8354	0.0415352	1	1	1	APP;
Neurologic	6	930	8.10811	1.6791	0.147703	1	1	1	BCKDHB; SPG20; COL4A1; APP; PEX1; DRD2;
Night blindness (onset in teens)	1	1	1.35135	259.83	0.00384815	1	0.876903	1	PRPF31;
Normal birth weight	1	7	1.35135	37.4363	0.0266322	1	1	1	ST14;
Normal nails	1	4	1.35135	65.4434	0.0153052	1	1	1	ST14;
Nose	1	314	1.35135	0.835732	0.704956	1	1	1	PEX1;
Notched teeth (rare)	1	1	1.35135	259.83	0.00384815	1	0.876903	1	ST14;
Nystagmus	1	122	1.35135	2.15087	0.376165	1	1	1	PEX1;
Obsessive-compulsive disorder	1	8	1.35135	32.7626	0.0303792	1	1	1	DRD2;
Oligohydramnios	1	12	1.35135	21.8508	0.0452256	1	1	1	INVS;
Oncology	1	80	1.35135	3.27994	0.26588	1	1	1	OPCML;
Onset in childhood or adolescence (mean age of 6 years, range 1 to 18)	1	2	1.35135	130.561	0.0076817	1	1	1	DRD2;
Onset in early childhood	1	18	1.35135	14.5712	0.0670756	1	1	1	SPG20;
Onset in middle age (44 to 60 years)	1	1	1.35135	259.83	0.00384815	1	0.876903	1	APP;
Onset usually in childhood	1	4	1.35135	65.4434	0.0153052	1	1	1	COL4A1;
Orthohyperkeratosis in stratum corneum	1	1	1.35135	259.83	0.00384815	1	0.876903	1	ST14;
Other	1	384	1.35135	0.683389	0.775867	1	1	1	PEX1;
OVARIAN CANCER	1	6	1.35135	43.6653	0.0228709	1	1	1	OPCML;
Ovarian cancer	1	7	1.35135	37.4363	0.0266322	1	1	1	OPCML;
Overgrowth of the maxilla	1	1	1.35135	259.83	0.00384815	1	0.876903	1	SPG20;
Pale optic disc	1	3	1.35135	87.1854	0.0115007	1	1	1	PEX1;
Pancreas	1	51	1.35135	5.14464	0.17872	1	1	1	BCKDHB;
Pancreatitis	1	22	1.35135	11.9231	0.0813675	1	1	1	BCKDHB;
Panic attacks	1	2	1.35135	130.561	0.0076817	1	1	1	DRD2;
Parkinsonism	1	42	1.35135	6.2468	0.14965	1	1	1	APP;
Patent ductus arteriosus	1	41	1.35135	6.39913	0.146358	1	1	1	PEX1;
Periventricular white matter changes	1	2	1.35135	130.561	0.0076817	1	1	1	SPG20;
Persistence of corneodesmosomes in stratum corneum	1	1	1.35135	259.83	0.00384815	1	0.876903	1	ST14;
Pes cavus	1	58	1.35135	4.52384	0.20065	1	1	1	SPG20;
Photophobia	1	29	1.35135	9.04613	0.10586	1	1	1	ST14;
Pigmentary retinopathy	1	34	1.35135	7.71621	0.12296	1	1	1	PEX1;
Pili bifurcati	1	1	1.35135	259.83	0.00384815	1	0.876903	1	ST14;
Pili torti	1	3	1.35135	87.1854	0.0115007	1	1	1	ST14;
Pingueculum	1	1	1.35135	259.83	0.00384815	1	0.876903	1	ST14;
Pipecolic acidemia	1	1	1.35135	259.83	0.00384815	1	0.876903	1	PEX1;
Pitted teeth (rare)	1	1	1.35135	259.83	0.00384815	1	0.876903	1	ST14;
Polymicrogyria	1	15	1.35135	17.4836	0.056213	1	1	1	PEX1;
Porencephaly	1	3	1.35135	87.1854	0.0115007	1	1	1	COL4A1;
Positive urine DNPH screening test	1	3	1.35135	87.1854	0.0115007	1	1	1	BCKDHB;
Posterior leukoencephalopathy	1	1	1.35135	259.83	0.00384815	1	0.876903	1	COL4A1;
Posteriorly rotated ears	1	32	1.35135	8.19832	0.116159	1	1	1	PEX1;
Posterior subcapsular lens opacities (in some patients)	1	1	1.35135	259.83	0.00384815	1	0.876903	1	PRPF31;
Prenatal Manifestations	1	115	1.35135	2.28179	0.358992	1	1	1	INVS;
Presenile and senile dementia	1	12	1.35135	21.8508	0.0452256	1	1	1	APP;
Prolonged neonatal jaundice	1	1	1.35135	259.83	0.00384815	1	0.876903	1	PEX1;
Protruding tongue	1	8	1.35135	32.7626	0.0303792	1	1	1	PEX1;
Pulmonary hypoplasia	2	18	2.7027	28.9982	0.00214772	1	0.876903	1	INVS; PEX1;
Pyloric hypertrophy	1	1	1.35135	259.83	0.00384815	1	0.876903	1	PEX1;
Radial aplasia	1	6	1.35135	43.6653	0.0228709	1	1	1	FANCC;
Recurrent cerebral and cerebellar hemorrhage	1	1	1.35135	259.83	0.00384815	1	0.876903	1	APP;
Recurrent strokes	1	1	1.35135	259.83	0.00384815	1	0.876903	1	APP;
Redundant skin folds of neck	1	1	1.35135	259.83	0.00384815	1	0.876903	1	PEX1;
Renal cortical microcysts	1	1	1.35135	259.83	0.00384815	1	0.876903	1	PEX1;
Renal failure by age 3	1	1	1.35135	259.83	0.00384815	1	0.876903	1	INVS;
Respiratory	2	360	2.7027	1.45068	0.404601	1	1	1	INVS; PEX1;
Respiratory failure	1	42	1.35135	6.2468	0.14965	1	1	1	INVS;
Retinal arteriolar tortuosity	1	1	1.35135	259.83	0.00384815	1	0.876903	1	COL4A1;
Retinal detachment (in some patients)	1	1	1.35135	259.83	0.00384815	1	0.876903	1	COL4A1;
Retinitis pigmentosa	1	39	1.35135	6.7272	0.139737	1	1	1	PRPF31;
Rocker-bottom feet	1	10	1.35135	26.2166	0.0378307	1	1	1	PEX1;
Round face	1	12	1.35135	21.8508	0.0452256	1	1	1	PEX1;
Schizencephaly	1	2	1.35135	130.561	0.0076817	1	1	1	COL4A1;
Seizures	2	275	2.7027	1.89905	0.285835	1	1	1	BCKDHB; PEX1;
Sensorineural deafness	1	28	1.35135	9.36909	0.102401	1	1	1	PEX1;
Severe mental retardation	1	6	1.35135	43.6653	0.0228709	1	1	1	PEX1;
Short stature	1	172	1.35135	1.52566	0.486308	1	1	1	SPG20;
Situs inversus (in some patients)	1	1	1.35135	259.83	0.00384815	1	0.876903	1	INVS;
Skel	1	46	1.35135	5.70372	0.162693	1	1	1	FANCC;
Skeletal	2	634	2.7027	0.823738	0.705816	1	1	1	SPG20; PEX1;
Skin	4	539	5.40541	1.93302	0.153664	1	1	1	FANCC; ABCG2; PEX1; ST14;
Skin Histology	1	53	1.35135	4.95054	0.185045	1	1	1	ST14;
Skin, Nails, Hair	2	554	2.7027	0.942687	0.633241	1	1	1	PEX1; ST14;
Skull	1	148	1.35135	1.77304	0.436068	1	1	1	PEX1;
Small adrenal glands	1	1	1.35135	259.83	0.00384815	1	0.876903	1	PEX1;
Small feet	1	11	1.35135	23.8354	0.0415352	1	1	1	SPG20;
Sparse eyebrows	1	15	1.35135	17.4836	0.056213	1	1	1	ST14;
Sparse eyelashes, more severe in lower lashes (in some patients)	1	1	1.35135	259.83	0.00384815	1	0.876903	1	ST14;
Sparse hair	1	13	1.35135	20.1713	0.048902	1	1	1	ST14;
Spastic gait	1	18	1.35135	14.5712	0.0670756	1	1	1	SPG20;
Spine	1	286	1.35135	0.917549	0.670759	1	1	1	SPG20;
Stippled epiphyses (especially patellar and acetabular regions)	1	1	1.35135	259.83	0.00384815	1	0.876903	1	PEX1;
Subcortical origin of the myoclonus based on neurophysiologic studies	1	2	1.35135	130.561	0.0076817	1	1	1	DRD2;
Subependymal cysts	1	3	1.35135	87.1854	0.0115007	1	1	1	PEX1;
Susceptibility conferred by mutation in the alpha-2-macroglobulin gene (A2M,	1	11	1.35135	23.8354	0.0415352	1	1	1	APP;
Symptoms are often responsive to alcohol	1	2	1.35135	130.561	0.0076817	1	1	1	DRD2;
Tabular atrophy	1	1	1.35135	259.83	0.00384815	1	0.876903	1	INVS;
Talipes equinovarus	1	49	1.35135	5.35458	0.172346	1	1	1	PEX1;
Teeth	1	228	1.35135	1.15095	0.587002	1	1	1	ST14;
Thiamine-responsive form	1	3	1.35135	87.1854	0.0115007	1	1	1	BCKDHB;
Thickened stratum corneum	1	2	1.35135	130.561	0.0076817	1	1	1	ST14;
Thinned hair follicle epithelium	1	1	1.35135	259.83	0.00384815	1	0.876903	1	ST14;
Thin stratum granulosum	1	1	1.35135	259.83	0.00384815	1	0.876903	1	ST14;
Tongue dyspraxia	1	1	1.35135	259.83	0.00384815	1	0.876903	1	SPG20;
Torticollis	1	15	1.35135	17.4836	0.056213	1	1	1	DRD2;
Tortuous cerebral arteries	1	1	1.35135	259.83	0.00384815	1	0.876903	1	APP;
Transverse palmar crease	1	3	1.35135	87.1854	0.0115007	1	1	1	PEX1;
Tremor	1	33	1.35135	7.94996	0.119566	1	1	1	DRD2;
Turribrachycephaly	1	5	1.35135	52.3809	0.0190952	1	1	1	PEX1;
Type 1 porencephaly is usually unilateral and results from destructive lesions	1	1	1.35135	259.83	0.00384815	1	0.876903	1	COL4A1;
Type 2 porencephaly is usually symmetrical and results from developmental malformation	1	1	1.35135	259.83	0.00384815	1	0.876903	1	COL4A1;
Ulnar deviation of hands	1	5	1.35135	52.3809	0.0190952	1	1	1	PEX1;
Upper limb spasticity	1	1	1.35135	259.83	0.00384815	1	0.876903	1	SPG20;
Upward slanting palpebral fissures	1	4	1.35135	65.4434	0.0153052	1	1	1	PEX1;
Urate tophi	1	1	1.35135	259.83	0.00384815	1	0.876903	1	ABCG2;
Variable age of onset (range 4 months to 45 years)	1	1	1.35135	259.83	0.00384815	1	0.876903	1	COL4A1;
Variable pattern of body involvement although symptoms may predominate in upper or lower body	1	2	1.35135	130.561	0.0076817	1	1	1	DRD2;
Variable severity (mild symptoms to severe handicap)	1	1	1.35135	259.83	0.00384815	1	0.876903	1	COL4A1;
Vascular	3	215	4.05405	3.63745	0.0501083	1	1	1	INVS; APP; PEX1;
Ventricular septal defects	1	7	1.35135	37.4363	0.0266322	1	1	1	PEX1;
Vernix-like skin covering, present at birth, shed during first month of life (in some patients)	1	1	1.35135	259.83	0.00384815	1	0.876903	1	ST14;
Very thin stratum granulosum of hair infundibulum	1	1	1.35135	259.83	0.00384815	1	0.876903	1	ST14;
Visual field defects	1	2	1.35135	130.561	0.0076817	1	1	1	COL4A1;
Vomiting	1	86	1.35135	3.05114	0.282739	1	1	1	BCKDHB;
Walking difficulties	1	5	1.35135	52.3809	0.0190952	1	1	1	SPG20;
Weight	1	122	1.35135	2.15087	0.376165	1	1	1	ST14;
White matter hyperintensities (MRI, T2 images) suggestive of old infarcts	1	1	1.35135	259.83	0.00384815	1	0.876903	1	COL4A1;
White matter signal abnormalities in various brain regions	1	3	1.35135	87.1854	0.0115007	1	1	1	BCKDHB;
Wide cranial sutures	1	7	1.35135	37.4363	0.0266322	1	1	1	PEX1;
Worldwide incidence of 1 in 185,000 live births	1	3	1.35135	87.1854	0.0115007	1	1	1	BCKDHB;
Writer's cramp	1	5	1.35135	52.3809	0.0190952	1	1	1	DRD2;

## Sheet: COSMIC
Analysis: COSMIC
Dataset name: Working Cow
Number of genes in the dataset: 74
Number of genes in the dataset (which are available in COSMIC database) :74
Number of genes in background: 19230
Is analysis quantitative: No
						Corrected p-values
COSMIC	No. of genes in the dataset	No.of genes in the background dataset	Percentage of genes	Fold enrichment	P-value (Hypergeometric test)	Bonferroni method	BH method	Q-value (Storey-Tibshirani method)
skin	56	11549	75.6757	1.26011	0.00346601	0.145573	0.0161747	0.0313323	BCKDHB; PRPF31; ANKFN1; NXN; PRM1; THADA; TRPC3; MANBAL; DLGAP4; ITCH; FANCC; INF2; UNC79; INVS; ZMAT4; PIP4K2A; PARD3; AASDH; ABCG2; PPP1R9A; ABCA13; ZNF804B; TSPAN9; CERS4; APLP2; LENG8; TTYH1; OR4P4; SLC1A2; SPG20; COL4A1; EPHA6; FGF12; CYP39A1; PIGU; AK8; APP; DLC1; PLXDC2; HERC5; GRID2; PKD1L1; CACNA2D1; COL28A1; ZPBP; KIAA1324L; PEX1; NGEF; CD320; NFRKB; ST14; OPCML; PRDM10; ZW10; DRD2; USP…
prostate	45	9587	60.8108	1.21987	0.0378487	1	0.113546	0.219952	LENG9; ANKFN1; NXN; TRPC3; SLC25A27; MANBAL; DLGAP4; UNC79; ZMAT4; PARD3; AASDH; ABCG2; CFAP69; PPP1R9A; ABCA13; ZNF804B; TSPAN9; CERS4; APLP2; ATG5; LENG8; TTYH1; METTL16; OR4P4; SLC1A2; SPG20; COL4A1; EPHA6; CYP39A1; AK8; DLC1; HERC5; GRID2; PKD1L1; CACNA2D1; ZPBP; KIAA1324L; PEX1; NGEF; RAB38; ST14; PRDM10; DRD2; ZBTB44; USP28;
biliary tract	7	1799	9.45946	1.01245	0.545843	1	0.855247	1	INF2; ZNF804B; EPHA6; ZPBP; PEX1; NGEF; DRD2;
CancerGeneCensus geneList	2	503	2.7027	1.03827	0.58025	1	0.870374	1	FANCC; TFPT;
lung	68	15353	91.8919	1.15098	0.00403877	0.169628	0.0169628	0.032859	BCKDHB; LENG9; PRPF31; FABP7; ANKFN1; NXN; THADA; DYNC1I2; TRPC3; MANBAL; DLGAP4; ITCH; FANCC; INF2; UNC79; INVS; ZMAT4; PIP4K2A; PARD3; AASDH; ABCG2; CFAP69; VWC2; PPP1R9A; ABCA13; ZNF804B; TSPAN9; CERS4; APLP2; ATG5; TFPT; TTYH1; METTL16; OR4P4; ZIC4; SPG20; COL4A1; EPHA6; FGF12; STX12; CYP39A1; PIGU; AK8; APP; DLC1; PLXDC2; HERC5; GRID2; HERC6; PKD1L1; CACNA2D1; COL28A1; KIAA1324L; PEX1; NGEF;…
autonomic ganglia	3	736	4.05405	1.06261	0.542404	1	0.855247	1	OR4P4; COL4A1; ZBTB44;
meninges	2	447	2.7027	1.16834	0.516006	1	0.855247	1	PIGU; OPCML;
kidney	58	13456	78.3784	1.12015	0.0699791	1	0.172072	0.333323	BCKDHB; NDUFA3; LENG9; PRPF31; ANKFN1; THADA; TRPC3; SLC25A27; DLGAP4; ITCH; FANCC; UNC79; INVS; ZMAT4; PIP4K2A; PARD3; AASDH; ABCG2; CFAP69; PPP1R9A; ABCA13; ZNF804B; TSPAN9; CERS4; APLP2; LENG8; TTYH1; METTL16; OR4P4; ZIC4; SPG20; COL4A1; EPHA6; FGF12; PIGU; AK8; APP; DLC1; PLXDC2; HERC5; GRID2; HERC6; PKD1L1; CACNA2D1; COL28A1; ZPBP; KIAA1324L; PEX1; NGEF; NFRKB; ST14; OPCML; PRDM10; ZW10; ANK…
endometrium	54	12807	72.973	1.09576	0.148514	1	0.311878	0.604145	BCKDHB; NDUFA3; LENG9; ANKFN1; THADA; TRPC3; DLGAP4; ITCH; FANCC; UNC79; ZMAT4; PIP4K2A; PARD3; AASDH; ABCG2; CFAP69; VWC2; ABCA13; ZNF804B; TSPAN9; CERS4; APLP2; ATG5; LENG8; TTYH1; SLC1A2; ZIC4; SPG20; COL4A1; EPHA6; FGF12; CYP39A1; PIGU; APP; DLC1; PLXDC2; HERC5; GRID2; HERC6; PKD1L1; CACNA2D1; COL28A1; ZPBP; KIAA1324L; PEX1; NGEF; NFRKB; ST14; OPCML; PRDM10; ANKK1; DRD2; TMPRSS5; USP28;
stomach	8	1289	10.8108	1.6146	0.121477	1	0.268527	0.520169	PPP1R9A; ABCA13; EPHA6; PLXDC2; HERC5; ZPBP; NFRKB; ANKK1;
large intestine	73	17427	98.6486	1.08855	0.00586965	0.246525	0.0224114	0.0434135	BCKDHB; LENG9; PRPF31; FABP7; ANKFN1; NXN; PRM1; THADA; DYNC1I2; TRPC3; SLC25A27; MANBAL; DLGAP4; ITCH; FANCC; INF2; UNC79; INVS; ZMAT4; PIP4K2A; PARD3; AASDH; ABCG2; CFAP69; VWC2; PPP1R9A; ABCA13; ZNF804B; TSPAN9; CERS4; APLP2; ATG5; TFPT; LENG8; TTYH1; METTL16; OR4P4; SLC1A2; ZIC4; SPG20; COL4A1; EPHA6; FGF12; STX12; CYP39A1; PIGU; AK8; APP; DLC1; PLXDC2; HERC5; GRID2; HERC6; PKD1L1; CACNA2D1; …
parathyroid	3	202	4.05405	3.87153	0.0429934	1	0.120382	0.233193	DYNC1I2; MANBAL; NFRKB;
soft tissue	1	186	1.35135	1.41083	0.513547	1	0.855247	1	ZNF804B;
central nervous system	59	12014	79.7297	1.27622	0.00107991	0.0453563	0.0113391	0.0219651	BCKDHB; NDUFA3; PRPF31; FABP7; ANKFN1; NXN; THADA; TRPC3; SLC25A27; MANBAL; DLGAP4; ITCH; FANCC; INF2; UNC79; ZMAT4; PARD3; AASDH; ABCG2; PPP1R9A; ABCA13; ZNF804B; TSPAN9; CERS4; APLP2; ATG5; TFPT; LENG8; TTYH1; OR4P4; SLC1A2; ZIC4; COL4A1; EPHA6; FGF12; STX12; AK8; APP; DLC1; PLXDC2; GRID2; PKD1L1; CACNA2D1; COL28A1; ZPBP; KIAA1324L; PEX1; NGEF; CD320; RAB38; NFRKB; CLDN25; ST14; OPCML; PRDM10; …
eye	1	461	1.35135	0.569246	0.834547	1	1	1	ABCA13;
ovary	59	12007	79.7297	1.27697	0.00105762	0.0444202	0.0113391	0.0219651	PRPF31; ANKFN1; NXN; THADA; DYNC1I2; TRPC3; MANBAL; DLGAP4; ITCH; FANCC; INF2; UNC79; INVS; ZMAT4; PIP4K2A; PARD3; AASDH; ABCG2; CFAP69; PPP1R9A; ABCA13; ZNF804B; TSPAN9; CERS4; APLP2; LENG8; TTYH1; METTL16; SLC1A2; SPG20; COL4A1; EPHA6; FGF12; CYP39A1; APP; DLC1; PLXDC2; HERC5; GRID2; HERC6; PKD1L1; CACNA2D1; COL28A1; ZPBP; KIAA1324L; PEX1; NGEF; CD320; NFRKB; CLDN25; ST14; OPCML; PRDM10; ZW10; …
bone	13	1330	17.5676	2.54163	0.00155624	0.065362	0.0130724	0.0253228	LENG9; THADA; TRPC3; UNC79; AASDH; PPP1R9A; ABCA13; ZNF804B; SPG20; COL4A1; FGF12; GRID2; ZBTB44;
240 NB cases mutantgeneList	26	3941	35.1351	1.71483	0.00242871	0.102006	0.0136266	0.0263964	THADA; TRPC3; DLGAP4; UNC79; ZMAT4; PARD3; AASDH; CFAP69; ABCA13; ZNF804B; LENG8; SLC1A2; ZIC4; COL4A1; DLC1; GRID2; PKD1L1; COL28A1; ZPBP; NGEF; CD320; NFRKB; CLDN25; ST14; PRDM10; DRD2;
haematopoietic and lymphoid tissue	47	8977	63.5135	1.36065	0.00259555	0.109013	0.0136266	0.0263964	PRPF31; FABP7; ANKFN1; NXN; DYNC1I2; TRPC3; SLC25A27; DLGAP4; UNC79; INVS; ZMAT4; PIP4K2A; PARD3; ABCG2; CFAP69; VWC2; PPP1R9A; ABCA13; ZNF804B; TSPAN9; CERS4; APLP2; TTYH1; SLC1A2; ZIC4; SPG20; COL4A1; EPHA6; CYP39A1; PIGU; APP; DLC1; PLXDC2; HERC5; GRID2; PKD1L1; CACNA2D1; COL28A1; ZPBP; PEX1; CD320; OPCML; PRDM10; ZW10; ANKK1; DRD2; USP28;
breast	63	14924	85.1351	1.09702	0.073745	1	0.172072	0.333323	BCKDHB; NDUFA3; LENG9; PRPF31; FABP7; ANKFN1; NXN; THADA; DYNC1I2; TRPC3; SLC25A27; DLGAP4; ITCH; FANCC; INF2; UNC79; INVS; PIP4K2A; PARD3; AASDH; ABCG2; CFAP69; PPP1R9A; ABCA13; ZNF804B; TSPAN9; APLP2; ATG5; TFPT; LENG8; METTL16; SLC1A2; ZIC4; SPG20; COL4A1; EPHA6; FGF12; STX12; CYP39A1; AK8; APP; DLC1; PLXDC2; HERC5; GRID2; HERC6; PKD1L1; CACNA2D1; COL28A1; ZPBP; KIAA1324L; PEX1; NGEF; RAB38; N…
upper aerodigestive tract	46	6364	62.1622	1.8785	2.75868e-07	1.15864e-05	1.15864e-05	2.24443e-05	BCKDHB; ANKFN1; NXN; SLC25A27; MANBAL; FANCC; UNC79; INVS; PIP4K2A; PARD3; AASDH; CFAP69; VWC2; PPP1R9A; ABCA13; ZNF804B; CERS4; APLP2; LENG8; OR4P4; SLC1A2; ZIC4; COL4A1; EPHA6; CYP39A1; AK8; APP; DLC1; GRID2; HERC6; PKD1L1; CACNA2D1; COL28A1; KIAA1324L; PEX1; NGEF; RAB38; CLDN25; ST14; PRDM10; ZW10; ANKK1; DRD2; ZBTB44; TMPRSS5; USP28;
cervix	17	2590	22.973	1.70644	0.0176511	0.741346	0.0570266	0.110467	LENG9; TRPC3; DLGAP4; FANCC; UNC79; CFAP69; PPP1R9A; APLP2; DLC1; HERC5; HERC6; PKD1L1; CACNA2D1; COL28A1; PEX1; CD320; USP28;
thyroid	33	8760	44.5946	0.979107	0.610053	1	0.883525	1	LENG9; THADA; TRPC3; DLGAP4; ITCH; FANCC; INF2; INVS; ZMAT4; VWC2; ABCA13; TSPAN9; CERS4; ATG5; LENG8; SLC1A2; ZIC4; SPG20; COL4A1; EPHA6; DLC1; HERC6; PKD1L1; CACNA2D1; PEX1; CD320; RAB38; NFRKB; ST14; PRDM10; ZW10; ANKK1; TMPRSS5;
liver	65	14176	87.8378	1.19156	0.00250576	0.105242	0.0136266	0.0263964	BCKDHB; LENG9; PRPF31; FABP7; ANKFN1; NXN; THADA; DYNC1I2; TRPC3; SLC25A27; DLGAP4; ITCH; FANCC; INF2; UNC79; INVS; ZMAT4; PIP4K2A; PARD3; AASDH; ABCG2; CFAP69; VWC2; PPP1R9A; ABCA13; ZNF804B; CERS4; APLP2; ATG5; LENG8; TTYH1; METTL16; OR4P4; SLC1A2; ZIC4; SPG20; COL4A1; EPHA6; FGF12; STX12; CYP39A1; PIGU; AK8; APP; DLC1; PLXDC2; HERC5; GRID2; HERC6; PKD1L1; CACNA2D1; COL28A1; ZPBP; KIAA1324L; PE…
pancreas	60	12286	81.0811	1.26912	0.000989348	0.0415526	0.0113391	0.0219651	BCKDHB; LENG9; ANKFN1; NXN; THADA; DYNC1I2; TRPC3; DLGAP4; ITCH; INF2; UNC79; INVS; ZMAT4; PIP4K2A; PARD3; AASDH; ABCG2; CFAP69; VWC2; PPP1R9A; ABCA13; ZNF804B; CERS4; APLP2; ATG5; LENG8; TTYH1; OR4P4; SLC1A2; ZIC4; SPG20; COL4A1; EPHA6; FGF12; STX12; CYP39A1; PIGU; AK8; APP; DLC1; PLXDC2; HERC5; GRID2; HERC6; PKD1L1; CACNA2D1; COL28A1; ZPBP; KIAA1324L; PEX1; NGEF; NFRKB; CLDN25; ST14; OPCML; PRD…
neuroblastoma	3	744	4.05405	1.05118	0.549801	1	0.855247	1	OR4P4; COL4A1; ZBTB44;
oesophagus	32	5660	43.2432	1.46946	0.00786985	0.330534	0.0275445	0.0533568	FABP7; NXN; THADA; DYNC1I2; TRPC3; DLGAP4; INF2; UNC79; ZMAT4; PARD3; ABCG2; CFAP69; PPP1R9A; ABCA13; TTYH1; OR4P4; ZIC4; SPG20; FGF12; AK8; DLC1; HERC6; PKD1L1; COL28A1; KIAA1324L; RAB38; OPCML; PRDM10; ZW10; ANKK1; ZBTB44; USP28;
urinary tract	57	13085	77.027	1.13205	0.0593646	1	0.155832	0.301865	BCKDHB; LENG9; PRPF31; ANKFN1; NXN; THADA; TRPC3; SLC25A27; MANBAL; DLGAP4; ITCH; FANCC; INF2; UNC79; INVS; ZMAT4; PARD3; AASDH; CFAP69; VWC2; PPP1R9A; ABCA13; ZNF804B; APLP2; TTYH1; METTL16; OR4P4; SLC1A2; ZIC4; SPG20; COL4A1; EPHA6; CYP39A1; PIGU; AK8; APP; DLC1; PLXDC2; HERC5; GRID2; HERC6; PKD1L1; CACNA2D1; COL28A1; ZPBP; KIAA1324L; PEX1; NGEF; RAB38; NFRKB; CLDN25; ST14; OPCML; PRDM10; ZW10;…
small intestine	1	196	1.35135	1.33885	0.532127	1	0.855247	1	ABCA13;
salivary gland	3	555	4.05405	1.40914	0.360583	1	0.721167	1	UNC79; INVS; PKD1L1;
